# Supplementary material for: Essential Role of Chromatin Remodeling Protein Bptf in Early Mouse Embryos and Embryonic Stem Cells
Source: PLoS Genet. 2008 Oct 31;4(10):e1000241. doi: 10.1371/journal.pgen.1000241 (PMC2570622; doi:10.1371/journal.pgen.1000241)
Supplement: Dataset S1 — Microarray and analysis datasets. (21.56 MB XLS) [file pgen.1000241.s029.xls]

## Sheet: anova
FeatureID	Mean(BPTF_KO_LIFplus)	Mean(BPTF_KO_LIFminus)	Mean(BPTF_KO_RA)	Mean(Ctrl_LIFplus)	Mean(Ctrl_LIFminus)	Mean(Ctrl_RA)	Var(Factor)	Var(Err)	SmoothVar(Err)	FinalMSE	F	P	FDR	rank	geneSymbol	Annotation	GeneIndex 'U' Cluster	RefSeq Accession	GenBank Accession	MGI	LogratioKO/WT_LIF+	LogratioKO/WT_LIF-	LogratioKO/WT_RA	Fold Change_LIF+	Fold Change_LIF-	Fold Change_RA
Z00074574-1	3.8256	2.985	3.5098	3.5923	1.3277	2.299	1.81806	0.00569	0.00627	0.00627	289.801	0	0	1	Inhbb	inhibin beta-B	U021694	NM_008381.1	NM_008381.1	MGI:96571	0.2333	1.6573	1.2108	1.7112	45.4255	16.248
Z00022345-1	2.227	2.1134	3.7628	1.9752	1.9441	4.2077	2.0268	0.0077	0.00777	0.00777	260.822	0	0	2	Hoxa5	homeo box A5	U027307	NM_010453.5	NM_010453.5	MGI:96177	0.2518	0.1693	-0.4449	1.78567	1.47673	0.359005
Z00057211-1	4.9065	4.8814	4.2179	4.8698	4.9613	3.3958	0.78002	0.00102	0.00346	0.00346	225.584	0	0	3	Slc7a3	solute carrier family 7 (cationic amino acid transporter, y+ system), member 3	U039569	NM_007515.2	NM_007515.2	MGI:1100521	0.0367	-0.0799	0.8221	1.08818	0.831955	6.63896
Z00036630-1	3.2249	2.9128	4.0097	2.8216	2.3326	4.358	1.17604	0.00372	0.00561	0.00561	209.463	0	0	4	Meis1	myeloid ecotropic viral integration site 1	U032546	NM_010789.2	NM_010789.2	MGI:104717	0.4033	0.5802	-0.3483	2.53105	3.80365	0.448436
Z00076164-1	3.842	3.8393	3.8067	4.9387	4.5634	5.2785	0.8254	0.00447	0.00339	0.00447	184.792	0	0	5	AF067061	cDNA sequence AF067061	U353899	NM_199060.1	NM_199060.1	MGI:2681166	-1.0967	-0.7241	-1.4718	0.0800387	0.188756	0.0337443
Z00006684-1	3.946	4.1149	5.0553	4.1928	4.651	5.5417	0.76961	0.00426	0.00375	0.00426	180.75	0	0	6	Krt8	keratin 8	U036682		AK166854.1	MGI:96705	-0.2468	-0.5361	-0.4864	0.5665	0.291005	0.326287
Z00073012-1	4.2525	4.3305	4.3885	3.1698	3.3929	3.1237	0.73975	0.00148	0.00411	0.00411	180.125	0	0	7	Cd99	CD99 antigen		NM_025584.1	NM_025584.1	MGI:1913728	1.0827	0.9376	1.2648	12.0976	8.66164	18.3992
Z00070340-1	3.8352	3.6989	3.494	2.622	2.5043	2.1483	1.01151	0.00408	0.00567	0.00567	178.439	0	0	8	Fetub	fetuin beta	U016952		AK009310.1	MGI:1890221	1.2132	1.1946	1.3457	16.338	15.6531	22.1666
Z00024966-1	2.4857	2.5021	3.7339	2.1291	1.4917	3.3466	1.32576	0.00799	0.00796	0.00799	165.843	0	0	10	Vnn1	vanin 1	U011343	NM_011704.1	NM_011704.1	MGI:108395	0.3566	1.0104	0.3873	2.273	10.2424	2.4395
Z00034921-1	3.7412	3.7512	3.6912	4.6671	4.2888	5.0223	0.62915	0.00265	0.0038	0.0038	165.778	0	0	11	Tcstv3	2-cell-stage, variable group, member 3	U040298	NM_153523.2	NM_153523.2	MGI:2675349	-0.9259	-0.5376	-1.3311	0.118604	0.290001	0.0466552
Z00061377-1	2.9284	2.96	4.175	2.8988	3.023	4.3949	0.95989	0.00618	0.00495	0.00618	155.311	0	0	12	Zfp703	zinc finger protein 703	U009211		XM_983221.1	MGI:2662729	0.0296	-0.063	-0.2199	1.07053	0.864968	0.602698
Z00059654-1	3.2898	3.2848	3.2367	4.2184	3.8497	4.6563	0.69686	0.00185	0.00453	0.00453	153.72	0	0	13	Tcstv1	2-cell-stage, variable group, member 1		NM_018756.2	NM_018756.2	MGI:1933437	-0.9286	-0.5649	-1.4196	0.117869	0.272333	0.038054
Z00074409-1	3.8493	3.0164	3.816	3.733	2.3248	3.6001	0.73132	0.00488	0.00474	0.00488	149.727	0	0	14	Mras	muscle and microspikes RAS	U031234	NM_008624.2	NM_008624.2	MGI:1100856	0.1163	0.6916	0.2159	1.30707	4.91587	1.64399
Z00036513-1	4.8876	4.8089	4.2575	4.7041	4.2091	3.6306	0.45783	0.00312	0.00314	0.00314	145.614	0	0	17	Tcea3	transcription elongation factor A (SII), 3	U004965	NM_011542.1	NM_011542.1	MGI:1196908	0.1835	0.5998	0.6269	1.52581	3.97924	4.23545
Z00025480-1	3.0672	2.9174	3.9631	2.883	1.942	3.688	1.00395	0.007	0.00577	0.007	143.331	0	0	18	Bmper	BMP-binding endothelial regulator	U010170	NM_028472.1	NM_028472.1	MGI:1920480	0.1842	0.9754	0.2751	1.52827	9.44931	1.88408
Z00063386-1	2.0805	2.0933	1.8704	3.457	3.3567	3.2767	1.11055	0.00593	0.0082	0.0082	135.367	0	0	19	Uty	ubiquitously transcribed tetratricopeptide repeat gene, Y chromosome	U081436	NM_009484.2	NM_009484.2	MGI:894810	-1.3765	-1.2634	-1.4063	0.0420243	0.0545255	0.0392374
Z00026479-1	3.8703	3.8782	3.8734	4.6385	4.398	5.1517	0.5576	0.00418	0.00392	0.00418	133.245	0	0	20	EG627488	predicted gene, EG627488	U325582		XM_001004017.1	MGI:3643573	-0.7682	-0.5198	-1.2783	0.17053	0.302134	0.0526866
Z00074525-1	4.0877	4.1514	3.221	4.1974	4.0784	3.0121	0.55887	0.00317	0.0042	0.0042	133.156	0	0	21	1700019D03Rik	RIKEN cDNA 1700019D03 gene	U021320	NM_144953.1	NM_144953.1	MGI:1914330	-0.1097	0.073	0.2089	0.776784	1.18304	1.61771
Z00025664-1	4.1773	5.2307	3.9835	4.2411	4.9287	4.0171	0.54371	0.00414	0.00316	0.00414	131.214	0	0	22	Pou3f1	POU domain, class 3, transcription factor 1	U004783	NM_011141.1	NM_011141.1	MGI:101896	-0.0638	0.302	-0.0336	0.863376	2.00447	0.92555
Z00023804-1	3.9033	3.7642	5.0575	3.9948	3.601	5.0469	0.85062	0.00652	0.00376	0.00652	130.498	0	0	23	Stra8	stimulated by retinoic acid gene 8	U006667	NM_009292.1	NM_009292.1	MGI:107917	-0.0915	0.1632	0.0106	0.810028	1.45613	1.02471
Z00074657-1	3.6588	3.5221	2.5777	3.6775	3.199	2.2942	0.69506	0.00279	0.00534	0.00534	130.148	0	0	24	Nphs1	nephrosis 1 homolog, nephrin (human)	U007930	NM_019459.2	NM_019459.2	MGI:1859637	-0.0187	0.3231	0.2835	0.957856	2.10426	1.92088
Z00057519-1	3.3175	2.514	3.4704	3.3401	1.138	3.5008	1.72228	0.01354	0.00726	0.01354	127.228	0	0	25	Cyp4f14	cytochrome P450, family 4, subfamily f, polypeptide 14	U043882	NM_022434.1	NM_022434.1	MGI:1927669	-0.0226	1.376	-0.0304	0.949292	23.7684	0.932395
Z00074875-1	4.2197	3.6535	3.9477	3.7445	2.6107	3.7396	0.6041	0.00334	0.00479	0.00479	126.071	0	0	26	Emp1	epithelial membrane protein 1	U042772	NM_010128.3	NM_010128.3	MGI:107941	0.4752	1.0428	0.2081	2.98676	11.0357	1.61473
Z00034440-1	2.8762	3.5003	2.2781	3.2236	3.9706	2.6388	0.74788	0.00248	0.00599	0.00599	124.84	0	0	27	Car14	carbonic anhydrase 14	U024375	NM_011797.1	NM_011797.1	MGI:1344341	-0.3474	-0.4703	-0.3607	0.449366	0.33861	0.435813
Z00075537-1	3.5489	4.5282	3.1796	3.5762	4.4612	3.0061	0.82167	0.0066	0.00479	0.0066	124.524	0	0	28	Pim2	proviral integration site 2	U019672	NM_138606.1	NM_138606.1	MGI:97587	-0.0273	0.067	0.1735	0.939074	1.16681	1.49108
Z00018780-1	2.3981	2.6544	3.4123	2.0683	2.5578	3.7672	0.83469	0.00584	0.00679	0.00679	122.992	0	0	29	Mrg1	myeloid ecotropic viral integration site-related gene 1	U023195	NM_010825.2	NM_010825.2	MGI:108564	0.3298	0.0966	-0.3549	2.13698	1.24911	0.441672
Z00023851-1	2.2555	2.4262	3.5905	2.1001	3.0601	3.5961	0.89751	0.00534	0.0073	0.0073	122.952	0	0	30	Dhrs3	dehydrogenase/reductase (SDR family) member 3	U005072	NM_011303.2	NM_011303.2	MGI:1315215	0.1554	-0.6339	-0.0056	1.43021	0.232327	0.987188
Z00044356-1	3.5564	3.2208	4.15	2.8205	2.5075	3.2464	0.65618	0.00324	0.00537	0.00537	122.294	0	0	31	Ahnak	AHNAK nucleoprotein (desmoyokin)	U168837	NM_001039959.1	NM_001039959.1	MGI:1316648	0.7359	0.7133	0.9036	5.44377	5.16773	8.0094
Z00026347-1	3.6883	3.3392	3.1099	3.3438	2.1653	2.4735	0.67624	0.00367	0.00553	0.00553	122.193	0	0	32	Gpr133	G protein-coupled receptor 133	U006227		XM_895977.2	MGI:3041203	0.3445	1.1739	0.6364	2.21055	14.9245	4.32912
Z00024370-1	3.0227	2.7789	3.8437	2.6854	2.4811	3.8818	0.73081	0.00441	0.00608	0.00608	120.259	0	0	33	Hoxa1	homeo box A1	U027300	NM_010449.2	NM_010449.2	MGI:96170	0.3373	0.2978	-0.0381	2.1742	1.98518	0.91601
Z00040999-1	3.2062	3.1257	4.0332	3.3156	2.6738	4.0205	0.57327	0.00418	0.00486	0.00486	117.935	0	0	37	Sh3tc2	SH3 domain and tetratricopeptide repeats 2	U018800	NM_172628.2	NM_172628.2	MGI:2444417	-0.1094	0.4519	0.0127	0.77732	2.83074	1.02967
Z00034705-1	4.1741	4.2537	4.1924	3.7586	3.4222	3.0248	0.49798	0.00328	0.00425	0.00425	117.056	0	0	38	Trib3	tribbles homolog 3 (Drosophila)	U023500	NM_175093.2	NM_175093.2	MGI:1345675	0.4155	0.8315	1.1676	2.60315	6.78422	14.7096
Z00013548-1	4.3176	3.7722	4.6707	4.1306	3.2741	4.3245	0.48476	0.00263	0.00415	0.00415	116.805	0	0	39	Tbx3	T-box 3	U006096	NM_011535.2	NM_011535.2	MGI:98495	0.187	0.4981	0.3462	1.53815	3.14847	2.21922
Z00036567-1	2.5408	2.3979	3.593	2.4438	2.1075	3.5428	0.8044	0.00611	0.00698	0.00698	115.251	0	0	41	Crygc	crystallin, gamma C	U353666	NM_007775.1	NM_007775.1	MGI:88523	0.097	0.2904	0.0502	1.25026	1.95164	1.12254
Z00073984-1	4.1561	4.0951	4.1426	4.8931	4.4067	5.2719	0.4675	0.00408	0.00321	0.00408	114.657	0	0	42	Eif1a	similar to Eukaryotic translation initiation factor 1A (eIF-1A) (eIF-4C)	U285359	NM_001033788.1	NM_001033788.1		-0.737	-0.3116	-1.1293	0.183231	0.487978	0.0742506
Z00075242-1	3.2466	2.2826	3.4098	2.8503	1.8263	3.1307	0.75938	0.00276	0.00672	0.00672	113.03	0	0	44	Hal	histidine ammonia lyase	U011898	NM_010401.3	NM_010401.3	MGI:96010	0.3963	0.4563	0.2791	2.49058	2.85957	1.90152
Z00008436-1	1.9529	1.8576	3.2324	1.9205	2.0988	3.8534	1.43029	0.01274	0.0092	0.01274	112.286	0	0	46	Tshz1	teashirt zinc finger family member 1	U038627		XM_977529.1	MGI:1346031	0.0324	-0.2412	-0.621	1.07746	0.573852	0.239332
Z00071847-1	4.6919	4.2233	3.797	4.339	3.5468	3.5856	0.42248	0.00388	0.00377	0.00388	108.846	0	0	49	Krt42	keratin 42	U132185	NM_212483.1	NM_212483.1	MGI:1915489	0.3529	0.6765	0.2114	2.25372	4.74788	1.62705
Z00074785-1	2.3897	2.9321	2.5041	2.7489	4.101	2.6285	0.78222	0.00605	0.0072	0.0072	108.694	0	0	50	8430415E04Rik	RIKEN cDNA 8430415E04 gene	U014318	NM_028980.1	NM_028980.1	MGI:1921771	-0.3592	-1.1689	-0.1244	0.437321	0.0677798	0.750931
Z00031029-1	3.8653	3.7492	3.7258	4.6026	4.1562	5.0348	0.56008	0.0052	0.00381	0.0052	107.744	0	0	51	Gm397	predicted gene, EG545913	U084754		XM_620418.3	MGI:3645954	-0.7373	-0.407	-1.309	0.183105	0.391742	0.0490908
Z00023433-1	1.6056	1.9879	3.0838	1.4353	1.5299	3.363	1.42379	0.01334	0.01121	0.01334	106.768	0	0	52	Hoxb6	homeo box B6	U013245	NM_008269.1	NM_008269.1	MGI:96187	0.1703	0.458	-0.2792	1.48013	2.87078	0.525775
Z00060282-1	2.8016	2.9401	3.8392	2.9906	3.0511	4.0827	0.57497	0.00467	0.00539	0.00539	106.731	0	0	53	Cyp26a1	cytochrome P450, family 26, subfamily a, polypeptide 1	U019416	NM_007811.1	NM_007811.1	MGI:1096359	-0.189	-0.111	-0.2435	0.647143	0.774462	0.570821
Z00010133-1	4.0447	4.0849	3.9619	3.6228	3.055	2.9576	0.50857	0.00154	0.00477	0.00477	106.668	0	0	54	Nupr1	nuclear protein 1	U029253	NM_019738.1	NM_019738.1	MGI:1891834	0.4219	1.0299	1.0043	2.6418	10.7127	10.0995
Z00043720-1	5.7916	5.7164	5.4757	5.5846	5.1162	4.7222	0.33328	0.00115	0.0032	0.0032	104.185	0	0	58	Ndg2	Nur77 downstream gene 2	U011668	NM_175329.3	NM_175329.3	MGI:2143558	0.207	0.6002	0.7535	1.61065	3.98291	5.66892
Z00077570-1	2.3797	2.4769	2.6531	3.2813	2.9364	3.9286	0.68177	0.00246	0.00656	0.00656	103.949	0	0	59	LOC544808	hypothetical LOC544808	U254107		XM_618920.3		-0.9016	-0.4595	-1.2755	0.12543	0.347136	0.0530274
Z00052488-1	4.7939	5.0106	4.3454	4.5618	4.7489	3.8143	0.35776	0.00314	0.00347	0.00347	103.044	0	0	60	Cbr3	carbonyl reductase 3	U017398	NM_173047.2	NM_173047.2	MGI:1309992	0.2321	0.2617	0.5311	1.70648	1.82684	3.39703
Z00036497-1	4.6106	4.8003	3.9365	4.9314	4.9445	4.1307	0.36766	0.00132	0.00358	0.00358	102.634	0	0	61	Gldc	glycine decarboxylase	U038964	NM_138595.1	NM_138595.1	MGI:1341155	-0.3208	-0.1442	-0.1942	0.477749	0.717464	0.63944
Z00007547-1	2.8759	2.5062	3.6532	2.8434	2.5569	3.7061	0.5608	0.00538	0.00551	0.00551	101.724	0	0	63	Ptges	prostaglandin E synthase	U022483	NM_022415.2	NM_022415.2	MGI:1927593	0.0325	-0.0507	-0.0529	1.07771	0.889816	0.885319
Z00076238-1	2.8056	2.9678	3.524	2.9978	3.0346	4.1942	0.54152	0.0018	0.00533	0.00533	101.656	0	0	64	Air	antisense Igf2r RNA	U052351		AK032756.1	MGI:1353471	-0.1922	-0.0668	-0.6702	0.642392	0.857433	0.213698
Z00075697-1	3.4959	3.324	2.5935	3.6083	2.9282	2.2552	0.57562	0.00443	0.00569	0.00569	101.133	0	0	66	Gm525	gene model 525, (NCBI)	U106413	NM_001033266.1	NM_001033266.1	MGI:2685371	-0.1124	0.3958	0.3383	0.771969	2.48771	2.17921
Z00035205-1	4.3575	4.4348	3.9442	4.2242	4.1905	3.2059	0.40637	0.00142	0.00402	0.00402	101.061	0	0	67	Etv5	ets variant gene 5	U036911	NM_023794.2	NM_023794.2	MGI:1096867	0.1333	0.2443	0.7383	1.35925	1.75509	5.47394
Z00023930-1	3.4942	3.5391	3.3583	2.9227	2.5494	2.2854	0.55166	0.00437	0.00549	0.00549	100.488	0	0	68	Gdf15	growth differentiation factor 15	U029924	NM_011819.1	NM_011819.1	MGI:1346047	0.5715	0.9897	1.0729	3.72821	9.76562	11.8277
Z00024788-1	3.7785	3.0787	3.4993	3.2079	2.2813	3.1316	0.51178	0.00421	0.00511	0.00511	100.219	0	0	70	Laptm5	lysosomal-associated protein transmembrane 5	U004889	NM_010686.2	NM_010686.2	MGI:108046	0.5706	0.7974	0.3677	3.72049	6.27191	2.33185
Z00009978-1	2.9088	2.8577	3.0667	3.6026	3.2795	4.2682	0.57079	0.00449	0.00572	0.00572	99.833	0	0	72	Tmem92	transmembrane protein 92	U033293	NM_001034896.2	NM_001034896.2	MGI:3034723	-0.6938	-0.4218	-1.2015	0.202395	0.378617	0.0628782
Z00018928-1	3.6273	3.5863	3.6266	2.6466	2.5229	2.729	0.58596	0.00342	0.00587	0.00587	99.783	0	0	73	Niban	K0620G05-3 NIA Mouse Hematopoietic Stem Cell (Lin-/c-Kit-/Sca-1+) cDNA Library (Long) Mus musculus cDNA clone NIA:K0620G05 IMAGE:30070732 3', mRNA sequence	U147105				0.9807	1.0634	0.8976	9.56533	11.5718	7.89951
Z00062597-1	3.4712	4.1303	3.6224	2.6316	3.5308	3.5556	0.46826	0.00281	0.0047	0.0047	99.719	0	0	74	Fst	Mus musculus follistatin (Fst), mRNA	U035199	NM_008046.1	AK079916.1		0.8396	0.5995	0.0668	6.91194	3.97649	1.16627
Z00047456-1	4.2182	3.7734	3.4164	4.087	3.1896	3.0085	0.48001	0.00228	0.00485	0.00485	98.902	0	0	75	Itgb7	integrin beta 7	U036692	NM_013566.1	NM_013566.1	MGI:96616	0.1312	0.5838	0.4079	1.3527	3.83531	2.558
Z00070363-1	2.3061	2.5509	3.5528	2.2835	2.4456	3.7327	0.85369	0.0087	0.00683	0.0087	98.086	0	0	77	Hoxb2	homeo box B2	U013251	NM_134032.2	NM_134032.2	MGI:96183	0.0226	0.1053	-0.1799	1.05342	1.27438	0.660846
Z00034439-1	3.9138	4.1877	3.3195	3.8096	3.9044	2.8727	0.46416	0.00368	0.00473	0.00473	98.063	0	0	78	Slc7a7	solute carrier family 7 (cationic amino acid transporter, y+ system), member 7	U035551	NM_011405.2	NM_011405.2	MGI:1337120	0.1042	0.2833	0.4468	1.27116	1.91999	2.79769
Z00025651-1	3.252	3.074	4.1063	3.0328	2.9662	3.8455	0.45834	0.00252	0.00474	0.00474	96.78	0	0	80	Hoxa7	homeo box A7	U027309	NM_010455.2	NM_010455.2	MGI:96179	0.2192	0.1078	0.2608	1.65653	1.28174	1.82306
Z00005273-1	1.6303	1.6615	2.0021	3.0413	3.124	3.5216	1.37331	0.01421	0.00851	0.01421	96.677	0	0	81	H19	H19 fetal liver mRNA	U029485		AK145379.1	MGI:95891	-1.411	-1.4625	-1.5195	0.038815	0.0344747	0.0302343
Z00074477-1	3.436	3.6901	4.4754	3.7598	4.2147	4.4963	0.39575	0.00149	0.00409	0.00409	96.658	0	0	82	D0H4S114	DNA segment, human D4S114	U038295	NM_053078.3	NM_053078.3	MGI:99444	-0.3238	-0.5246	-0.0209	0.47446	0.298813	0.953016
Z00038199-1	4.0211	4.3513	3.8622	4.0497	3.8062	3.0282	0.39916	0.00342	0.00416	0.00416	95.877	0	0	83	Chac1	ChaC, cation transport regulator-like 1 (E. coli)	U002311	NM_026929.2	NM_026929.2	MGI:1916315	-0.0286	0.5451	0.834	0.936268	3.50833	6.82339
Z00030085-1	3.498	3.3649	2.9053	3.5491	2.6918	2.2535	0.53294	0.00288	0.00558	0.00558	95.564	0	0	84	C330046G13Rik	RIKEN cDNA C330046G13 gene	U133618		AK082870.1	MGI:3045387	-0.0511	0.6731	0.6518	0.888996	4.71086	4.48539
Z00014880-1	4.2094	3.5956	4.2474	4.0629	3.1314	3.791	0.36654	0.00167	0.00385	0.00385	95.149	0	0	85	Tcfcp2l1	transcription factor CP2-like 1			AK086294.1	MGI:2444691	0.1465	0.4642	0.4564	1.4012	2.91206	2.86022
Z00011446-1	2.2213	2.2023	3.4667	2.2027	2.138	3.5484	0.92719	0.00984	0.00811	0.00984	94.27	0	0	87	Stra6						0.0186	0.0643	-0.0817	1.04376	1.15958	0.828514
Z00024535-1	3.1276	3.3317	3.8336	2.7758	2.5498	3.6853	0.50417	0.00401	0.00536	0.00536	94.03	0	0	88	Glipr1	GLI pathogenesis-related 1 (glioma)	U012010	NM_028608.1	NM_028608.1	MGI:1920940	0.3518	0.7819	0.1483	2.24802	6.05202	1.40702
Z00075179-1	3.9852	3.9417	2.7874	4.0934	3.1658	2.5537	0.90412	0.00962	0.00504	0.00962	93.97	0	0	89	D230005D02Rik	RIKEN cDNA D230005D02 gene	U015876	NM_172813.1	NM_172813.1	MGI:2444896	-0.1082	0.7759	0.2337	0.779471	5.96898	1.71277
Z00030678-1	4.3594	3.9335	3.9141	4.0613	3.398	3.1848	0.38066	0.00283	0.00407	0.00407	93.47	0	0	90	Vegfc	vascular endothelial growth factor C	U009343	NM_009506.2	NM_009506.2	MGI:109124	0.2981	0.5355	0.7293	1.98655	3.43163	5.36167
Z00026928-1	4.1384	3.5753	4.7529	3.6892	2.975	4.03	0.7188	0.00777	0.00397	0.00777	92.563	0	0	91	Aqp3	aquaporin 3	U024966	NM_016689.1	NM_016689.1	MGI:1333777	0.4492	0.6003	0.7229	2.8132	3.98382	5.28324
Z00074635-1	3.9623	3.5561	3.7677	3.9201	2.6049	3.6152	0.49972	0.00393	0.0055	0.0055	90.924	0	0	93	Myo1g	myosin IG	U032493	NM_178440.2	NM_178440.2	MGI:1927091	0.0422	0.9512	0.1525	1.10205	8.93717	1.42069
Z00074038-1	2.1623	2.1953	2.3497	3.1595	2.9004	3.5634	0.66421	0.00266	0.00739	0.00739	89.871	0	0	94	OTTMUSG00000010537	predicted gene, OTTMUSG00000010537	U071430	NM_001034101.2	NM_001034101.2	MGI:3651680	-0.9972	-0.7051	-1.2137	0.100647	0.197197	0.0611364
Z00035658-1	2.5867	3.4093	2.7693	2.9268	4.0309	2.9786	0.55123	0.00377	0.00615	0.00615	89.605	0	0	95	Psmb8	proteosome (prosome, macropain) subunit, beta type 8 (large multifunctional peptidase 7)	U017848	NM_010724.1	NM_010724.1	MGI:1346527	-0.3401	-0.6216	-0.2093	0.456983	0.239001	0.61759
Z00005095-1	3.9021	3.7954	4.4725	3.647	3.5945	4.56	0.35088	0.00179	0.00393	0.00393	89.318	0	0	96	Phlda1	pleckstrin homology-like domain, family A, member 1	U012007	NM_009344.1	NM_009344.1	MGI:1096880	0.2551	0.2009	-0.0875	1.79929	1.58818	0.817523
Z00072996-1	2.352	2.8218	2.8337	2.9412	3.7064	3.5216	0.49949	0.002	0.00561	0.00561	89.005	0	0	97	H2-T22	histocompatibility 2, T region locus 22	U037764	NM_010397.4	NM_010397.4	MGI:95956	-0.5892	-0.8846	-0.6879	0.257513	0.130437	0.205163
Z00034201-1	2.4547	2.4462	0.8657	2.6003	2.4307	1.1271	1.19973	0.01359	0.0134	0.01359	88.306	0	0	100	E030010N08Rik	RIKEN cDNA E030010N08 gene	U158506		XM_355224.5	MGI:3045962	-0.1456	0.0155	-0.2614	0.715155	1.03633	0.547772
Z00020912-1	3.5769	3.3935	4.3268	3.3292	2.9137	3.8932	0.47881	0.004	0.00545	0.00545	87.923	0	0	101	Islr2	immunoglobulin superfamily containing leucine-rich repeat 2	U030935	NM_177193.4	NM_177193.4	MGI:2444277	0.2477	0.4798	0.4336	1.76889	3.01856	2.71394
Z00053430-1	3.9946	3.8522	4.6695	3.8327	3.6712	4.6266	0.3717	0.00344	0.00424	0.00424	87.738	0	0	103	2200002D01Rik	RIKEN cDNA 2200002D01 gene	U028350		AK008617.1	MGI:1919525	0.1619	0.181	0.0429	1.45178	1.51705	1.10382
Z00075846-1	3.0231	3.0508	3.3571	3.4742	3.5108	4.3346	0.45461	0.00514	0.00518	0.00518	87.713	0	0	104	Lgals6	lectin, galactose binding, soluble 6		NM_010707.1	NM_010707.1	MGI:107535	-0.4511	-0.46	-0.9775	0.353916	0.346737	0.105317
Z00030432-1	3.1252	3.0001	3.7427	2.8103	2.2262	3.2007	0.49622	0.00567	0.0055	0.00567	87.467	0	0	105	Akr1c13	aldo-keto reductase family 1, member C13	U014509	NM_013778.1	NM_013778.1	MGI:1351662	0.3149	0.7739	0.542	2.0649	5.94155	3.48337
Z00060489-1	4.2945	4.3053	3.8084	3.7843	3.7005	3.1971	0.34384	0.003	0.00396	0.00396	86.897	0	0	106	Etv1	ets variant gene 1	U013878	NM_007960.3	NM_007960.3	MGI:99254	0.5102	0.6048	0.6113	3.23743	4.02532	4.08602
Z00031385-1	2.6127	2.6543	2.6818	3.3791	3.3042	3.7863	0.47844	0.00077	0.00553	0.00553	86.448	0	0	107	BC061212	cDNA sequence BC061212	U350140	NM_198667.1	NM_198667.1	MGI:2681870	-0.7664	-0.6499	-1.1045	0.171238	0.223924	0.078614
Z00035537-1	5.4612	5.0443	4.6002	5.1481	4.4419	4.471	0.34877	0.00402	0.00404	0.00404	86.31	0	0	108	8430410A17Rik	RIKEN cDNA 8430410A17 gene	U007140	NM_173737.2	NM_173737.2	MGI:1914053	0.3131	0.6024	0.1292	2.05636	4.00313	1.34648
Z00032932-1	1.98	2.0379	2.9772	1.6623	1.5618	3.1259	0.89161	0.01034	0.01013	0.01034	86.19	0	0	109	Vtcn1	V-set domain containing T cell activation inhibitor 1	U087146	NM_178594.2	NM_178594.2	MGI:3039619	0.3177	0.4761	-0.1487	2.07826	2.99295	0.710068
Z00034575-1	3.0125	2.6347	3.5659	2.9947	2.3963	3.6235	0.47943	0.00181	0.00567	0.00567	84.57	0	0	110	Nppb	natriuretic peptide precursor type B	U005080	NM_008726.2	NM_008726.2	MGI:97368	0.0178	0.2384	-0.0576	1.04184	1.73141	0.87579
Z00065659-1	3.6094	3.428	3.8956	3.8415	3.1884	4.4863	0.40406	0.00484	0.00441	0.00484	83.543	0	0	111	LOC666185	hypothetical protein LOC666185	U277643		XM_982175.1		-0.2321	0.2396	-0.5907	0.586003	1.7362	0.256626
Z00044265-1	3.9172	3.8885	3.1509	3.6771	3.4976	2.7744	0.40129	0.00052	0.00481	0.00481	83.46	0	0	112	Adam23	a disintegrin and metallopeptidase domain 23	U000370	NM_011780.2	NM_011780.2	MGI:1345162	0.2401	0.3909	0.3765	1.7382	2.4598	2.37958
Z00055690-1	3.0066	3.7056	3.1113	3.1792	4.1747	3.267	0.3991	0.00276	0.00486	0.00486	82.07	0	0	113	Kif1a	kinesin family member 1A	U021608		AK220487.1	MGI:108391	-0.1726	-0.4691	-0.1557	0.672048	0.339547	0.698715
Z00074608-1	3.4472	3.1129	4.1278	3.4126	3.3268	4.181	0.39461	0.00443	0.00481	0.00481	82.07	0	0	114	Spsb1	splA/ryanodine receptor domain and SOCS box containing 1	U025813	NM_029035.2	NM_029035.2	MGI:1921896	0.0346	-0.2139	-0.0532	1.08293	0.611083	0.884708
Z00066847-1	3.0351	2.9481	3.0184	3.4254	3.0294	4.1507	0.43191	0.00351	0.00528	0.00528	81.742	0	0	117	LOC619649	similar to transcription elongation factor B polypeptide 3 binding protein 1 isoform 1	U112310		XR_004426.1		-0.3903	-0.0813	-1.1323	0.407099	0.829278	0.0737395
Z00027631-1	3.2432	3.7467	2.9334	3.3965	3.7732	2.5957	0.42575	0.00398	0.00526	0.00526	80.963	0	0	118	LOC624168	similar to zinc finger protein of the cerebellum 5	U035955		XM_980979.1		-0.1533	-0.0265	0.3377	0.702587	0.940806	2.17621
Z00074321-1	2.2939	2.3551	3.4863	1.9471	1.9924	3.3613	0.92394	0.01146	0.00826	0.01146	80.598	0	0	119	Hoxc9	homeo box C9	U043488		BC050838.1	MGI:96199	0.3468	0.3627	0.125	2.22229	2.30515	1.33352
Z00036235-1	3.1599	3.051	4.1548	3.2291	3.0128	3.597	0.38428	0.00174	0.00477	0.00477	80.569	0	0	120	Cidea	cell death-inducing DNA fragmentation factor, alpha subunit-like effector A	U018842	NM_007702.1	NM_007702.1	MGI:1270845	-0.0692	0.0382	0.5578	0.852707	1.09194	3.61243
Z00070258-1	5.5445	5.2065	5.277	5.5129	4.6973	4.6233	0.31547	0.00392	0.00392	0.00392	80.378	0	0	121	Klf2	Kruppel-like factor 2 (lung)	U105663	NM_008452.1	NM_008452.1	MGI:1342772	0.0316	0.5092	0.6537	1.07547	3.22998	4.50505
Z00006029-1	4.5356	3.709	4.5714	4.4794	3.3131	4.2528	0.53594	0.00668	0.00409	0.00668	80.23	0	0	122	Klf4	Kruppel-like factor 4 (gut)	U025080	NM_010637.1	NM_010637.1	MGI:1342287	0.0562	0.3959	0.3186	1.13815	2.48828	2.08257
Z00057246-1	2.4056	2.37	2.4723	3.321	3.0926	3.6371	0.58569	0.00643	0.0073	0.0073	80.221	0	0	123	LOC381535	similar to PRAME family member DJ1198H6.2	U143522		XM_992639.1		-0.9154	-0.7226	-1.1648	0.121507	0.189409	0.0684227
Z00005343-1	2.8873	2.6388	3.656	2.5342	2.1041	2.8798	0.53041	0.00665	0.00653	0.00665	79.779	0	0	124	Hoxa10	homeo box A10	U027312	NM_008263.1	NM_008263.1	MGI:96171	0.3531	0.5347	0.7762	2.25476	3.42531	5.9731
Z00075678-1	3.0565	2.9866	1.9624	2.9752	2.9388	1.8421	0.63598	0.00464	0.00808	0.00808	78.666	0	0	125	Ankrd34	ankyrin repeat domain 34	U067670	NM_001024851.2	NM_001024851.2	MGI:3617846	0.0813	0.0478	0.1203	1.20587	1.11635	1.31917
Z00043638-1	4.0228	3.4785	3.4131	3.5	2.8507	2.947	0.36208	0.00207	0.00463	0.00463	78.28	0	0	126	LOC669384	similar to gonadotropin-regulated long chain acyl-CoA synthetase	U018142		XM_974739.1		0.5228	0.6278	0.4661	3.33273	4.24424	2.92483
Z00050662-1	2.7646	2.9424	3.299	3.4305	4.0221	3.5782	0.40843	0.00058	0.00525	0.00525	77.764	0	0	127	Arrb1	arrestin, beta 1	U008440	NM_177231.2	NM_177231.2	MGI:99473	-0.6659	-1.0797	-0.2792	0.215824	0.0832339	0.525775
Z00062714-1	4.2903	4.0899	3.3848	4.3542	3.8754	3.107	0.50991	0.00657	0.00397	0.00657	77.616	0	0	128	1700097N02Rik	RIKEN cDNA 1700097N02 gene	U037640		AK007099.1	MGI:1914772	-0.0639	0.2145	0.2778	0.863177	1.6387	1.89583
Z00056063-1	2.5009	2.573	2.467	3.2801	3.0229	3.6374	0.46235	0.00145	0.00599	0.00599	77.234	0	0	130	EG666169	predicted gene, EG666169	U360715		XM_982113.1	MGI:3643214	-0.7792	-0.4499	-1.1704	0.166265	0.354895	0.0675461
Z00026894-1	3.1916	2.8838	3.9323	3.3741	3.0376	3.807	0.35432	0.00412	0.00461	0.00461	76.917	0	0	132	BC038156	cDNA sequence BC038156	U010208		AK153955.1	MGI:2652892	-0.1825	-0.1538	0.1253	0.656901	0.701778	1.33444
Z00025746-1	3.3418	3.4115	4.0267	3.3491	2.7242	4.0133	0.47814	0.00622	0.00487	0.00622	76.902	0	0	133	Prss35	protease, serine, 35	U010826	NM_178738.1	NM_178738.1	MGI:2444800	-0.0073	0.6873	0.0134	0.983332	4.86743	1.03134
Z00030643-1	1.9873	2.1587	2.0553	2.3513	3.1976	3.2542	0.6618	0.00238	0.00864	0.00864	76.554	0	0	134	Mfap2	microfibrillar-associated protein 2	U005031	NM_008546.2	NM_008546.2	MGI:99559	-0.364	-1.0389	-1.1989	0.432514	0.0914324	0.0632557
Z00019099-1	3.2616	3.2991	4.012	3.3708	3.5165	4.3131	0.37513	0.00394	0.00493	0.00493	76.059	0	0	135	Gas1	growth arrest specific 1	U034869	NM_008086.1	NM_008086.1	MGI:95655	-0.1092	-0.2174	-0.3011	0.777678	0.606178	0.499919
Z00036189-1	3.5128	3.4133	2.7368	3.3259	2.9851	2.2942	0.43833	0.00579	0.00557	0.00579	75.711	0	0	137	Socs2	suppressor of cytokine signaling 2	U032156		AK033206.1	MGI:1201787	0.1869	0.4282	0.4426	1.5378	2.6804	2.77077
Z00058951-1	2.2014	2.177	2.3361	3.1806	2.9866	3.4093	0.58775	0.00688	0.00778	0.00778	75.562	0	0	138	BC080695	cDNA sequence BC080695	U071430	NM_001007579.1	NM_001007579.1	MGI:3525148	-0.9792	-0.8096	-1.0732	0.104906	0.155024	0.084489
Z00023365-1	4.6342	4.3926	5.3021	4.433	3.7262	5.0779	0.62271	0.00832	0.00382	0.00832	74.816	0	0	140	Htra1	HtrA serine peptidase 1	U008850	NM_019564.1	NM_019564.1	MGI:1929076	0.2012	0.6664	0.2242	1.58928	4.63874	1.67571
Z00043076-1	2.7527	2.497	3.3767	2.2459	1.8951	3.0672	0.58744	0.0056	0.00788	0.00788	74.531	0	0	141	Osta	organic solute transporter alpha	U036978		BC024441.1	MGI:2146634	0.5068	0.6019	0.3095	3.21218	3.99853	2.03939
Z00004566-1	1.4683	1.4809	2.9966	1.2806	1.4697	3.1565	1.47118	0.01984	0.01303	0.01984	74.151	0	0	142	Rarb	retinoic acid receptor, beta	U035259	NM_011243.1	NM_011243.1	MGI:97857	0.1877	0.0112	-0.1599	1.54064	1.02612	0.69199
Z00064681-1	3.694	3.827	4.1743	3.7159	4.0897	4.7125	0.2971	0.00401	0.00368	0.00401	74.122	0	0	143	Cald1	Mus musculus caldesmon 1 (Cald1), mRNA	U042728	NM_145575.1	AF439859.1		-0.0219	-0.2627	-0.5382	0.950824	0.546135	0.289601
Z00034539-1	3.1486	3.0579	3.8075	3.0624	3.1092	3.9922	0.35493	0.00284	0.0048	0.0048	73.931	0	0	144	Cmtm3	CKLF-like MARVEL transmembrane domain containing 3	U009723	NM_024217.2	NM_024217.2	MGI:2447162	0.0862	-0.0513	-0.1847	1.21955	0.888587	0.653582
Z00054877-1	4.076	4.6255	3.6219	4.1621	4.4851	3.7045	0.32519	0.00167	0.00442	0.00442	73.632	0	0	146	Plcg2	phospholipase C, gamma 2	U009868	NM_172285.1	NM_172285.1	MGI:97616	-0.0861	0.1404	-0.0826	0.820163	1.38166	0.826799
Z00011558-1	2.4543	2.7161	3.0665	2.9876	3.5494	3.6927	0.45136	0.00613	0.00574	0.00613	73.573	0	0	147	Klhl23	kelch-like 23 (Drosophila)	U001874	NM_177784.2	NM_177784.2	MGI:2683536	-0.5333	-0.8333	-0.6262	0.292887	0.146791	0.236483
Z00045505-1	2.9518	3.0872	3.802	2.7536	3.3127	3.9072	0.43439	0.00376	0.00591	0.00591	73.54	0	0	148	Rgma	RGM domain family, member A	U008223	NM_177740.2	NM_177740.2	MGI:2679262	0.1982	-0.2255	-0.1052	1.57834	0.594977	0.784874
Z00024159-1	3.8908	4.2418	4.9342	4.4353	5.002	5.8331	0.94466	0.01285	0.00427	0.01285	73.509	0	0	149	Krt18	keratin 18	U016695	NM_010664.1	NM_010664.1	MGI:96692	-0.5445	-0.7602	-0.8989	0.28543	0.1737	0.126212
Z00034851-1	4.1197	3.6689	4.8729	4.1577	3.6851	4.8028	0.54784	0.00747	0.00362	0.00747	73.336	0	0	150	Ndp52	nuclear domain 10 protein 52	U033318	NM_029755.1	NM_029755.1	MGI:1343177	-0.038	-0.0162	0.0701	0.91622	0.963385	1.17517
Z00024431-1	3.0251	3.1265	2.4396	2.2577	1.9695	1.6885	0.652	0.00756	0.00899	0.00899	72.495	0	0	151	Inhbe	inhibin beta E	U032337	NM_008382.1	NM_008382.1	MGI:109269	0.7674	1.157	0.7511	5.85329	14.3549	5.63767
Z00036303-1	2.7044	2.7979	1.6189	1.8548	2.3124	0.7036	1.23099	0.01705	0.01324	0.01705	72.193	0	0	152	Syt4	synaptotagmin IV	U038276	NM_009308.3	NM_009308.3	MGI:101759	0.8496	0.4855	0.9153	7.07294	3.05844	8.22811
Z00050462-1	3.3645	2.7799	2.9475	3.0935	2.4991	1.9375	0.50248	0.00454	0.00699	0.00699	71.896	0	0	153	Dnajc6	DnaJ (Hsp40) homolog, subfamily C, member 6	U004551	NM_198412.1	NM_198412.1	MGI:1919935	0.271	0.2808	1.01	1.86638	1.90897	10.2329
Z00050331-1	4.6975	4.1964	4.4327	4.653	3.6881	4.1544	0.28262	0.00363	0.00393	0.00393	71.881	0	0	154	Cdyl2	chromodomain protein, Y chromosome-like 2	U030297	NM_029441.1	NM_029441.1	MGI:1923046	0.0445	0.5083	0.2783	1.1079	3.22329	1.89802
Z00026671-1	3.1276	2.9299	3.9214	3.2574	2.9166	3.8423	0.39577	0.0021	0.00555	0.00555	71.372	0	0	155	Olfr1428	olfactory receptor 1428	U068883	NM_146678.1	NM_146678.1	MGI:3031262	-0.1298	0.0133	0.0791	0.741652	1.0311	1.19978
Z00036279-1	4.2817	4.1117	3.588	4.1037	3.5334	3.4098	0.27242	0.00273	0.00384	0.00384	71.001	0	0	157	Aplp1	amyloid beta (A4) precursor-like protein 1	U028382	NM_007467.2	NM_007467.2	MGI:88046	0.178	0.5783	0.1782	1.50661	3.78704	1.5073
Z00010868-1	4.6375	4.0752	4.4287	4.2202	3.4485	3.9501	0.34186	0.00483	0.00434	0.00483	70.809	0	0	158	Mylpf	myosin light chain, phosphorylatable, fast skeletal muscle	U008793	NM_016754.3	NM_016754.3	MGI:97273	0.4173	0.6267	0.4786	2.61397	4.2335	3.01023
Z00030897-1	3.2024	3.5308	2.7159	3.3706	3.6285	2.6053	0.36262	0.00518	0.00513	0.00518	70.024	0	0	161	Mup5	major urinary protein 5	U111263	NM_008649.2	NM_008649.2	MGI:104974	-0.1682	-0.0977	0.1106	0.678891	0.798546	1.29003
Z00026923-1	3.3582	3.5496	4.2022	3.556	3.372	4.2648	0.33493	0.00391	0.00481	0.00481	69.57	0	0	163	Foxa2	forkhead box A2	U023461	NM_010446.1	NM_010446.1	MGI:1347476	-0.1978	0.1776	-0.0626	0.634162	1.50522	0.865765
Z00046482-1	3.1568	2.8427	2.9429	2.7314	1.8783	3.1818	0.45951	0.00469	0.00666	0.00666	69.033	0	0	165	H60	histocompatibility 60		NM_010400.1	NM_010400.1	MGI:1306817	0.4254	0.9644	-0.2389	2.66318	9.21298	0.576899
Z00017554-1	2.2995	3.1575	1.3369	2.4205	3.1492	1.2302	1.41442	0.02059	0.01089	0.02059	68.706	0	0	166	Myb	myeloblastosis oncogene	U031594	NM_010848.3	NM_010848.3	MGI:97249	-0.121	0.0083	0.1067	0.756833	1.0193	1.2785
Z00056176-1	4.5949	4.6062	4.1374	4.6765	4.6724	3.9009	0.21731	0.00132	0.00316	0.00316	68.668	0	0	167	Phc1	polyhomeotic-like 1 (Drosophila)	U027823	NM_007905.2	NM_007905.2	MGI:103248	-0.0816	-0.0662	0.2365	0.828705	0.858618	1.72385
Z00026394-1	3.6937	3.5648	2.8687	3.8746	3.1754	2.8812	0.36842	0.00283	0.00544	0.00544	67.729	0	0	168	Hck	hemopoietic cell kinase	U002661	NM_010407.3	NM_010407.3	MGI:96052	-0.1809	0.3894	-0.0125	0.659326	2.45132	0.971628
Z00020327-1	2.697	2.5379	3.5746	2.588	2.8169	3.8435	0.61987	0.00917	0.00578	0.00917	67.635	0	0	169	Zadh2	zinc binding alcohol dehydrogenase, domain containing 2	U018968	NM_146090.2	NM_146090.2	MGI:2444835	0.109	-0.279	-0.2689	1.28529	0.526017	0.538394
Z00052949-1	1.8971	1.6345	2.9592	1.9634	1.0699	2.6807	0.95478	0.01428	0.0119	0.01428	66.861	0	0	170	Cst13	cystatin 13	U002606	NM_027024.2	NM_027024.2	MGI:1916544	-0.0663	0.5646	0.2785	0.85842	3.66944	1.89889
Z00041263-1	4.6414	4.36	4.016	4.7271	4.2785	3.7816	0.26098	0.00322	0.00392	0.00392	66.502	0	0	171	C330016O10Rik	RIKEN cDNA C330016O10 gene	U032742	NM_145974.3	NM_145974.3	MGI:2442218	-0.0857	0.0815	0.2344	0.820918	1.20642	1.71554
Z00025095-1	2.4939	3.0319	1.9298	2.8354	3.1527	1.8609	0.61583	0.00555	0.00927	0.00927	66.413	0	0	172	Fgf15	fibroblast growth factor 15	U029529	NM_008003.2	NM_008003.2	MGI:1096383	-0.3415	-0.1208	0.0689	0.455512	0.757182	1.17193
Z00053795-1	2.1998	2.425	0.864	2.397	2.3076	0.7944	1.21841	0.01836	0.01578	0.01836	66.352	0	0	173	9430069I07Rik	RIKEN cDNA 9430069I07 gene	U036077		AK020480.1	MGI:1924608	-0.1972	0.1174	0.0696	0.635038	1.31039	1.17382
Z00065724-1	3.8166	3.5706	3.5313	3.5399	2.8121	2.9756	0.3045	0.00161	0.00462	0.00462	65.922	0	0	176	C78283	expressed sequence C78283	U005683		AK144862.1	MGI:2141303	0.2767	0.7585	0.5557	1.89104	5.73456	3.59501
Z00076241-1	3.1474	3.1063	3.5695	3.3653	3.1789	4.1994	0.34531	0.00238	0.00526	0.00526	65.663	0	0	177	E430024C06Rik	RIKEN cDNA E430024C06 gene	U075939		AF486451.1	MGI:2442039	-0.2179	-0.0726	-0.6299	0.60548	0.846058	0.234477
Z00054667-1	3.967	4.1017	3.2362	4.0261	3.8733	3.3008	0.29123	0.00208	0.00444	0.00444	65.619	0	0	178	Prdm5	PR domain containing 5	U006968	NM_027547.1	NM_027547.1	MGI:1918029	-0.0591	0.2284	-0.0646	0.87277	1.692	0.861787
Z00031479-1	2.8473	2.6117	3.3288	2.7064	2.4314	3.6111	0.41174	0.00518	0.00628	0.00628	65.582	0	0	179	Raet1c	retinoic acid early transcript gamma	U040255	NM_009018.1	NM_009018.1	MGI:109431	0.1409	0.1803	-0.2823	1.38325	1.51461	0.522035
Z00070384-1	2.3124	2.2085	2.9094	2.4704	2.4304	3.5491	0.50599	0.00334	0.00775	0.00775	65.259	0	0	180	Lbp	lipopolysaccharide binding protein	U002747	NM_008489.2	NM_008489.2	MGI:1098776	-0.158	-0.2219	-0.6397	0.695024	0.599929	0.229245
Z00051461-1	2.7466	2.1322	2.3139	2.0067	1.0414	1.2348	0.85289	0.01075	0.01314	0.01314	64.922	0	0	181	Tm7sf4	transmembrane 7 superfamily member 4	U016202	NM_029422.1	NM_029422.1	MGI:1923016	0.7399	1.0908	1.0791	5.49414	12.3254	11.9978
Z00011072-1	3.2877	3.3105	3.93	3.416	3.6728	4.2794	0.31055	0.00128	0.0048	0.0048	64.657	0	0	182	Clu	clusterin	U015783	NM_013492.1	NM_013492.1	MGI:88423	-0.1283	-0.3623	-0.3494	0.744218	0.43421	0.447301
Z00077000-1	2.2874	3.0617	1.9298	2.3185	2.9414	1.6145	0.63136	0.00836	0.00978	0.00978	64.576	0	0	183	Jph4	junctophilin 4	U041176	NM_177049.4	NM_177049.4	MGI:2443113	-0.0311	0.1203	0.3153	0.930894	1.31917	2.06681
Z00034035-1	3.1678	3.3376	3.8878	3.1062	3.3975	4.0863	0.31856	0.00281	0.00494	0.00494	64.502	0	0	184	Dlk1	delta-like 1 homolog (Drosophila)	U014380	NM_010052.2	NM_010052.2	MGI:94900	0.0616	-0.0599	-0.1985	1.15239	0.871164	0.63314
Z00005423-1	1.5022	1.7962	1.5708	1.477	3.2454	1.0632	1.14966	0.01787	0.01745	0.01787	64.332	0	0	185	Fgf8	fibroblast growth factor 8	U039096	NM_010205.1	NM_010205.1	MGI:99604	0.0252	-1.4492	0.5076	1.05974	0.0355468	3.2181
Z00057292-1	2.6532	2.9716	1.8372	2.9048	2.4385	1.6957	0.58333	0.00471	0.00908	0.00908	64.218	0	0	186	Ryr3	ryanodine receptor 3	U111851		XM_619795.3	MGI:99684	-0.2516	0.5331	0.1415	0.560273	3.41271	1.38516
Z00000661-1	2.7645	2.3236	3.4994	2.7838	2.3844	3.3644	0.47672	0.00201	0.00744	0.00744	64.091	0	0	188	Mgll	monoglyceride lipase	U007150	NM_011844.3	NM_011844.3	MGI:1346042	-0.0193	-0.0608	0.135	0.956533	0.869361	1.36458
Z00025238-1	3.0023	3.1987	2.1795	3.4607	3.3257	1.7385	0.96911	0.01513	0.00687	0.01513	64.063	0	0	189	Sfrp4	secreted frizzled-related sequence protein 4	U014586	NM_016687.1	NM_016687.1	MGI:892010	-0.4584	-0.127	0.441	0.348017	0.746449	2.76058
Z00055966-1	3.4811	2.8844	3.6959	3.2255	2.6188	3.6805	0.38763	0.00605	0.00538	0.00605	64.019	0	0	190	Abca1	ATP-binding cassette, sub-family A (ABC1), member 1	U025071	NM_013454.3	NM_013454.3	MGI:99607	0.2556	0.2656	0.0154	1.80136	1.84332	1.0361
Z00074681-1	3.8875	3.474	4.2703	3.8106	3.4566	4.2725	0.26135	0.00135	0.00409	0.00409	63.847	0	0	191	Tle6	transducin-like enhancer of split 6, homolog of Drosophila E(spl)	U032055	NM_053254.2	NM_053254.2	MGI:2149593	0.0769	0.0174	-0.0022	1.19371	1.04088	0.994947
Z00030887-1	3.6141	3.9326	2.9125	3.5071	3.9051	3.034	0.37004	0.00581	0.00482	0.00581	63.733	0	0	192	Xdh	hypothetical protein LOC671950	U038047		XM_990095.1		0.107	0.0275	-0.1215	1.27938	1.06537	0.755962
Z00063915-1	1.612	2.047	1.2761	2.2749	3.1486	1.5927	0.89484	0.01411	0.01363	0.01411	63.433	0	0	193	Trim67	PREDICTED: Mus musculus tripartite motif-containing 67, transcript variant 1 (Trim67), mRNA	U009961	XM_001004593.1	AK051455.1		-0.6629	-1.1016	-0.3166	0.21732	0.0791407	0.482392
Z00014876-1	3.9745	3.3486	2.9627	3.6947	2.4706	2.8029	0.64493	0.01021	0.00516	0.01021	63.156	0	0	194	Calml4	calmodulin-like 4	U010601	NM_138304.2	NM_138304.2	MGI:1922850	0.2798	0.878	0.1598	1.90458	7.55092	1.44477
Z00025704-1	3.5328	3.2812	3.0214	3.1769	2.7091	2.3775	0.34607	0.00508	0.0055	0.0055	62.93	0	0	195	Aoah	acyloxyacyl hydrolase	U014590	NM_012054.2	NM_012054.2	MGI:1350928	0.3559	0.5721	0.6439	2.26934	3.73336	4.40453
Z00023546-1	3.8885	3.4891	3.0761	3.6108	3.1674	2.6651	0.37921	0.00361	0.00603	0.00603	62.926	0	0	196	Dpys	dihydropyrimidinase	U036124		AF249296.1	MGI:1928679	0.2777	0.3217	0.411	1.8954	2.09749	2.57632
Z00054501-1	2.4732	2.5173	2.5933	3.423	3.1992	3.762	0.59	0.00938	0.00561	0.00938	62.897	0	0	197	LOC332923	similar to PRAME family member 5	U040074		XM_285828.5		-0.9498	-0.6819	-1.1687	0.112254	0.208018	0.067811
Z00048592-1	3.6825	3.3762	3.0674	3.6228	2.9034	2.6629	0.33377	0.00372	0.00531	0.00531	62.894	0	0	198	Rnf125	ring finger protein 125	U018465	NM_026301.1	NM_026301.1	MGI:1914914	0.0597	0.4728	0.4045	1.14736	2.9703	2.53805
Z00074092-1	1.8878	2.4682	3.038	1.8632	2.1856	3.0422	0.56774	0.00597	0.00905	0.00905	62.755	0	0	199	Igfbp5	insulin-like growth factor binding protein 5	U083472	NM_010518.2	NM_010518.2	MGI:96440	0.0246	0.2826	-0.0042	1.05828	1.9169	0.990376
Z00075380-1	3.6205	3.6526	4.5231	3.9696	4.1238	5.0514	0.60498	0.00964	0.00401	0.00964	62.754	0	0	200	Igf2	insulin-like growth factor 2	U029486	NM_010514.2	NM_010514.2	MGI:96434	-0.3491	-0.4712	-0.5283	0.44761	0.337909	0.296278
Z00014587-1	3.1224	3.1532	3.8428	3.153	3.0936	3.8882	0.28948	0.00461	0.00462	0.00462	62.604	0	0	201	Frmpd1	FERM and PDZ domain containing 1	U004268		XM_204152.5	MGI:2446274	-0.0306	0.0596	-0.0454	0.931966	1.1471	0.900741
Z00030538-1	3.5214	3.2149	2.7938	3.5239	3.0869	1.9877	0.66583	0.01064	0.00553	0.01064	62.587	0	0	203	Neurod1	neurogenic differentiation 1	U022794	NM_010894.1	NM_010894.1	MGI:1339708	-0.0025	0.128	0.8061	0.99426	1.34276	6.39882
Z00012401-1	3.018	2.9636	3.5868	2.9195	2.6452	3.6973	0.33987	0.00132	0.00546	0.00546	62.287	0	0	204	Cryab	crystallin, alpha B	U010466	NM_009964.1	NM_009964.1	MGI:88516	0.0985	0.3184	-0.1105	1.25458	2.08161	0.775354
Z00010216-1	3.4952	3.6689	4.3681	3.6216	3.9101	4.7606	0.48985	0.00787	0.004	0.00787	62.282	0	0	205	Anxa3	annexin A3	U005829	NM_013470.1	NM_013470.1	MGI:1201378	-0.1264	-0.2412	-0.3925	0.747481	0.573852	0.405042
Z00023694-1	2.7705	3.2936	2.2743	2.5753	3.2501	2.1109	0.48117	0.00436	0.00776	0.00776	62.013	0	0	207	Bcl11a	B-cell CLL/lymphoma 11A (zinc finger protein)	U012391	NM_016707.2	NM_016707.2	MGI:106190	0.1952	0.0435	0.1634	1.56747	1.10535	1.4568
Z00075129-1	2.3741	2.3808	3.4321	2.0814	1.8454	3.7095	1.14099	0.01843	0.00773	0.01843	61.906	0	0	208	Hoxb4	homeo box B4	U013247	NM_010459.4	NM_010459.4	MGI:96185	0.2927	0.5354	-0.2774	1.962	3.43084	0.527959
Z00025906-1	3.6464	3.8421	4.4379	4.0235	3.7466	4.4573	0.24465	0.00291	0.00396	0.00396	61.817	0	0	209	Fgfr2	fibroblast growth factor receptor 2	U029330	NM_010207.2	NM_010207.2	MGI:95523	-0.3771	0.0955	-0.0194	0.419662	1.24595	0.956313
Z00034556-1	2.1767	2.1429	3.0805	2.4693	2.3351	3.367	0.51779	0.00266	0.00842	0.00842	61.515	0	0	213	4632428N05Rik	RIKEN cDNA 4632428N05 gene	U011557	NM_028732.2	NM_028732.2	MGI:1921298	-0.2926	-0.1922	-0.2865	0.5098	0.642392	0.517011
Z00035533-1	3.2734	2.8471	2.6834	2.9522	1.9327	2.2818	0.46768	0.00538	0.00762	0.00762	61.366	0	0	214	4932425I24Rik	RIKEN cDNA 4932425I24 gene	U130908		XM_001002780.1	MGI:2443598	0.3212	0.9144	0.4016	2.09508	8.21107	2.52116
Z00048598-1	3.3373	3.1231	1.9769	3.202	2.3111	1.99	0.80165	0.01307	0.00763	0.01307	61.318	0	0	215	2010001H14Rik	RIKEN cDNA 2010001H14 gene	U039239	NM_027227.1	NM_027227.1	MGI:1917074	0.1353	0.812	-0.0131	1.36553	6.48634	0.970287
Z00058806-1	3.3476	3.3705	3.3938	3.8015	3.5875	4.4723	0.37496	0.00616	0.00487	0.00616	60.893	0	0	217	EG434050	predicted gene, EG434050	U068946		XM_485792.4	MGI:3644832	-0.4539	-0.217	-1.0785	0.351641	0.606736	0.0834642
Z00042319-1	3.9137	4.0027	3.2951	3.9752	3.9315	3.0829	0.32454	0.00536	0.00475	0.00536	60.556	0	0	219	1190005I06Rik	RIKEN cDNA 1190005I06 gene	U168409	NM_197988.1	NM_197988.1	MGI:1916168	-0.0615	0.0712	0.2122	0.867961	1.17815	1.63005
Z00074577-1	3.0781	3.3835	3.8631	3.3985	3.7001	4.1613	0.30163	0.00187	0.00499	0.00499	60.475	0	0	220	Tes	testis derived transcript	U057059	NM_011570.2	NM_011570.2	MGI:105081	-0.3204	-0.3166	-0.2982	0.478189	0.482392	0.503269
Z00053291-1	3.7305	3.7359	3.5414	3.2951	2.7497	2.8661	0.36898	0.00429	0.0061	0.0061	60.462	0	0	221	Mlana	melan-A	U019355		AK020928.1	MGI:108454	0.4354	0.9862	0.6753	2.72521	9.68724	4.73478
Z00043915-1	3.8605	3.0998	3.5647	3.722	2.8576	3.0801	0.32874	0.00551	0.00479	0.00551	59.682	0	0	223	Itpka	inositol 1,4,5-trisphosphate 3-kinase A	U002323	NM_146125.2	NM_146125.2	MGI:1333822	0.1385	0.2422	0.4846	1.37562	1.74663	3.05211
Z00038018-1	2.4993	3.0195	3.0189	2.6334	3.2552	3.6746	0.36175	0.00607	0.00549	0.00607	59.585	0	0	224	LOC676870	region containing RIKEN cDNA 2310056B04 gene; pre B-cell leukemia transcription factor 1	U022020		XM_001003217.1		-0.1341	-0.2357	-0.6557	0.734345	0.581166	0.220953
Z00033460-1	2.2375	2.037	2.1175	3.1643	2.7572	3.5716	0.7819	0.0132	0.00745	0.0132	59.245	0	0	225	Zscan4						-0.9268	-0.7202	-1.4541	0.118359	0.190458	0.035148
Z00023576-1	3.6328	3.3434	2.8082	3.3158	3.0004	2.4809	0.3472	0.00462	0.00587	0.00587	59.155	0	0	226	Gngt2	guanine nucleotide binding protein (G protein), gamma transducing activity polypeptide 2	U013234	NM_001038664.2	NM_001038664.2	MGI:893584	0.317	0.343	0.3273	2.07491	2.20293	2.12471
Z00048237-1	4.6552	4.9483	4.2955	4.6783	5.0143	4.147	0.23875	0.0013	0.00404	0.00404	59.096	0	0	227	Rbpms2	RNA binding protein with multiple splicing 2	U010642	NM_028030.3	NM_028030.3	MGI:1919223	-0.0231	-0.066	0.1485	0.9482	0.859014	1.40767
Z00019338-1	3.2797	2.9238	3.7369	3.5439	3.0737	3.8962	0.29109	0.00163	0.00495	0.00495	58.792	0	0	228	Cxcr7	chemokine (C-X-C motif) receptor 7	U000588	NM_007722.2	NM_007722.2	MGI:109562	-0.2642	-0.1499	-0.1593	0.544252	0.708109	0.692947
Z00023872-1	3.599	3.7313	3.0345	3.1265	3.2159	2.349	0.47812	0.00816	0.00517	0.00816	58.611	0	0	229	Foxd3	forkhead box D3	U004533	NM_010425.3	NM_010425.3	MGI:1347473	0.4725	0.5154	0.6855	2.96825	3.27642	4.8473
Z00050467-1	3.6873	3.2464	3.3006	3.6984	2.6904	3.011	0.30486	0.00363	0.00521	0.00521	58.486	0	0	230	Gfod1	glucose-fructose oxidoreductase domain containing 1	U224921	NM_001033399.1	NM_001033399.1	MGI:2145304	-0.0111	0.556	0.2896	0.974765	3.59749	1.94805
Z00024877-1	4.3639	4.0539	4.2848	3.9033	3.2002	3.6	0.38664	0.00663	0.00417	0.00663	58.309	0	0	232	Mmrn2	multimerin 2	U015498	NM_153127.2	NM_153127.2	MGI:2385618	0.4606	0.8537	0.6848	2.88802	7.14003	4.83949
Z00061212-1	2.6801	2.8907	3.3519	2.6426	2.823	3.6284	0.31679	0.00225	0.00544	0.00544	58.2	0	0	233	Col27a1	procollagen, type XXVII, alpha 1	U004401	NM_025685.3	NM_025685.3	MGI:2672118	0.0375	0.0677	-0.2765	1.09018	1.16869	0.529054
Z00070884-1	2.9665	2.8238	3.6425	2.8425	2.2231	3.1072	0.42362	0.00728	0.00652	0.00728	58.187	0	0	234	Fbp2	fructose bisphosphatase 2	U034893	NM_007994.1	NM_007994.1	MGI:95491	0.124	0.6007	0.5353	1.33045	3.98749	3.43005
Z00025798-1	3.2822	3.7554	3.2533	3.6804	4.2799	3.5052	0.28758	0.00193	0.00495	0.00495	58.146	0	0	235	Map3k15	mitogen-activated protein kinase kinase kinase 15	U043803		XM_984997.1	MGI:2448588	-0.3982	-0.5245	-0.2519	0.399761	0.298882	0.559887
Z00070586-1	3.2886	3.1827	3.7755	3.4683	3.1625	4.1186	0.28752	0.00406	0.00497	0.00497	57.852	0	0	237	Crxos1	Crx opposite strand transcript 1	U041336	NM_001033638.1	NM_001033638.1	MGI:2451355	-0.1797	0.0202	-0.3431	0.66115	1.04761	0.453837
Z00063889-1	2.4736	2.4343	3.4167	2.5106	2.2525	3.3281	0.50336	0.00871	0.00775	0.00871	57.788	0	0	238	Mical2	Mus musculus microtubule associated monoxygenase, calponin and LIM domain containing 2 (Mical2), mRNA	U008642	NM_177282.2	AK030608.1		-0.037	0.1818	0.0886	0.918333	1.51985	1.22631
Z00049363-1	3.5537	3.2691	2.8104	2.8318	2.0041	2.3937	0.6349	0.01099	0.00683	0.01099	57.756	0	0	239	Apol6	apolipoprotein L, 6	U016391		AK010208.1	MGI:1919189	0.7219	1.265	0.4167	5.27108	18.4077	2.61036
Z00024251-1	4.2702	4.1725	4.1734	3.9846	3.4381	3.604	0.23375	0.00084	0.00405	0.00405	57.717	0	0	240	Inpp5d	inositol polyphosphate-5-phosphatase D	U000562	NM_010566.1	NM_010566.1	MGI:107357	0.2856	0.7344	0.5694	1.93019	5.425	3.71022
Z00011993-1	3.152	2.885	3.7451	3.1794	3.0419	4.0587	0.415	0.00721	0.00543	0.00721	57.551	0	0	241	Cdc42ep1	CDC42 effector protein (Rho GTPase binding) 1	U016408	NM_027219.1	NM_027219.1	MGI:1929763	-0.0274	-0.1569	-0.3136	0.938858	0.696787	0.485736
Z00034654-1	3.6279	3.1369	3.7014	3.4689	2.7505	3.6386	0.27783	0.00465	0.00483	0.00483	57.548	0	0	242	Nid1	nidogen 1	U014556	NM_010917.1	NM_010917.1	MGI:97342	0.159	0.3864	0.0628	1.44212	2.43445	1.15558
Z00026399-1	3.7751	3.6027	2.9696	3.7573	3.6518	2.9466	0.29935	0.00309	0.0052	0.0052	57.524	0	0	243	D930048N14Rik	RIKEN cDNA D930048N14 gene	U012571	NM_175289.2	NM_175289.2	MGI:2144709	0.0178	-0.0491	0.023	1.04184	0.8931	1.05439
Z00031562-1	2.9787	3.396	2.765	3.1331	3.8083	2.8456	0.30574	0.00127	0.00532	0.00532	57.462	0	0	244	Ahr	aryl-hydrocarbon receptor	U013861	NM_013464.3	NM_013464.3	MGI:105043	-0.1544	-0.4123	-0.0806	0.70081	0.38699	0.830615
Z00074901-1	3.3571	3.32	2.5845	3.1496	2.9539	2.2758	0.37201	0.00399	0.00649	0.00649	57.276	0	0	245	Exoc3l	exocyst complex component 3-like	U030169	NM_177788.2	NM_177788.2	MGI:3041195	0.2075	0.3661	0.3087	1.6125	2.32327	2.03564
Z00010110-1	1.6651	2.021	1.9977	2.5117	2.4304	3.1608	0.55003	0.00895	0.00961	0.00961	57.246	0	0	246	Speer8-ps1	Mus musculus spermatogenesis associated glutamate (E)-rich protein 8, pseudogene 1 (Speer8-ps1) on chromosome 5	U293173	NR_001584.1	AK016255.1		-0.8466	-0.4094	-1.1631	0.142364	0.389583	0.068691
Z00077381-1	2.9073	2.9646	3.6769	2.7496	2.9319	3.6079	0.31513	0.00207	0.00551	0.00551	57.242	0	0	247	Hoxb7	homeo box B7	U013243	NM_010460.2	NM_010460.2	MGI:96188	0.1577	0.0327	0.069	1.43781	1.0782	1.1722
Z00036170-1	3.0969	4.1853	3.4854	3.27	4.3428	3.6129	0.49751	0.00875	0.00452	0.00875	56.832	0	0	248	Sall2	sal-like 2 (Drosophila)	U035541	NM_015772.2	NM_015772.2	MGI:1354373	-0.1731	-0.1575	-0.1275	0.671274	0.695825	0.74559
Z00045561-1	3.576	3.5139	3.2216	4.2446	3.9562	3.4578	0.27639	0.00424	0.00487	0.00487	56.755	0	0	249	2410004F06Rik	RIKEN cDNA 2410004F06 gene	U028438	NM_028034.1	NM_028034.1	MGI:1919231	-0.6686	-0.4423	-0.2362	0.214487	0.36116	0.580497
Z00041732-1	1.8262	2.0234	2.695	1.6768	1.9555	3.0338	0.57786	0.0016	0.0102	0.0102	56.653	0	0	250	Ppp2r2b	protein phosphatase 2 (formerly 2A), regulatory subunit B (PR 52), beta isoform	U038375	NM_028392.1	NM_028392.1	MGI:1920180	0.1494	0.0679	-0.3388	1.41059	1.16923	0.458353
Z00036747-1	3.7848	3.5042	3.3723	3.6059	2.7319	3.2609	0.26581	0.00352	0.0047	0.0047	56.58	0	0	251	Cltb	clathrin, light polypeptide (Lcb)	U014869	NM_028870.1	NM_028870.1	MGI:1921575	0.1789	0.7723	0.1114	1.50973	5.9197	1.29241
Z00020407-1	3.1809	3.2745	3.9736	3.2655	3.3013	3.9933	0.28596	0.0024	0.00506	0.00506	56.506	0	0	252	Rai17	Mus musculus retinoic acid induced 17 (Rai17), mRNA	U015398	NM_183208.2	AK054366.1		-0.0846	-0.0268	-0.0197	0.823	0.940156	0.955652
Z00035935-1	3.0779	2.4681	3.059	3.0552	2.2965	3.4345	0.36698	0.00216	0.0065	0.0065	56.44	0	0	253	Serpinb1a	serine (or cysteine) peptidase inhibitor, clade B, member 1a	U034668	NM_025429.2	NM_025429.2	MGI:1913472	0.0227	0.1716	-0.3755	1.05366	1.48457	0.421211
Z00034561-1	1.953	2.7672	2.8579	1.8024	2.3122	3.0787	0.5387	0.00278	0.00955	0.00955	56.432	0	0	254	Irx3	Iroquois related homeobox 3 (Drosophila)	U030093	NM_008393.2	NM_008393.2	MGI:1197522	0.1506	0.455	-0.2208	1.41449	2.85102	0.601451
Z00025288-1	2.2194	2.0272	2.4014	2.2559	0.8906	2.534	0.70934	0.01156	0.01258	0.01258	56.372	0	0	255	Meox1	mesenchyme homeobox 1	U033458	NM_010791.3	NM_010791.3	MGI:103220	-0.0365	1.1366	-0.1326	0.91939	13.6962	0.736885
Z00004700-1	2.1954	2.3202	3.5962	2.321	2.616	4.1388	1.30413	0.02342	0.00754	0.02342	55.686	0	0	257	Pmp22	peripheral myelin protein	U012749	NM_008885.2	NM_008885.2	MGI:97631	-0.1256	-0.2958	-0.5426	0.748859	0.506058	0.286682
Z00051234-1	2.0809	2.5209	2.8211	1.7741	2.0101	3.0761	0.51693	0.00599	0.00929	0.00929	55.666	0	0	258	Pgm5	phosphoglucomutase 5	U038931	NM_175013.2	NM_175013.2	MGI:1925668	0.3068	0.5108	-0.255	2.02675	3.2419	0.555904
Z00073987-1	3.6234	3.9617	3.9801	3.7127	4.0108	4.5845	0.22616	0.00029	0.00406	0.00406	55.66	0	0	259	Peg3	paternally expressed 3	U028122	NM_008817.2	NM_008817.2	MGI:104748	-0.0893	-0.0491	-0.6044	0.814142	0.8931	0.248657
Z00020472-1	3.4076	3.528	4.0657	3.4363	3.8217	4.256	0.25034	0.00272	0.0045	0.0045	55.628	0	0	260	Plekho1	pleckstrin homology domain containing, family O member 1	U024376	NM_023320.2	NM_023320.2	MGI:1914470	-0.0287	-0.2937	-0.1903	0.936052	0.508511	0.645208
Z00027751-1	2.4963	2.6	3.0602	1.9089	2.0092	3.0826	0.49978	0.00396	0.00902	0.00902	55.382	0	0	261	Hoxc6	homeo box C6	U040805	NM_010465.2	NM_010465.2	MGI:96197	0.5874	0.5908	-0.0224	3.86723	3.89762	0.94973
Z00015563-1	3.5298	3.6933	2.8652	3.6066	3.5088	2.8159	0.30417	0.00222	0.00553	0.00553	55.049	0	0	262	Usp28	ubiquitin specific peptidase 28	U010448	NM_175482.3	NM_175482.3	MGI:2442293	-0.0768	0.1845	0.0493	0.837915	1.52933	1.12021
Z00025018-1	1.9229	2.757	1.5537	2.195	2.7737	1.3428	0.71892	0.01307	0.01096	0.01307	55.026	0	0	263	St8sia3	ST8 alpha-N-acetyl-neuraminide alpha-2,8-sialyltransferase 3	U018814	NM_009182.2	NM_009182.2	MGI:106019	-0.2721	-0.0167	0.2109	0.534441	0.962277	1.62517
Z00015281-1	3.0455	2.3532	2.066	2.7454	1.8383	1.8343	0.4963	0.00515	0.00909	0.00909	54.615	0	0	264	Fcgr2b	Fc receptor, IgG, low affinity IIb	U022042	NM_001077189.1	NM_001077189.1	MGI:95499	0.3001	0.5149	0.2317	1.99572	3.27265	1.7049
Z00074271-1	2.5698	3.1168	2.6689	3.0374	3.7432	3.317	0.37134	0.00681	0.00574	0.00681	54.556	0	0	265	Car4	carbonic anhydrase 4	U013114	NM_007607.1	NM_007607.1	MGI:1096574	-0.4676	-0.6264	-0.6481	0.340722	0.236374	0.224854
Z00054436-1	3.2451	2.7347	3.5823	2.8476	2.5229	3.1971	0.30256	0.00531	0.00555	0.00555	54.542	0	0	266	Muc1	mucin 1, transmembrane	U003460	NM_013605.1	NM_013605.1	MGI:97231	0.3975	0.2118	0.3852	2.49747	1.62855	2.42773
Z00011543-1	3.7541	4.1836	4.0566	3.9269	4.4441	4.8324	0.30152	0.00554	0.00389	0.00554	54.422	0	0	267	AW548124	expressed sequence AW548124	U040828	NM_134117.1	NM_134117.1	MGI:2147077	-0.1728	-0.2605	-0.7758	0.671738	0.548909	0.167571
Z00062196-1	3.5643	3.4975	4.3325	3.494	3.2227	4.2712	0.42022	0.00773	0.00453	0.00773	54.375	0	0	268	Creb3l2	cAMP responsive element binding protein 3-like 2	U027172		BC006792.1	MGI:2442695	0.0703	0.2748	0.0613	1.17571	1.88278	1.1516
Z00076755-1	2.3251	2.1026	3.1406	1.9532	1.5512	2.5998	0.60568	0.0043	0.01114	0.01114	54.368	0	0	269	Aspa	aspartoacylase (aminoacylase) 2	U033039	NM_023113.3	NM_023113.3	MGI:87914	0.3719	0.5514	0.5408	2.35451	3.55959	3.47376
Z00035371-1	3.5848	4.002	4.1671	3.8441	4.3967	4.4744	0.22816	0.00088	0.0042	0.0042	54.285	0	0	270	Pxdn	peroxidasin homolog (Drosophila)	U013831		AK122223.1	MGI:1916925	-0.2593	-0.3947	-0.3073	0.550427	0.402995	0.492833
Z00065408-1	4.6158	3.893	4.2055	4.6254	3.693	4.0161	0.29406	0.00542	0.0042	0.00542	54.235	0	0	271	Esgp	PREDICTED: Mus musculus embryonic stem cell- and germ cell-specific protein (Esgp), mRNA	U131496	XM_001000918.1	DQ190000.1		-0.0096	0.2	0.1894	0.978138	1.58489	1.54668
Z00022370-1	3.8587	3.6641	3.4056	3.7018	3.0749	2.9247	0.27763	0.00167	0.00514	0.00514	53.963	0	0	273	Sept1	septin 1	U029282	NM_017461.1	NM_017461.1	MGI:1858916	0.1569	0.5892	0.4809	1.43516	3.88329	3.02622
Z00030399-1	1.6632	2.1132	2.1223	2.2257	3.0347	2.7553	0.48896	0.00644	0.00906	0.00906	53.942	0	0	274	H2-T10	histocompatibility 2, T region locus 10	U037764	NM_010395.5	NM_010395.5	MGI:95942	-0.5625	-0.9215	-0.633	0.273842	0.119812	0.232809
Z00074529-1	3.5873	3.8037	3.3766	3.4316	3.8506	2.8697	0.25555	0.00156	0.00476	0.00476	53.739	0	0	276	Mid1ip1	Mid1 interacting protein 1 (gastrulation specific G12-like (zebrafish))	U019704	NM_026524.2	NM_026524.2	MGI:1915291	0.1557	-0.0469	0.5069	1.4312	0.897635	3.21292
Z00074033-1	3.5164	3.5489	2.9829	2.9837	2.9852	2.4936	0.31268	0.00407	0.00582	0.00582	53.703	0	0	277	Zcwpw1	zinc finger, CW type with PWWP domain 1	U006329	NM_001005426.1	NM_001005426.1	MGI:2685899	0.5327	0.5637	0.4893	3.40957	3.66185	3.08532
Z00023692-1	1.3985	1.5317	1.9137	2.2991	1.8974	3.0083	0.68195	0.00686	0.01271	0.01271	53.67	0	0	278	Cpb2	carboxypeptidase B2 (plasma)	U015857	NM_019775.2	NM_019775.2	MGI:1891837	-0.9006	-0.3657	-1.0946	0.125719	0.430824	0.0804267
Z00040418-1	3.3804	3.1252	2.642	3.441	3.2394	2.4982	0.30974	0.00504	0.00577	0.00577	53.651	0	0	279	Unc13a	Intronic in U041090					-0.0606	-0.1142	0.1438	0.869761	0.768776	1.39252
Z00036143-1	3.3602	3.9104	3.2741	3.6697	4.2286	3.5744	0.2527	0.00386	0.00471	0.00471	53.643	0	0	280	Kcnk1	potassium channel, subfamily K, member 1	U009981	NM_008430.1	NM_008430.1	MGI:109322	-0.3095	-0.3182	-0.3003	0.490343	0.480618	0.500841
Z00030527-1	2.78	2.4477	3.2768	2.5979	2.1862	3.2324	0.37738	0.00287	0.00704	0.00704	53.593	0	0	281	Crygf	crystallin, gamma F	U000386	NM_027010.1	NM_027010.1	MGI:88526	0.1821	0.2615	0.0444	1.5209	1.826	1.10764
Z00038436-1	2.2902	1.8957	3.0931	1.7253	1.4771	3.4947	1.28892	0.02422	0.00967	0.02422	53.207	0	0	285	Hoxa4	homeo box A4	U027305	NM_008265.2	NM_008265.2	MGI:96176	0.5649	0.4186	-0.4016	3.67198	2.6218	0.396643
Z00023947-1	4.4755	4.4623	4.0594	4.0836	3.6838	3.7571	0.22559	0.00425	0.0041	0.00425	53.074	0	0	286	Gadd45a	growth arrest and DNA-damage-inducible 45 alpha	U027409	NM_007836.1	NM_007836.1	MGI:107799	0.3919	0.7785	0.3023	2.46547	6.00482	2.00586
Z00027158-1	3.1267	3.365	3.868	3.4359	3.7152	4.091	0.25294	0.00283	0.00478	0.00478	52.969	0	0	287	LOC236749	similar to hypothetical protein	U055969	NM_001034864.1	NM_001034864.1		-0.3092	-0.3502	-0.223	0.490682	0.446478	0.598412
Z00074881-1	1.6242	1.5845	2.2814	1.8172	1.0364	2.9155	0.84061	0.0159	0.01236	0.0159	52.852	0	0	288	Foxc2	forkhead box C2	U009894	NM_013519.1	NM_013519.1	MGI:1347481	-0.193	0.5481	-0.6341	0.64121	3.53265	0.23222
Z00075669-1	1.6197	2.6277	1.8517	1.5425	2.8896	1.7197	0.65173	0.00828	0.01234	0.01234	52.794	0	0	289	1700007G11Rik	RIKEN cDNA 1700007G11 gene	U005846	NM_001024614.1	NM_001024614.1	MGI:1916571	0.0772	-0.2619	0.132	1.19454	0.547142	1.35519
Z00055146-1	1.8141	1.9708	2.6855	1.8161	1.9055	2.9823	0.51322	0.00602	0.00972	0.00972	52.781	0	0	290	Sox9	SRY-box containing gene 9	U013510	NM_011448.2	NM_011448.2	MGI:98371	-0.002	0.0653	-0.2968	0.995405	1.16225	0.504894
Z00038074-1	4.0953	3.9094	3.7061	3.3728	3.1331	3.4967	0.25217	0.00365	0.00478	0.00478	52.739	0	0	291	1600029D21Rik	RIKEN cDNA 1600029D21 gene	U010457	NM_029639.1	NM_029639.1	MGI:1923759	0.7225	0.7763	0.2094	5.27837	5.97448	1.61957
Z00026502-1	2.5282	2.4855	3.3702	2.3417	2.1025	2.9592	0.41954	0.00722	0.00798	0.00798	52.556	0	0	292	Hlx1	H2.0-like homeo box 1 (Drosophila)	U022167	NM_008250.1	NM_008250.1	MGI:96109	0.1865	0.383	0.411	1.53638	2.41546	2.57632
Z00052723-1	3.2141	3.1884	3.8783	3.1008	3.0587	3.7526	0.25254	0.00174	0.00481	0.00481	52.488	0	0	293	Letmd1	LETM1 domain containing 1	U043480	NM_134093.1	NM_134093.1	MGI:1915864	0.1133	0.1297	0.1257	1.29808	1.34803	1.33567
Z00074081-1	3.1375	3.2377	2.63	3.1288	3.0622	2.1724	0.34053	0.00183	0.00649	0.00649	52.433	0	0	294	2410080I02Rik	RIKEN cDNA 2410080I02 gene	U019294		AK019121.1	MGI:1915498	0.0087	0.1755	0.4576	1.02023	1.49796	2.86814
Z00021457-1	4.3804	3.7631	4.1439	3.8207	3.0114	3.6458	0.44095	0.00841	0.00409	0.00841	52.43	0	0	295	Epha4	Eph receptor A4	U021506	NM_007936.3	NM_007936.3	MGI:98277	0.5597	0.7517	0.4981	3.62827	5.64547	3.14847
Z00030955-1	3.4768	3.8087	2.7687	3.3302	3.7644	2.8941	0.3775	0.00727	0.00535	0.00727	51.938	0	0	297	LOC671950	hypothetical protein LOC671950	U096248		XM_990095.1		0.1466	0.0443	-0.1254	1.40152	1.10739	0.749204
Z00025911-1	3.3647	3.7448	2.5744	3.4484	3.6796	2.9068	0.4193	0.00807	0.00548	0.00807	51.926	0	0	298	4933424A10Rik	RIKEN cDNA 4933424A10 gene	U039393	NM_177293.2	NM_177293.2	MGI:2445051	-0.0837	0.0652	-0.3324	0.824708	1.16198	0.465157
Z00074324-1	3.95	3.7259	3.2495	3.6884	3.2791	3.0428	0.24359	0.00039	0.00469	0.00469	51.925	0	0	299	Spry4	sprouty homolog 4 (Drosophila)	U038361	NM_011898.2	NM_011898.2	MGI:1345144	0.2616	0.4468	0.2067	1.82642	2.79769	1.60953
Z00050554-1	2.9706	2.6825	3.5163	3.1846	2.7701	3.6184	0.29828	0.00179	0.00575	0.00575	51.897	0	0	300	C030019F02Rik	RIKEN cDNA C030019F02 gene	U023771	NM_021426.3	NM_021426.3	MGI:1915372	-0.214	-0.0876	-0.1021	0.610942	0.817335	0.790497
Z00075803-1	2.6859	2.2747	3.1134	2.4238	1.8967	3.0383	0.43596	0.00424	0.00845	0.00845	51.601	0	0	302	Cryge	crystallin, gamma E	U227305	NM_007777.2	NM_007777.2	MGI:88525	0.2621	0.378	0.0751	1.82852	2.38781	1.18878
Z00076278-1	3.0634	3.0755	3.1193	2.2717	2.2429	2.2669	0.40984	0.005	0.00796	0.00796	51.51	0	0	303	2510022D24Rik	RIKEN cDNA 2510022D24 gene			XM_001004662.1	MGI:1913817	0.7917	0.8326	0.8524	6.19013	6.80143	7.11869
Z00024938-1	3.69	4.0048	3.3586	3.7209	4.0787	3.206	0.23764	0.00414	0.00462	0.00462	51.463	0	0	304	Bspry	B-box and SPRY domain containing	U004393	NM_138653.1	NM_138653.1	MGI:2177191	-0.0309	-0.0739	0.1526	0.931322	0.843529	1.42102
Z00032499-1	3.3802	3.6584	2.7005	3.251	3.6608	2.8401	0.32898	0.00641	0.0055	0.00641	51.286	0	0	305	RP23-64F17.3	similar to bM64F17.3 (putative novel protein)	U293747	NM_001045534.1	NM_001045534.1		0.1292	-0.0024	-0.1396	1.34648	0.994489	0.725103
Z00026967-1	3.4964	3.2444	3.9893	3.1912	3.1926	3.8282	0.24073	0.00456	0.0047	0.0047	51.23	0	0	306	Ccdc88	coiled-coil domain containing 88	U050513		XM_887102.2	MGI:1925567	0.3052	0.0518	0.1611	2.0193	1.12668	1.44911
Z00023627-1	2.8302	3.0181	1.9855	2.1943	2.4056	1.7026	0.50242	0.00517	0.00985	0.00985	50.999	0	0	307	Tal1	T-cell acute lymphocytic leukemia 1	U004665	NM_011527.1	NM_011527.1	MGI:98480	0.6359	0.6125	0.2829	4.32414	4.09732	1.91823
Z00044087-1	4.0328	4.0943	4.6004	3.9272	4.0576	4.5984	0.18032	0.00291	0.00354	0.00354	50.952	0	0	308	Creb3	cAMP responsive element binding protein 3	U004236	NM_013497.2	NM_013497.2	MGI:99946	0.1056	0.0367	0.002	1.27526	1.08818	1.00462
Z00045788-1	3.6327	3.1112	2.9586	3.6584	2.7636	3.1399	0.26277	0.00346	0.00517	0.00517	50.808	0	0	309	2410078J06Rik	RIKEN cDNA 2410078J06 gene	U332329		XM_356960.4	MGI:1920921	-0.0257	0.3476	-0.1813	0.94254	2.22638	0.658719
Z00041705-1	2.8179	3.6749	3.2745	2.8956	3.73	3.4225	0.29484	0.00164	0.0058	0.0058	50.804	0	0	310	1300014I06Rik	RIKEN cDNA 1300014I06 gene	U034680	NM_025831.3	NM_025831.3	MGI:1914145	-0.0777	-0.0551	-0.148	0.83618	0.880846	0.711214
Z00049403-1	5.0933	5.0414	5.0549	4.6683	4.5026	4.3237	0.21585	0.0031	0.00427	0.00427	50.503	0	0	311	1110001J03Rik	RIKEN cDNA 1110001J03 gene	U006692	NM_025363.2	NM_025363.2	MGI:1913367	0.425	0.5388	0.7312	2.66073	3.4578	5.38518
Z00019760-1	2.933	3.287	3.6815	3.4533	3.7702	3.8908	0.25108	0.00335	0.00498	0.00498	50.456	0	0	312	Tmem98	transmembrane protein 98	U013058	NM_029537.1	NM_029537.1	MGI:1923457	-0.5203	-0.4832	-0.2093	0.301787	0.3287	0.61759
Z00040077-1	2.5011	3.3295	3.0242	2.6622	3.4576	3.0185	0.27278	0.00435	0.00541	0.00541	50.41	0	0	313	C130076O07Rik	RIKEN cDNA C130076O07 gene	U013910	NM_176930.2	NM_176930.2	MGI:2442157	-0.1611	-0.1281	0.0057	0.690081	0.744561	1.01321
Z00025293-1	3.7555	4.0876	3.4737	3.8052	4.1673	3.3556	0.20785	0.00276	0.00412	0.00412	50.407	0	0	314	Gdf1	growth differentiation factor 1	U127722	NM_008107.3	NM_008107.3	MGI:95683	-0.0497	-0.0797	0.1181	0.891867	0.832339	1.3125
Z00057742-1	3.7363	3.6137	3.4057	3.5642	3.0635	2.8659	0.23218	0.00257	0.00462	0.00462	50.293	0	0	315	Btbd11	BTB (POZ) domain containing 11	U011832	NM_028709.1	NM_028709.1	MGI:1921257	0.1721	0.5502	0.5398	1.48628	3.54977	3.46577
Z00064897-1	3.3974	3.7154	3.0153	3.5822	3.8753	3.0047	0.26271	0.00235	0.00523	0.00523	50.272	0	0	316	LOC634915	PREDICTED: Mus musculus similar to Major urinary protein 4 precursor (MUP 4) (LOC634915), mRNA	U072364	XM_885194.1	XM_885194.1		-0.1848	-0.1599	0.0106	0.653431	0.69199	1.02471
Z00022247-1	3.2105	3.3184	2.5614	3.2566	3.1657	2.5008	0.27221	0.00467	0.00542	0.00542	50.261	0	0	317	Pipox	pipecolic acid oxidase	U033114	NM_008952.1	NM_008952.1	MGI:1197006	-0.0461	0.1527	0.0606	0.89929	1.42135	1.14974
Z00067545-1	2.344	2.348	2.3668	3.044	2.8794	3.3469	0.37116	0.00397	0.00739	0.00739	50.237	0	0	318	LOC627530	similar to THO complex subunit 4 (Tho4) (RNA and export factor binding protein 1) (REF1-I) (Ally of AML-1 and LEF-1) (Aly/REF)	U000257		XM_983335.1		-0.7	-0.5314	-0.9801	0.199526	0.294171	0.104689
Z00040673-1	3.4431	2.9372	2.8168	3.2534	2.4275	2.5786	0.30168	0.00153	0.00601	0.00601	50.181	0	0	319	BC032203	cDNA sequence BC032203	U037872		XM_001001238.1	MGI:2673855	0.1897	0.5097	0.2382	1.54775	3.2337	1.73061
Z00013933-1	3.1948	3.1821	2.4497	3.1536	2.63	2.2748	0.34126	0.00582	0.0068	0.0068	50.169	0	0	320	Bnc2	basonuclin 2	U025224	NM_172870.3	NM_172870.3	MGI:2443805	0.0412	0.5521	0.1749	1.09951	3.56533	1.49589
Z00018288-1	4.5383	4.235	4.9437	4.594	4.2662	4.9256	0.18845	0.00326	0.00376	0.00376	50.129	0	0	321	Mfge8	milk fat globule-EGF factor 8 protein	U028740	NM_008594.2	NM_008594.2	MGI:102768	-0.0557	-0.0312	0.0181	0.87963	0.930679	1.04256
Z00074908-1	3.258	3.2823	3.6634	3.538	3.8595	4.1716	0.24593	0.00351	0.00491	0.00491	50.113	0	0	322	Hmgn3	high mobility group nucleosomal binding domain 3	U031145	NM_026122.1	NM_026122.1	MGI:2138069	-0.28	-0.5772	-0.5082	0.524807	0.264728	0.310313
Z00066973-1	3.2596	2.8597	3.5093	3.4649	2.5245	3.5222	0.33789	0.00675	0.00489	0.00675	50.026	0	0	323	Rhox10	reproductive homeobox 10	U133057	NM_001024850.2	NM_001024850.2	MGI:3580249	-0.2053	0.3352	-0.0129	0.623304	2.16371	0.970733
Z00010249-1	3.8576	3.8847	3.3319	3.7437	3.5493	2.9537	0.2589	0.00207	0.00519	0.00519	49.919	0	0	324	2410081M15Rik	RIKEN cDNA 2410081M15 gene	U025552	NM_028603.1	NM_028603.1	MGI:1920930	0.1139	0.3354	0.3782	1.29987	2.16471	2.38891
Z00019001-1	4.5553	3.9467	4.2488	4.4952	3.7486	4.198	0.19349	0.00287	0.00388	0.00388	49.891	0	0	325	Pcolce	procollagen C-endopeptidase enhancer protein	U026850		AK144392.1	MGI:105099	0.0601	0.1981	0.0508	1.14842	1.57797	1.12409
Z00014327-1	3.6322	3.6953	4.0283	3.6434	3.907	4.4602	0.20384	0.0038	0.00409	0.00409	49.889	0	0	326	Lpp	LIM domain containing preferred translocation partner in lipoma	U355548		AK034659.1	MGI:2441849	-0.0112	-0.2117	-0.4319	0.974541	0.614186	0.369913
Z00044435-1	1.8051	1.8395	2.7386	1.731	2.196	2.8853	0.50627	0.00947	0.01016	0.01016	49.846	0	0	328	5033430I15Rik	RIKEN cDNA 5033430I15 gene	U014793		AK017206.1	MGI:1923250	0.0741	-0.3565	-0.1467	1.18604	0.440048	0.713346
Z00054854-1	3.8687	4.016	4.3228	4.068	4.4339	4.7341	0.20246	0.00407	0.00403	0.00407	49.797	0	0	330	Tpm4	tropomyosin 4	U009481	NM_001001491.1	NM_001001491.1	MGI:2449202	-0.1993	-0.4179	-0.4113	0.631975	0.382032	0.387882
Z00015144-1	1.8693	2.3844	2.647	2.168	2.9328	3.2424	0.50862	0.01025	0.00956	0.01025	49.605	0	0	333	Gpr177	G protein-coupled receptor 177	U004030		AK029053.1	MGI:1915401	-0.2987	-0.5484	-0.5954	0.50269	0.282879	0.253863
Z00072377-1	2.8316	2.875	2.8927	3.5294	3.2621	4.0981	0.4963	0.01001	0.0055	0.01001	49.585	0	0	334	EG226955	predicted gene, EG226955	U298217		XM_888710.2	MGI:3647944	-0.6978	-0.3871	-1.2054	0.20054	0.41011	0.0623161
Z00073873-1	3.8535	3.4676	3.4364	3.2851	3.0029	2.772	0.28811	0.00224	0.00583	0.00583	49.414	0	0	336	Odz4	odd Oz/ten-m homolog 4 (Drosophila)	U008394		AK147579.1	MGI:2447063	0.5684	0.4647	0.6644	3.70169	2.91541	4.61743
Z00064367-1	2.3386	2.3694	3.0435	2.3263	2.667	3.4116	0.40183	0.00634	0.00814	0.00814	49.385	0	0	337	Scara3	Mus musculus scavenger receptor class A, member 3 (Scara3), mRNA	U035697	NM_172604.1	AK035740.1		0.0123	-0.2976	-0.3681	1.02873	0.503965	0.42845
Z00036262-1	4.5774	4.9409	4.7205	5.0474	5.3084	4.4365	0.20743	0.00379	0.0042	0.0042	49.368	0	0	338	Lefty1	left right determination factor 1	U293332	NM_010094.2	NM_010094.2	MGI:107405	-0.47	-0.3675	0.284	0.338844	0.429042	1.92309
Z00044277-1	2.8586	2.1466	1.9331	2.842	2.3536	1.6526	0.47435	0.00541	0.00962	0.00962	49.325	0	0	339	Gad1	glutamic acid decarboxylase 1	U329555	NM_008077.3	NM_008077.3	MGI:95632	0.0166	-0.207	0.2805	1.03896	0.620869	1.90766
Z00031142-1	4.0145	4.2076	3.4253	3.9645	3.9678	3.493	0.19587	0.00376	0.00398	0.00398	49.191	0	0	340	Tera	teratocarcinoma expressed, serine rich	U043569	NM_019643.3	NM_019643.3	MGI:1929091	0.05	0.2398	-0.0677	1.12202	1.737	0.855658
Z00034615-1	3.6554	3.244	4.056	3.4241	3.1356	3.9255	0.2744	0.00559	0.00544	0.00559	49.091	0	0	341	Gprc5a	G protein-coupled receptor, family C, group 5, member A	U007484	NM_181444.3	NM_181444.3	MGI:1891250	0.2313	0.1084	0.1305	1.70333	1.28351	1.35052
Z00012824-1	3.454	3.299	3.9507	3.3401	3.1465	3.9978	0.25522	0.0034	0.0052	0.0052	49.061	0	0	342	Fndc3b	fibronectin type III domain containing 3B	U023900	NM_173182.1	NM_173182.1	MGI:1919257	0.1139	0.1525	-0.0471	1.29987	1.42069	0.897222
Z00025585-1	1.4982	1.2503	2.4958	0.7809	1.146	2.6151	1.13468	0.02313	0.0198	0.02313	49.051	0	0	344	Hoxa2	homeo box A2	U027301	NM_010451.1	NM_010451.1	MGI:96174	0.7173	0.1043	-0.1193	5.21555	1.27145	0.759801
Z00016730-1	4.0685	4.1423	3.7158	4.0404	4.0388	3.2972	0.20871	0.00352	0.00426	0.00426	49.003	0	0	345	Abcc4	ATP-binding cassette, sub-family C (CFTR/MRP), member 4	U035923	NM_001033336.1	NM_001033336.1	MGI:2443111	0.0281	0.1035	0.4186	1.06684	1.26911	2.6218
Z00020315-1	2.0193	1.9933	1.9923	2.8696	2.9874	2.6448	0.44008	0.00688	0.00899	0.00899	48.946	0	0	346	D4Wsu114e	DNA segment, Chr 4, Wayne State University 114, expressed	U025776	NM_001025365.1	NM_001025365.1	MGI:106506	-0.8503	-0.9941	-0.6525	0.141156	0.101368	0.222587
Z00001245-1	3.845	3.6879	3.3044	3.6091	3.3338	2.8509	0.25234	0.00153	0.00516	0.00516	48.894	0	0	347	Tmem40	transmembrane protein 40	U027755	NM_144805.1	NM_144805.1	MGI:2137870	0.2359	0.3541	0.4535	1.72147	2.25996	2.84119
Z00074703-1	2.7336	2.803	3.3688	2.4709	2.2597	3.0879	0.32405	0.00487	0.00665	0.00665	48.707	0	0	350	Dmkn	dermokine	U007944	NM_172899.2	NM_172899.2	MGI:1920962	0.2627	0.5433	0.2809	1.83105	3.49382	1.90941
Z00030918-1	3.4146	3.8056	3.6665	3.5661	4.2733	4.0305	0.19916	0.00283	0.00409	0.00409	48.636	0	0	351	Irs2	insulin receptor substrate 2	U029580		XM_976196.1	MGI:109334	-0.1515	-0.4677	-0.364	0.705505	0.340643	0.432514
Z00057832-1	2.1662	1.8896	2.7581	1.9216	1.7071	2.9807	0.53221	0.00844	0.01095	0.01095	48.609	0	0	352	Raet1d	retinoic acid early transcript delta	U040255	NM_020030.2	NM_020030.2	MGI:1861032	0.2446	0.1825	-0.2226	1.75631	1.5223	0.598963
Z00030904-1	2.1896	1.941	3.1233	2.3881	1.9171	2.9746	0.53547	0.01104	0.00879	0.01104	48.488	0	0	354	Grip2	glutamate receptor interacting protein 2	U027632		XM_001000130.1	MGI:2681173	-0.1985	0.0239	0.1487	0.63314	1.05657	1.40832
Z00049078-1	1.8877	2.6833	2.0338	2.4042	3.1761	2.2916	0.43597	0.00694	0.009	0.009	48.458	0	0	355	Marveld3	MARVEL (membrane-associating) domain containing 3	U030241	NM_028584.2	NM_028584.2	MGI:1920858	-0.5165	-0.4928	-0.2578	0.304439	0.321514	0.552332
Z00018218-1	3.2587	3.1354	3.7685	2.9752	3.4302	3.835	0.2385	0.00201	0.00492	0.00492	48.457	0	0	356	Hmga2	high mobility group AT-hook 2	U032280	NM_178057.2	NM_178057.2	MGI:101761	0.2835	-0.2948	-0.0665	1.92088	0.507224	0.858025
Z00034204-1	3.0798	2.7809	3.4312	2.9608	2.0504	3.2246	0.46271	0.00956	0.00621	0.00956	48.416	0	0	357	5730557B15Rik	RIKEN cDNA 5730557B15 gene	U036059	NM_027496.2	NM_027496.2	MGI:1917904	0.119	0.7305	0.2066	1.31522	5.3765	1.60916
Z00057703-1	3.9451	4.3243	4.6783	4.3327	4.7605	4.6118	0.18354	0.00379	0.00323	0.00379	48.385	0	0	358	Fabp5	fatty acid binding protein 5, epidermal	U003022	NM_010634.2	NM_010634.2	MGI:101790	-0.3876	-0.4362	0.0665	0.409638	0.366269	1.16547
Z00001280-1	3.4724	3.1231	3.6674	3.0317	2.6462	3.3487	0.26176	0.00325	0.00543	0.00543	48.207	0	0	360	Slc25a20	solute carrier family 25 (mitochondrial carnitine/acylcarnitine translocase), member 20	U011036	NM_020520.2	NM_020520.2	MGI:1928738	0.4407	0.4769	0.3187	2.75867	2.99847	2.08305
Z00022880-1	3.9802	4.0416	3.423	3.5822	3.5994	2.8837	0.35319	0.00733	0.00514	0.00733	48.179	0	0	361	Brunol4	bruno-like 4, RNA binding protein (Drosophila)	U038267	NM_133195.1	NM_133195.1	MGI:1932407	0.398	0.4422	0.5393	2.50035	2.76822	3.46178
Z00025973-1	2.2903	2.3932	3.4406	2.521	2.5519	3.3145	0.49033	0.0102	0.00732	0.0102	48.063	0	0	362	Foxa1	forkhead box A1	U033976	NM_008259.3	NM_008259.3	MGI:1347472	-0.2307	-0.1587	0.1261	0.587895	0.693905	1.3369
Z00055886-1	1.6732	2.0355	2.3388	0.8606	2.1993	2.1488	0.59627	0.00966	0.01242	0.01242	47.998	0	0	363	Gucy1a3	guanylate cyclase 1, soluble, alpha 3	U024189	NM_021896.4	NM_021896.4	MGI:1926562	0.8126	-0.1638	0.19	6.49531	0.685804	1.54882
Z00054442-1	3.237	3.0576	3.7662	3.2902	3.1503	3.8919	0.2377	0.00351	0.00495	0.00495	47.975	0	0	364	S100a13	S100 calcium binding protein A13	U003496	NM_009113.3	NM_009113.3	MGI:109581	-0.0532	-0.0927	-0.1257	0.884708	0.807793	0.748686
Z00047634-1	1.7307	1.9721	2.5231	2.3755	2.8237	2.9283	0.44203	0.00756	0.00923	0.00923	47.916	0	0	366	Itih5	inter-alpha (globulin) inhibitor H5	U001379	NM_172471.1	NM_172471.1	MGI:1925751	-0.6448	-0.8516	-0.4052	0.226569	0.140734	0.393369
Z00075561-1	2.5854	3.1736	2.3016	2.6418	3.3303	2.444	0.33983	0.00239	0.0071	0.0071	47.876	0	0	367	Tmem54	transmembrane protein 54	U004857	NM_025452.2	NM_025452.2	MGI:1913510	-0.0564	-0.1567	-0.1424	0.878213	0.697108	0.720444
Z00021623-1	2.3641	2.6558	2.5274	3.3415	3.45	3.4272	0.49552	0.01036	0.00649	0.01036	47.831	0	0	368	Nnat	neuronatin	U002740	NM_010923.1	NM_010923.1	MGI:104716	-0.9774	-0.7942	-0.8998	0.105342	0.16062	0.125951
Z00000631-1	3.7073	3.6562	4.0227	3.0901	3.2589	3.3577	0.2342	0.00146	0.0049	0.0049	47.762	0	0	369	Elf2	E74-like factor 2	U003213	NM_023502.1	NM_023502.1	MGI:1916507	0.6172	0.3973	0.665	4.1419	2.49632	4.62381
Z00070357-1	1.7173	1.2862	2.6609	1.7671	0.6376	2.0809	0.94909	0.01136	0.0199	0.0199	47.702	0	0	370	Grid2	glutamate receptor, ionotropic, delta 2	U006953		AK032669.1	MGI:95813	-0.0498	0.6486	0.58	0.891661	4.45246	3.80189
Z00050641-1	1.3087	1.8891	2.9992	0.9467	1.5115	3.3179	1.82936	0.03837	0.01367	0.03837	47.671	0	0	371	Hoxb5	homeo box B5	U013246	NM_008268.1	NM_008268.1	MGI:96186	0.362	0.3776	-0.3187	2.30144	2.38561	0.480065
Z00034510-1	4.8274	4.7919	5.5172	4.9816	5.0427	5.4331	0.18863	0.00229	0.00396	0.00396	47.614	0	0	372	Dusp9	dual specificity phosphatase 9	U043766	NM_029352.3	NM_029352.3	MGI:2387107	-0.1542	-0.2508	0.0841	0.701132	0.561306	1.21367
Z00026805-1	2.6315	3.3229	3.0112	3.1513	3.4315	3.6236	0.24368	0.00485	0.00512	0.00512	47.591	0	0	373	Hsd11b2	hydroxysteroid 11-beta dehydrogenase 2	U009748		AK155153.1	MGI:104720	-0.5198	-0.1086	-0.6124	0.302134	0.778753	0.244118
Z00006557-1	4.5379	4.8148	4.1079	4.582	4.7053	4.2193	0.15271	0.00151	0.00321	0.00321	47.534	0	0	374	Adk	adenosine kinase	U015371	NM_134079.1	NM_134079.1	MGI:87930	-0.0441	0.1095	-0.1114	0.903441	1.28677	0.773749
Z00075145-1	3.5438	3.1346	4.0293	3.3589	3.2717	3.8914	0.25281	0.00284	0.00534	0.00534	47.31	0	0	376	Cmtm7	CKLF-like MARVEL transmembrane domain containing 7	U031401	NM_133978.1	NM_133978.1	MGI:2447166	0.1849	-0.1371	0.1379	1.53073	0.72929	1.37373
Z00016441-1	2.0492	3.0736	2.4648	1.3227	1.6526	1.3554	0.94591	0.02006	0.01331	0.02006	47.147	0	0	378	Xist	inactive X specific transcripts	U039598		L04961.1	MGI:98974	0.7265	1.421	1.1094	5.32721	26.3633	12.8647
Z00035257-1	3.064	3.0289	4.2152	2.8325	2.7418	4.2599	0.95953	0.02036	0.00492	0.02036	47.134	0	0	379	Gpr124	G protein-coupled receptor 124	U009214	NM_054044.1	NM_054044.1	MGI:1925810	0.2315	0.2871	-0.0447	1.70412	1.93687	0.902194
Z00008215-1	2.5852	2.7668	3.4698	2.746	2.9694	3.4098	0.272	0.00127	0.00579	0.00579	46.978	0	0	380	Ctdspl	CTD (carboxy-terminal domain, RNA polymerase II, polypeptide A) small phosphatase-like	U011132	NM_133710.1	NM_133710.1	MGI:1916524	-0.1608	-0.2026	0.06	0.690558	0.627191	1.14815
Z00027576-1	3.7581	3.6966	3.0654	3.7307	3.59	3.0177	0.23389	0.0003	0.00498	0.00498	46.946	0	0	381	Zfp532	zinc finger protein 532	U043679		AK163498.1	MGI:3036282	0.0274	0.1066	0.0477	1.06512	1.2782	1.11609
Z00020570-1	3.3535	3.7984	3.2405	3.5364	4.1655	3.4077	0.23543	0.00378	0.00502	0.00502	46.889	0	0	382	Psmb10	proteasome (prosome, macropain) subunit, beta type 10	U030189	NM_013640.1	NM_013640.1	MGI:1096380	-0.1829	-0.3671	-0.1672	0.656296	0.429438	0.680456
Z00058267-1	3.0936	3.6475	3.5045	3.4007	4.1493	3.5316	0.24062	0.00326	0.00515	0.00515	46.763	0	0	383	Mycl1	v-myc myelocytomatosis viral oncogene homolog 1, lung carcinoma derived (avian)	U042574	NM_008506.2	NM_008506.2	MGI:96799	-0.3071	-0.5018	-0.0271	0.49306	0.31492	0.939507
Z00010916-1	2.3197	2.3205	3.0918	1.9284	1.9286	2.7523	0.42376	0.00643	0.00907	0.00907	46.719	0	0	384	Foxl2						0.3913	0.3919	0.3395	2.46207	2.46547	2.18524
Z00012218-1	3.8867	3.3084	3.8624	3.4516	2.9991	3.3367	0.2374	0.00371	0.00508	0.00508	46.711	0	0	385	Aes	amino-terminal enhancer of split	U096885	NM_010347.2	NM_010347.2	MGI:95806	0.4351	0.3093	0.5257	2.72333	2.03845	3.35506
Z00040911-1	3.59	3.6779	4.2889	3.5221	3.4141	4.2956	0.30796	0.0066	0.00404	0.0066	46.665	0	0	386	4930506M07Rik	RIKEN cDNA 4930506M07 gene	U039189	NM_175172.2	NM_175172.2	MGI:1918903	0.0679	0.2638	-0.0067	1.16923	1.83569	0.984691
Z00035949-1	2.2609	2.7471	2.3068	2.3956	3.5874	2.3992	0.51125	0.01096	0.00805	0.01096	46.654	0	0	387	Cxcl12	chemokine (C-X-C motif) ligand 12	U007315	NM_001012477.1	NM_001012477.1	MGI:103556	-0.1347	-0.8403	-0.0924	0.733331	0.144444	0.808351
Z00040686-1	2.4594	2.754	3.2779	2.5905	3.0443	3.36	0.2741	0.0028	0.00589	0.00589	46.526	0	0	388	BC035537	cDNA sequence BC035537	U029777	NM_153535.1	NM_153535.1	MGI:2387177	-0.1311	-0.2903	-0.0821	0.739435	0.512507	0.827752
Z00044124-1	1.874	1.6814	1.8038	2.7147	2.7116	2.551	0.47162	0.00941	0.01014	0.01014	46.517	0	0	389	H2-DMb1	histocompatibility 2, class II, locus Mb1	U017846	NM_010387.2	NM_010387.2	MGI:95922	-0.8407	-1.0302	-0.7472	0.144311	0.0932825	0.178978
Z00023748-1	4.7034	4.9012	5.0651	3.7391	3.7541	3.8604	0.76282	0.0164	0.00341	0.0164	46.508	0	0	390	Atf5	activating transcription factor 5	U028500	NM_030693.1	NM_030693.1	MGI:2141857	0.9643	1.1471	1.2047	9.21086	14.0314	16.0214
Z00048383-1	3.6421	3.2443	3.2648	3.3749	2.9214	2.6851	0.22966	0.00394	0.00494	0.00494	46.468	0	0	391	Rasa4	RAS p21 protein activator 4	U006301	NM_133914.2	NM_133914.2	MGI:1858600	0.2672	0.3229	0.5797	1.85012	2.10329	3.79927
Z00022068-1	3.5934	3.2513	3.9945	3.2076	3.2698	3.9172	0.24741	0.00454	0.00535	0.00535	46.243	0	0	393	6720469N11Rik	RIKEN cDNA 6720469N11 gene	U351850		AK032898.1	MGI:2443842	0.3858	-0.0185	0.0773	2.43108	0.958297	1.19481
Z00037692-1	2.2793	2.5319	3.2685	2.4058	2.6434	3.2387	0.36153	0.00467	0.00783	0.00783	46.168	0	0	394	Il33	interleukin 33	U019359	NM_133775.1	NM_133775.1	MGI:1924375	-0.1265	-0.1115	0.0298	0.747309	0.773571	1.07103
Z00074704-1	2.8195	2.8645	3.499	2.7779	3.0264	3.6286	0.27275	0.00357	0.00591	0.00591	46.143	0	0	395	Samd14	sterile alpha motif domain containing 14	U013214	NM_146025.2	NM_146025.2	MGI:2384945	0.0416	-0.1619	-0.1296	1.10053	0.688811	0.741993
Z00063643-1	4.73	4.6009	4.0726	4.6883	4.2417	4.2311	0.15544	0.00337	0.00317	0.00337	46.131	0	0	396	Fgf4	fibroblast growth factor 4	U009008	NM_010202.2	NM_010202.2	MGI:95518	0.0417	0.3592	-0.1585	1.10078	2.28665	0.694225
Z00053946-1	1.5778	2.337	2.0222	1.7803	3.1592	2.2856	0.61631	0.01337	0.00995	0.01337	46.105	0	0	397	C030003D03Rik	RIKEN cDNA C030003D03 gene	U040729	NM_029881.1	NM_029881.1	MGI:1924470	-0.2025	-0.8222	-0.2634	0.627336	0.150591	0.545255
Z00024628-1	3.5722	3.6356	3.6387	3.2605	2.849	2.8737	0.27521	0.0023	0.00597	0.00597	46.088	0	0	398	Ddit3	DNA-damage inducible transcript 3	U012145	NM_007837.2	NM_007837.2	MGI:109247	0.3117	0.7866	0.765	2.04975	6.11787	5.82103
Z00005024-1	1.7043	2.7654	3.3887	2.1196	2.6389	4.12	1.51153	0.03283	0.00668	0.03283	46.045	0	0	399	Hoxb1	homeo box B1	U013253	NM_008266.3	NM_008266.3	MGI:96182	-0.4153	0.1265	-0.7313	0.384326	1.33814	0.185652
Z00075365-1	3.5467	3.0234	3.846	3.302	2.8829	3.4395	0.24772	0.00296	0.00539	0.00539	45.99	0	0	400	Map3k6	mitogen-activated protein kinase kinase kinase 6	U004915	NM_016693.3	NM_016693.3	MGI:1855691	0.2447	0.1405	0.4065	1.75671	1.38197	2.54976
Z00003720-1	3.334	3.1784	3.8686	3.4261	2.7028	3.8138	0.37201	0.00809	0.00483	0.00809	45.971	0	0	403	Tmem166	transmembrane protein 166	U007065	NM_145570.1	NM_145570.1	MGI:2385247	-0.0921	0.4756	0.0548	0.80891	2.98951	1.13449
Z00012272-1	4.0705	3.7627	4.3202	3.8994	3.4582	4.1348	0.1859	0.00379	0.00404	0.00404	45.971	0	0	404	Cd9	CD9 antigen	U027871	NM_007657.3	NM_007657.3	MGI:88348	0.1711	0.3045	0.1854	1.48286	2.01604	1.5325
Z00035399-1	2.0521	2.131	2.9049	2.3764	2.6268	3.3064	0.4624	0.01007	0.00834	0.01007	45.935	0	0	405	Tspan18	tetraspanin 18	U023045	NM_183180.1	NM_183180.1	MGI:1917186	-0.3243	-0.4958	-0.4015	0.473915	0.319301	0.396735
Z00046636-1	3.1342	1.7733	2.0698	2.7854	1.403	1.1977	1.17503	0.02563	0.01261	0.02563	45.838	0	0	406	Nkx6-3	NK6 transcription factor related, locus 3 (Drosophila)	U090917		AK018683.1	MGI:1921811	0.3488	0.3703	0.8721	2.23254	2.34585	7.44903
Z00025827-1	1.5672	2.6414	2.1688	1.7329	2.7963	2.6551	0.54215	0.01189	0.01093	0.01189	45.614	0	0	408	Ms4a4d	membrane-spanning 4-domains, subfamily A, member 4D	U019175	NM_025658.3	NM_025658.3	MGI:1913857	-0.1657	-0.1549	-0.4863	0.68281	0.700003	0.326362
Z00027220-1	2.9705	3.1962	2.3675	3.0595	3.219	2.2632	0.35657	0.00782	0.00729	0.00782	45.611	0	0	409	Rragb	Ras-related GTP binding B	U020337	NM_001004154.1	NM_001004154.1	MGI:3038613	-0.089	-0.0228	0.1043	0.814704	0.948855	1.27145
Z00000557-1	4.7657	4.8358	4.2764	4.7497	4.5643	4.0281	0.20578	0.00451	0.00346	0.00451	45.579	0	0	410	Ctbp2	C-terminal binding protein 2	U029363	NM_009980.3	NM_009980.3	MGI:1201686	0.016	0.2715	0.2483	1.03753	1.86853	1.77133
Z00035341-1	1.7209	2.4947	2.4545	1.9153	3.0067	2.6004	0.44363	0.00385	0.00975	0.00975	45.482	0	0	411	Fras1	Fraser syndrome 1 homolog (human)	U005824	NM_175473.2	NM_175473.2	MGI:2385368	-0.1944	-0.512	-0.1459	0.639146	0.30761	0.714661
Z00022098-1	2.3259	2.8068	2.2459	2.4679	3.1063	1.7348	0.45075	0.00531	0.00991	0.00991	45.48	0	0	412	Prom2	prominin 2	U023322	NM_178047.2	NM_178047.2	MGI:2138997	-0.142	-0.2995	0.5111	0.721107	0.501765	3.24414
Z00019007-1	2.63	2.3863	3.5071	2.9952	2.9949	3.5788	0.44172	0.00972	0.00567	0.00972	45.459	0	0	413	Pdgfrb	platelet derived growth factor receptor, beta polypeptide	U018787	NM_008809.1	NM_008809.1	MGI:97531	-0.3652	-0.6086	-0.0717	0.43132	0.246263	0.847813
Z00058479-1	3.8837	4.0379	3.5633	4.2712	4.4251	4.1502	0.18569	0.00273	0.00409	0.00409	45.412	0	0	415	2810417H13Rik	RIKEN cDNA 2810417H13 gene	U010644	NM_026515.2	NM_026515.2	MGI:1915276	-0.3875	-0.3872	-0.5869	0.409732	0.410015	0.258881
Z00008130-1	4.1155	3.8875	3.4465	4.0542	3.6291	3.2905	0.22478	0.00496	0.00446	0.00496	45.308	0	0	416	Plekha4	pleckstrin homology domain containing, family A (phosphoinositide binding specific) member 4	U008079	NM_148927.1	NM_148927.1	MGI:1916467	0.0613	0.2584	0.156	1.1516	1.81301	1.43219
Z00016667-1	4.1165	3.8705	3.5468	3.8967	3.629	3.1868	0.21311	0.0028	0.00471	0.00471	45.243	0	0	417	Pcolce2	procollagen C-endopeptidase enhancer 2	U010865	NM_029620.2	NM_029620.2	MGI:1923727	0.2198	0.2415	0.36	1.65882	1.74381	2.29087
Z00038178-1	3.3392	3.4621	3.903	3.5856	3.5436	4.2184	0.21222	0.0019	0.00471	0.00471	45.021	0	0	420	1700052K11Rik	RIKEN cDNA 1700052K11 gene	U033522	NM_028539.1	NM_028539.1	MGI:1920681	-0.2464	-0.0815	-0.3154	0.567022	0.828896	0.483727
Z00074958-1	1.7018	1.45	1.574	2.746	2.4525	2.2562	0.55773	0.01188	0.01242	0.01242	44.912	0	0	422	Kctd19	potassium channel tetramerisation domain containing 19	U030174	NM_177791.2	NM_177791.2	MGI:3045294	-1.0442	-1.0025	-0.6822	0.0903233	0.099426	0.207874
Z00000381-1	3.0134	3.3373	3.8453	3.1014	3.3661	3.7037	0.2136	0.00422	0.00476	0.00476	44.901	0	0	423	Rhob	ras homolog gene family, member B	U033792	NM_007483.2	NM_007483.2	MGI:107949	-0.088	-0.0288	0.1416	0.816582	0.935837	1.38548
Z00024390-1	2.2879	2.4275	2.296	3.0866	3.3169	2.7221	0.37486	0.00207	0.00836	0.00836	44.833	0	0	424	Tnnc2	troponin C2, fast	U023644	NM_009394.2	NM_009394.2	MGI:98780	-0.7987	-0.8894	-0.4261	0.158964	0.129003	0.374887
Z00056593-1	0.7479	0.6987	2.637	0.7398	0.7496	2.2211	1.56767	0.02224	0.035	0.035	44.788	0	0	425	Dppa1	developmental pluripotency associated 1	U032701	NM_178247.2	NM_178247.2	MGI:2157522	0.0081	-0.0509	0.4159	1.01883	0.889406	2.60555
Z00074950-1	3.2887	3.4173	3.1205	3.757	3.8456	3.032	0.22067	0.00258	0.00495	0.00495	44.613	0	0	426	Tmem45a	transmembrane protein 45a	U037121	NM_019631.2	NM_019631.2	MGI:1913122	-0.4683	-0.4283	0.0885	0.340173	0.372992	1.22603
Z00004466-1	3.4275	3.457	4.1358	3.3983	3.48	4.0888	0.24248	0.00544	0.00484	0.00544	44.579	0	0	427	Lhfpl2	lipoma HMGIC fusion partner-like 2	U015126	NM_172589.1	NM_172589.1	MGI:2145236	0.0292	-0.023	0.047	1.06955	0.948418	1.11429
Z00026871-1	1.4927	1.6291	1.9277	2.2834	2.2014	3.1332	0.69238	0.01554	0.01112	0.01554	44.569	0	0	428	B020004J07Rik	RIKEN cDNA B020004J07 gene	U025303	NM_001033790.1	NM_001033790.1	MGI:3588238	-0.7907	-0.5723	-1.2055	0.16192	0.267732	0.0623017
Z00001247-1	3.503	3.378	2.7772	3.4307	2.681	2.4825	0.39599	0.00889	0.00559	0.00889	44.548	0	0	429	Spn	sialophorin		NM_009259.4	NM_009259.4	MGI:98384	0.0723	0.697	0.2947	1.18114	4.97737	1.97106
Z00031268-1	2.5584	1.7308	2.4358	2.3305	1.2696	2.3758	0.51055	0.00331	0.01147	0.01147	44.512	0	0	430	Gjb4	gap junction membrane channel protein beta 4	U052489	NM_008127.3	NM_008127.3	MGI:95722	0.2279	0.4612	0.06	1.69005	2.89201	1.14815
Z00017820-1	4.5581	4.6017	4.0203	4.5669	4.4139	3.7709	0.23887	0.00537	0.0038	0.00537	44.451	0	0	432	Zranb1	zinc finger, RAN-binding domain containing 1	U029363		AK166182.1	MGI:106441	-0.0088	0.1878	0.2494	0.979941	1.54099	1.77582
Z00026007-1	2.416	3.1734	2.3832	2.455	3.3111	2.5344	0.34603	0.00558	0.00779	0.00779	44.43	0	0	433	Cthrc1	collagen triple helix repeat containing 1	U168181	NM_026778.1	NM_026778.1	MGI:1915838	-0.039	-0.1377	-0.1512	0.914113	0.728283	0.705992
Z00000421-1	2.3983	2.0375	2.743	2.6005	2.4028	3.3412	0.38592	0.0075	0.0087	0.0087	44.367	0	0	434	Gata2	GATA binding protein 2	U007146	NM_008090.3	NM_008090.3	MGI:95662	-0.2022	-0.3653	-0.5982	0.627769	0.431221	0.252232
Z00013097-1	1.7228	1.9101	2.7897	1.6995	2.189	2.9182	0.5703	0.01287	0.01019	0.01287	44.312	0	0	436	Il18	interleukin 18	U010461	NM_008360.1	NM_008360.1	MGI:107936	0.0233	-0.2789	-0.1285	1.05512	0.526138	0.743875
Z00073908-1	2.4822	2.7665	3.5523	2.6392	3.1584	3.4092	0.38019	0.00858	0.00542	0.00858	44.305	0	0	437	Tgfbr3	transforming growth factor, beta receptor III	U026513	NM_011578.2	NM_011578.2	MGI:104637	-0.157	-0.3919	0.1431	0.696627	0.405602	1.39027
Z00024410-1	2.4544	2.4607	2.4411	2.6469	2.6676	3.5288	0.35018	0.00171	0.00792	0.00792	44.228	0	0	438	Tnni2	troponin I, skeletal, fast 2	U008982	NM_009405.2	NM_009405.2	MGI:105070	-0.1925	-0.2069	-1.0877	0.641948	0.621012	0.0817147
Z00040130-1	3.4777	3.5318	3.799	4.0478	4.0746	4.2011	0.18206	0.001	0.00413	0.00413	44.111	0	0	439	4930488E11Rik	RIKEN cDNA 4930488E11 gene	U039725	NM_207267.1	NM_207267.1	MGI:3026988	-0.5701	-0.5428	-0.4021	0.269092	0.28655	0.396187
Z00051714-1	2.269	2.1696	2.9886	2.3771	2.189	3.2743	0.44027	0.00999	0.00932	0.00999	44.052	0	0	440	Ptplad2	protein tyrosine phosphatase-like A domain containing 2	U025240	NM_025760.2	NM_025760.2	MGI:1914025	-0.1081	-0.0194	-0.2857	0.779651	0.956313	0.517965
Z00030768-1	3.8085	4.2347	3.5123	3.7737	3.9672	3.3926	0.18573	0.00422	0.004	0.00422	43.978	0	0	441	Snrpn	small nuclear ribonucleoprotein N	U028647	NM_013670.2	NM_013670.2	MGI:98347	0.0348	0.2675	0.1197	1.08343	1.8514	1.31735
Z00076806-1	2.8281	3.5046	3.1547	3.1019	3.7985	3.0895	0.24011	0.00061	0.00548	0.00548	43.854	0	0	443	Syt13	synaptotagmin XIII	U002143	NM_030725.2	NM_030725.2	MGI:1933945	-0.2738	-0.2939	0.0652	0.532353	0.508276	1.16198
Z00074376-1	3.06	2.998	3.6682	3.0542	2.8849	3.637	0.23574	0.00201	0.00538	0.00538	43.851	0	0	444	Rin3	Ras and Rab interactor 3	U014302	NM_177620.2	NM_177620.2	MGI:2385708	0.0058	0.1131	0.0312	1.01344	1.29748	1.07448
Z00074980-1	4.1553	4.2538	3.8022	4.0488	4.1999	3.3423	0.23843	0.00544	0.00384	0.00544	43.844	0	0	445	2210411K11Rik	RIKEN cDNA 2210411K11 gene	U122271		AK008900.1	MGI:1922935	0.1065	0.0539	0.4599	1.27791	1.13214	2.88337
Z00015656-1	2.9969	3.0001	3.7132	2.8752	3.0265	3.5019	0.22801	0.00351	0.00521	0.00521	43.761	0	0	446	Cpm	carboxypeptidase M	U043119		XM_917914.2	MGI:1917824	0.1217	-0.0264	0.2113	1.32343	0.941022	1.62667
Z00005503-1	2.8889	2.9073	3.6897	2.7931	2.0846	3.2857	0.57535	0.01317	0.00651	0.01317	43.699	0	0	447	Hs3st1	heparan sulfate (glucosamine) 3-O-sulfotransferase 1	U026144	NM_010474.1	NM_010474.1	MGI:1201606	0.0958	0.8227	0.404	1.24681	6.64814	2.53513
Z00057868-1	3.0821	2.99	2.5174	2.6749	2.1719	2.0147	0.36766	0.00653	0.00842	0.00842	43.67	0	0	448	1700023D19Rik	RIKEN cDNA 1700023D19 gene	U008049		XM_620490.3	MGI:1922760	0.4072	0.8181	0.5027	2.55388	6.57809	3.182
Z00033697-1	4.7403	4.4334	5.0521	4.7003	4.1806	4.7563	0.1803	0.00162	0.00413	0.00413	43.632	0	0	449	Gabarapl2	gamma-aminobutyric acid (GABA-A) receptor-associated protein-like 2	U042932	NM_026693.2	NM_026693.2	MGI:1890602	0.04	0.2528	0.2958	1.09648	1.78978	1.97606
Z00030086-1	1.8932	1.3643	2.2107	2.8096	2.3548	2.621	0.54597	0.01252	0.01029	0.01252	43.621	0	0	451	2410137F16Rik	RIKEN cDNA 2410137F16 gene	U006060		AK049160.1	MGI:1924048	-0.9164	-0.9905	-0.4103	0.121227	0.102212	0.388776
Z00075759-1	2.0184	1.9891	2.5915	2.4861	2.3845	3.2443	0.42209	0.00192	0.0097	0.0097	43.527	0	0	452	Defb25	defensin beta 25	U103408	NM_001039122.1	NM_001039122.1		-0.4677	-0.3954	-0.6528	0.340643	0.402346	0.222433
Z00017140-1	3.1126	2.9685	2.4021	3.3302	3.2776	2.5723	0.28851	0.00232	0.00663	0.00663	43.515	0	0	453	Slco4a1	solute carrier organic anion transporter family, member 4a1	U002955	NM_148933.1	NM_148933.1	MGI:1351866	-0.2176	-0.3091	-0.1702	0.605899	0.490795	0.675772
Z00042488-1	2.6981	2.8584	3.3413	2.7657	2.9241	3.5687	0.24307	0.00538	0.00559	0.00559	43.486	0	0	454	Tmem58	transmembrane protein 58	U021797	NM_175259.4	NM_175259.4	MGI:1924802	-0.0676	-0.0657	-0.2274	0.855855	0.859607	0.592379
Z00034671-1	2.6689	2.8042	3.4923	2.9905	3.411	3.8517	0.41492	0.00954	0.00504	0.00954	43.474	0	0	455	Farp1	FERM, RhoGEF (Arhgef) and pleckstrin domain protein 1 (chondrocyte-derived)	U015989	NM_134082.3	NM_134082.3	MGI:2446173	-0.3216	-0.6068	-0.3594	0.47687	0.247286	0.437119
Z00020766-1	2.7968	3.3848	3.4156	2.9918	3.7588	3.5967	0.26556	0.00277	0.00612	0.00612	43.362	0	0	457	Setd7	SET domain containing (lysine methyltransferase) 7	U024016	NM_080793.3	NM_080793.3	MGI:1920501	-0.195	-0.374	-0.1811	0.638263	0.422669	0.659022
Z00024852-1	3.4533	2.9866	3.0189	3.1112	2.4682	2.5378	0.2739	0.00446	0.00633	0.00633	43.302	0	0	458	Ccdc19	coiled-coil domain containing 19	U001113		XM_993675.1	MGI:1919120	0.3421	0.5184	0.4811	2.19837	3.29913	3.02761
Z00005313-1	3.7773	3.4086	3.1866	3.8427	2.8928	3.2563	0.26467	0.00611	0.00476	0.00611	43.282	0	0	459	Gbx2	gastrulation brain homeobox 2	U021580	NM_010262.2	NM_010262.2	MGI:95668	-0.0654	0.5158	-0.0697	0.860201	3.27944	0.851726
Z00074186-1	3.4783	3.0856	3.3056	3.6036	2.6801	2.953	0.23777	0.00549	0.00525	0.00549	43.276	0	0	460	Gm1967	gene model 1967, (NCBI)	U023053	NM_001033452.2	NM_001033452.2	MGI:3584519	-0.1253	0.4055	0.3526	0.749376	2.5439	2.25216
Z00001151-1	4.3284	4.4177	4.7999	4.5635	4.8077	5.1743	0.19238	0.00445	0.00404	0.00445	43.251	0	0	462	Tubb6	tubulin, beta 6	U018843	NM_026473.2	NM_026473.2	MGI:1915201	-0.2351	-0.39	-0.3744	0.581969	0.40738	0.42228
Z00030121-1	3.0824	2.7902	3.1734	2.4186	1.9666	2.6867	0.39784	0.0092	0.008	0.0092	43.226	0	0	463	Gpr126	G protein-coupled receptor 126	U031554	NM_001002268.1	NM_001002268.1	MGI:1916151	0.6638	0.8236	0.4867	4.61105	6.66193	3.0669
Z00074514-1	2.9586	2.617	3.2107	2.106	2.2414	2.6277	0.34836	0.00254	0.00807	0.00807	43.161	0	0	464	Otx1	orthodenticle homolog 1 (Drosophila)	U041128	NM_011023.3	NM_011023.3	MGI:97450	0.8526	0.3756	0.583	7.12197	2.37465	3.82825
Z00035434-1	3.3514	3.1267	3.2435	3.358	2.618	2.6197	0.24027	0.00537	0.00557	0.00557	43.151	0	0	465	Fez1	fasciculation and elongation protein zeta 1 (zygin I)	U010253	NM_183171.1	NM_183171.1	MGI:2670976	-0.0066	0.5087	0.6238	0.984918	3.22626	4.20533
Z00030515-1	3.9194	4.038	3.762	3.6615	3.5303	3.1414	0.20197	0.00059	0.00468	0.00468	43.118	0	0	466	Mthfd2	methylenetetrahydrofolate dehydrogenase (NAD+ dependent), methenyltetrahydrofolate cyclohydrolase	U027524	NM_008638.1	NM_008638.1	MGI:1338850	0.2579	0.5077	0.6206	1.81092	3.21884	4.17446
Z00072992-1	3.0916	2.9788	3.324	2.9842	2.5096	3.5106	0.23553	0.00117	0.00546	0.00546	43.103	0	0	468	Raet1b	retinoic acid early transcript beta			XM_001006217.1	MGI:109432	0.1074	0.4692	-0.1866	1.28056	2.94578	0.650729
Z00034317-1	3.451	2.9239	3.8513	3.3558	3.2147	3.6086	0.20508	0.00153	0.00476	0.00476	43.084	0	0	469	Sh3bp1	SH3-domain binding protein 1	U016410	NM_009164.2	NM_009164.2	MGI:104603	0.0952	-0.2908	0.2427	1.24509	0.511918	1.74864
Z00055030-1	3.2129	3.5353	4.1442	3.1722	3.3309	3.9931	0.34107	0.00792	0.00535	0.00792	43.043	0	0	470	Timp3	tissue inhibitor of metalloproteinase 3	U011837	NM_011595.2	NM_011595.2	MGI:98754	0.0407	0.2044	0.1511	1.09825	1.60103	1.41612
Z00003568-1	2.9439	2.8158	3.8191	3.068	2.2403	3.6763	0.6777	0.01575	0.00599	0.01575	43.033	0	0	471	Pdzd3	PDZ domain containing 3	U030763	NM_133226.1	NM_133226.1	MGI:2429554	-0.1241	0.5755	0.1428	0.75145	3.7627	1.38931
Z00024725-1	2.495	3.052	2.4059	2.7496	3.385	2.4297	0.31217	0.00277	0.00728	0.00728	42.905	0	0	474	Fgd2	FYVE, RhoGEF and PH domain containing 2	U017766	NM_013710.2	NM_013710.2	MGI:1347084	-0.2546	-0.333	-0.0238	0.556416	0.464515	0.946673
Z00035945-1	2.6494	2.7908	3.3155	2.1705	2.6608	3.0471	0.30423	0.00188	0.00709	0.00709	42.88	0	0	475	App	amyloid beta (A4) precursor protein	U037237	NM_007471.2	NM_007471.2	MGI:88059	0.4789	0.13	0.2684	3.01231	1.34896	1.85524
Z00005819-1	4.6992	3.581	4.6912	4.5628	3.7078	4.6053	0.53684	0.01252	0.00386	0.01252	42.873	0	0	476	Socs3	suppressor of cytokine signaling 3	U033671	NM_007707.2	NM_007707.2	MGI:1201791	0.1364	-0.1268	0.0859	1.36899	0.746793	1.21871
Z00031258-1	1.9374	2.0574	1.9476	2.6501	2.4169	3.0632	0.40831	0.00505	0.00953	0.00953	42.865	0	0	477	EG666099	predicted gene, EG666099	U091444		XM_981618.1	MGI:3646066	-0.7127	-0.3595	-1.1156	0.193776	0.437019	0.0766302
Z00034178-1	2.9559	2.9922	2.5581	2.9634	3.1175	2.0861	0.30166	0.00505	0.00704	0.00704	42.824	0	0	478	Ticam2	toll-like receptor adaptor molecule 2	U038409	NM_173394.2	NM_173394.2	MGI:3040056	-0.0075	-0.1253	0.472	0.982879	0.749376	2.96483
Z00011953-1	3.2825	2.9774	3.0638	2.7132	1.9281	2.5593	0.4587	0.01073	0.0071	0.01073	42.762	0	0	481	1700049M11Rik	RIKEN cDNA 1700049M11 gene	U023628	NM_183271.1	NM_183271.1	MGI:1915471	0.5693	1.0493	0.5045	3.70937	11.2021	3.19521
Z00016300-1	2.4187	2.6485	3.3342	2.3768	2.5035	3.1714	0.33543	0.00786	0.00738	0.00786	42.666	0	0	482	Pcdh19	protocadherin 19	U039691		XM_975492.1	MGI:2685563	0.0419	0.145	0.1628	1.10129	1.39637	1.45479
Z00074210-1	3.6037	3.2116	3.2486	3.1919	2.3349	2.7824	0.38972	0.00915	0.00535	0.00915	42.586	0	0	483	D130003B22Rik	RIKEN cDNA D130003B22 gene	U093837		AK051129.1	MGI:3036265	0.4118	0.8767	0.4662	2.58107	7.52835	2.9255
Z00020892-1	1.9811	2.9401	2.3741	2.1047	3.0578	2.6679	0.38869	0.00698	0.00914	0.00914	42.522	0	0	484	Zfp608	zinc finger protein 608	U038433	NM_175751.3	NM_175751.3	MGI:2442338	-0.1236	-0.1177	-0.2938	0.752315	0.762606	0.508394
Z00057513-1	3.2137	2.8432	3.5819	3.0968	2.7732	3.4933	0.21828	0.00063	0.00514	0.00514	42.501	0	0	485	EG382645	predicted gene, EG382645	U354906		XM_356603.4	MGI:3647068	0.1169	0.07	0.0886	1.30888	1.1749	1.22631
Z00015236-1	4.692	4.6396	4.7863	4.3665	4.0716	4.4346	0.13756	0.00271	0.00324	0.00324	42.491	0	0	486	Slc7a1	solute carrier family 7 (cationic amino acid transporter, y+ system), member 1	U099444	NM_007513.2	NM_007513.2	MGI:88117	0.3255	0.568	0.3517	2.11592	3.69828	2.2475
Z00030951-1	3.1397	2.8438	2.8409	3.0503	2.0813	2.7466	0.27981	0.00624	0.00659	0.00659	42.483	0	0	487	D14Ertd668e	DNA segment, Chr 14, ERATO Doi 668, expressed	U035637	NM_199015.1	NM_199015.1	MGI:1277133	0.0894	0.7625	0.0943	1.22857	5.78762	1.24251
Z00024636-1	3.3694	3.0539	2.5564	3.2585	2.6074	2.498	0.29489	0.00372	0.00694	0.00694	42.477	0	0	488	Sgk2	serum/glucocorticoid regulated kinase 2	U002777	NM_013731.1	NM_013731.1	MGI:1351318	0.1109	0.4465	0.0584	1.29092	2.79576	1.14393
Z00074398-1	3.1628	3.6696	2.2462	3.3411	3.7902	2.3648	0.85288	0.02011	0.00591	0.02011	42.406	0	0	489	Rab25	RAB25, member RAS oncogene family	U024257	NM_016899.2	NM_016899.2	MGI:1858203	-0.1783	-0.1206	-0.1186	0.663285	0.75753	0.761027
Z00026126-1	3.2541	3.5651	2.8401	3.4634	3.6452	2.89	0.23778	0.00399	0.00561	0.00561	42.366	0	0	490	Gdap1l1	ganglioside-induced differentiation-associated protein 1-like 1	U002784	NM_144891.1	NM_144891.1	MGI:2385163	-0.2093	-0.0801	-0.0499	0.61759	0.831572	0.891456
Z00004168-1	3.2844	3.2297	3.1929	2.5458	2.5267	2.6479	0.2682	0.00562	0.00634	0.00634	42.282	0	0	491	Itga8	integrin alpha 8	U040949	NM_001001309.2	NM_001001309.2	MGI:109442	0.7386	0.703	0.545	5.47772	5.04661	3.50752
Z00025736-1	3.4142	3.6696	3.4754	3.1004	3.7362	2.7143	0.29501	0.00699	0.00507	0.00699	42.188	0	0	492	Sfrp2	secreted frizzled-related protein 2	U003371	NM_009144.1	NM_009144.1	MGI:108078	0.3138	-0.0666	0.7611	2.05968	0.857828	5.76899
Z00075372-1	2.7677	2.7672	3.423	3.0498	2.964	3.6301	0.25103	0.00138	0.00597	0.00597	42.059	0	0	494	Plxna2	plexin A2	U001312	NM_008882.2	NM_008882.2	MGI:107684	-0.2821	-0.1968	-0.2071	0.522276	0.635624	0.620726
Z00036359-1	1.5308	1.2385	2.7551	1.3995	1.1439	2.5359	0.97039	0.02308	0.01683	0.02308	42.043	0	0	496	2510009E07Rik	RIKEN cDNA 2510009E07 gene	U036901	NM_001001881.1	NM_001001881.1	MGI:1919440	0.1313	0.0946	0.2192	1.35301	1.24337	1.65653
Z00074971-1	2.928	2.9781	3.4795	3.2485	3.3755	3.8958	0.25426	0.00158	0.00605	0.00605	42.021	0	0	497	0610040J01Rik	RIKEN cDNA 0610040J01 gene	U005614	NM_029554.2	NM_029554.2	MGI:1923511	-0.3205	-0.3974	-0.4163	0.478079	0.400498	0.383442
Z00000780-1	2.428	2.3933	3.2083	2.4052	2.2698	3.1265	0.34305	0.00817	0.00789	0.00817	41.993	0	0	498	Cbx8	chromobox homolog 8 (Drosophila Pc class)	U033689	NM_013926.1	NM_013926.1	MGI:1353589	0.0228	0.1235	0.0818	1.0539	1.32892	1.20726
Z00077019-1	2.9224	2.5367	3.0853	2.2451	1.4741	2.2724	0.6623	0.0158	0.00873	0.0158	41.911	0	0	499	Sox21	SRY-box containing gene 21	U015966	NM_177753.2	NM_177753.2	MGI:2654070	0.6773	1.0626	0.8129	4.75664	11.5505	6.4998
Z00008080-1	3.4971	3.8745	3.8535	3.7442	4.461	4.1039	0.2171	0.00518	0.0041	0.00518	41.902	0	0	500	Prkcbp1	protein kinase C binding protein 1	U023664	NM_027230.3	NM_027230.3	MGI:1918025	-0.2471	-0.5865	-0.2504	0.566109	0.259119	0.561824
Z00001033-1	3.3224	2.8645	3.6509	3.1395	2.6918	3.4405	0.25971	0.0062	0.00526	0.0062	41.897	0	0	501	Gjb5	gap junction membrane channel protein beta 5	U025534	NM_010291.2	NM_010291.2	MGI:95723	0.1829	0.1727	0.2104	1.5237	1.48833	1.6233
Z00072933-1	2.7845	2.6299	3.0103	3.0115	2.405	3.6624	0.37411	0.00893	0.00606	0.00893	41.886	0	0	502	LOC673656	hypothetical protein LOC673656	U277643		XM_001006065.1		-0.227	0.2249	-0.6521	0.592925	1.67842	0.222792
Z00074752-1	3.4401	3.5406	2.8737	3.545	3.4677	2.8376	0.2239	0.00059	0.00535	0.00535	41.877	0	0	503	Elavl2	ELAV (embryonic lethal, abnormal vision, Drosophila)-like 2 (Hu antigen B)	U025255	NM_207685.1	NM_207685.1	MGI:1100887	-0.1049	0.0729	0.0361	0.785416	1.18277	1.08668
Z00062692-1	3.5992	3.4257	3.0946	3.2553	2.7338	2.7931	0.23703	0.00566	0.00533	0.00566	41.848	0	0	504	D16Ertd472e	DNA segment, Chr 16, ERATO Doi 472, expressed	U037228		AK033828.1	MGI:1196400	0.3439	0.6919	0.3015	2.2075	4.91926	2.00217
Z00030795-1	3.3828	3.256	3.6429	3.1544	2.7156	3.7013	0.25988	0.00054	0.00622	0.00622	41.774	0	0	506	Raet1a	retinoic acid early transcript 1, alpha	U040255	NM_009016.1	NM_009016.1	MGI:109477	0.2284	0.5404	-0.0584	1.692	3.47056	0.874178
Z00052253-1	3.4534	3.3361	2.967	3.7878	3.6598	3.096	0.20122	0.003	0.00482	0.00482	41.768	0	0	507	Actn3	actinin alpha 3	U019074	NM_013456.1	NM_013456.1	MGI:99678	-0.3344	-0.3237	-0.129	0.46302	0.47457	0.743019
Z00056873-1	1.8353	2.2959	0.7304	1.8828	2.1236	0.8051	0.91239	0.0219	0.02124	0.0219	41.654	0	0	508	Grhl2	grainyhead-like 2 (Drosophila)	U043436	NM_026496.3	NM_026496.3	MGI:2182543	-0.0475	0.1723	-0.0747	0.896396	1.48696	0.841977
Z00055269-1	1.7903	2.2878	2.7231	1.5149	1.792	2.4762	0.43923	0.00605	0.01056	0.01056	41.585	0	0	509	1700112E06Rik	RIKEN cDNA 1700112E06 gene	U015380		AK007175.1	MGI:1923883	0.2754	0.4958	0.2469	1.88538	3.13184	1.76563
Z00075144-1	3.686	3.8667	3.1165	3.6371	3.7513	3.1212	0.2145	0.00254	0.00517	0.00517	41.523	0	0	510	Chd9	chromodomain helicase DNA binding protein 9	U066023	NM_177224.1	NM_177224.1	MGI:1924001	0.0489	0.1154	-0.0047	1.11918	1.30437	0.989236
Z00050411-1	4.1683	3.8394	3.7468	3.9423	3.3126	3.6196	0.17021	0.00134	0.0041	0.0041	41.495	0	0	511	Slc25a12	solute carrier family 25 (mitochondrial carrier, Aralar), member 12	U022727	NM_172436.2	NM_172436.2	MGI:1926080	0.226	0.5268	0.1272	1.68267	3.36357	1.34029
Z00022075-1	3.359	3.1453	3.4562	2.9979	2.4595	3.2057	0.25111	0.00554	0.00605	0.00605	41.484	0	0	512	Cd38	CD38 antigen	U005547	NM_007646.2	NM_007646.2	MGI:107474	0.3611	0.6858	0.2505	2.29668	4.85065	1.78033
Z00024355-1	3.5139	3.8671	3.1857	3.6208	3.9483	3.1625	0.21933	0.00063	0.00529	0.00529	41.434	0	0	513	Gstt2	glutathione S-transferase, theta 2	U031933	NM_010361.1	NM_010361.1	MGI:106188	-0.1069	-0.0812	0.0232	0.781808	0.829469	1.05487
Z00052760-1	3.254	3.4441	3.9387	3.4674	3.6137	4.0736	0.19787	0.00274	0.00478	0.00478	41.403	0	0	514	Tax1bp3	Tax1 (human T-cell leukemia virus type I) binding protein 3	U012897	NM_029564.1	NM_029564.1	MGI:1923531	-0.2134	-0.1696	-0.1349	0.611787	0.676706	0.732993
Z00050687-1	3.1558	3.3264	2.6085	2.957	2.9787	2.0754	0.40271	0.00978	0.00713	0.00978	41.191	0	0	515	Dab1	disabled homolog 1 (Drosophila)	U004573	NM_010014.2	NM_010014.2	MGI:108554	0.1988	0.3477	0.5331	1.58052	2.2269	3.41271
Z00074647-1	2.57	3.1432	2.7139	2.8465	3.6196	2.8663	0.28116	0.00683	0.00644	0.00683	41.182	0	0	516	Pcsk9	proprotein convertase subtilisin/kexin type 9	U025326	NM_153565.1	NM_153565.1	MGI:2140260	-0.2765	-0.4764	-0.1524	0.529054	0.333887	0.704044
Z00074977-1	2.9643	2.7524	3.5162	2.8555	3.1724	3.5673	0.2349	0.00571	0.0055	0.00571	41.163	0	0	517	Sdc3	syndecan 3	U040628	NM_011520.3	NM_011520.3	MGI:1349163	0.1088	-0.42	-0.0511	1.28469	0.380189	0.888996
Z00018177-1	2.8124	3.0506	2.7063	3.0098	3.2124	3.6983	0.24674	0.00371	0.00601	0.00601	41.086	0	0	518	6720475J19Rik	RIKEN cDNA 6720475J19 gene	U355947		XM_983620.1	MGI:1915407	-0.1974	-0.1618	-0.992	0.634746	0.68897	0.101859
Z00022502-1	2.8226	3.0391	3.5225	3.1036	3.6383	3.5062	0.21453	0.00506	0.00522	0.00522	41.083	0	0	519	Cables1	Cdk5 and Abl enzyme substrate 1	U018418	NM_022021.1	NM_022021.1	MGI:1927065	-0.281	-0.5992	0.0163	0.5236	0.251652	1.03825
Z00077240-1	3.9462	4.031	3.9928	4.4744	4.2762	4.7543	0.20466	0.00499	0.00399	0.00499	41.05	0	0	520	Thoc4	predicted gene, EG667544	U153158		XM_991155.1	MGI:3642969	-0.5282	-0.2452	-0.7615	0.296347	0.568591	0.173181
Z00011376-1	3.3273	3.5142	3.7037	3.0658	2.9738	3.697	0.19589	0.00081	0.00478	0.00478	41.024	0	0	521	Bmi1	B lymphoma Mo-MLV insertion region 1	U064606	NM_007552.3	NM_007552.3	MGI:88174	0.2615	0.5404	0.0067	1.826	3.47056	1.01555
Z00009517-1	4.3546	4.4694	3.9048	4.1208	4.3776	3.7439	0.16829	0.00261	0.0041	0.0041	41.017	0	0	522	Tacstd1	tumor-associated calcium signal transducer 1	U018324	NM_008532.2	NM_008532.2	MGI:106653	0.2338	0.0918	0.1609	1.71317	1.23538	1.44844
Z00017876-1	2.741	2.8134	2.617	3.2352	3.4953	3.1777	0.23192	0.00195	0.00566	0.00566	41.002	0	0	523	Ttll4	tubulin tyrosine ligase-like family, member 4	U042177		AK129075.1	MGI:1914784	-0.4942	-0.6819	-0.5607	0.320479	0.208018	0.274979
Z00017351-1	2.8485	2.7404	3.3886	2.8278	2.839	3.5315	0.22966	0.0027	0.00562	0.00562	40.88	0	0	524	Man1a	mannosidase 1, alpha	U031796	NM_008548.2	NM_008548.2	MGI:104677	0.0207	-0.0986	-0.1429	1.04882	0.796893	0.719615
Z00075427-1	2.4439	2.6242	2.9987	1.5638	1.9158	2.2201	0.52394	0.01282	0.00993	0.01282	40.874	0	0	525	Zic1	zinc finger protein of the cerebellum 1	U031186	NM_009573.3	NM_009573.3	MGI:106683	0.8801	0.7084	0.7786	7.58752	5.10975	6.0062
Z00008123-1	4.5586	4.1342	4.6165	4.4159	3.959	4.5405	0.14079	0.00219	0.00345	0.00345	40.839	0	0	526	Prr13	proline rich 13	U016718	NM_025385.2	NM_025385.2	MGI:1913401	0.1427	0.1752	0.076	1.38899	1.49692	1.19124
Z00075575-1	3.0883	2.5676	3.3341	2.898	2.4446	3.2176	0.25557	0.00624	0.00626	0.00626	40.835	0	0	527	Ankrd38	ankyrin repeat domain 38	U025287	NM_172872.2	NM_172872.2	MGI:3043381	0.1903	0.123	0.1165	1.54989	1.32739	1.30768
Z00023586-1	2.3488	2.1728	1.1967	2.4965	2.1994	0.834	0.93937	0.02303	0.01274	0.02303	40.787	0	0	528	Fut9	fucosyltransferase 9	U045836	NM_010243.3	NM_010243.3	MGI:1330859	-0.1477	-0.0266	0.3627	0.711705	0.940589	2.30515
Z00058153-1	2.757	3.0527	2.2838	2.6673	2.6917	1.7802	0.39685	0.00418	0.00974	0.00974	40.751	0	0	529	Fgf21	fibroblast growth factor 21	U028536	NM_020013.2	NM_020013.2	MGI:1861377	0.0897	0.361	0.5036	1.22942	2.29615	3.1886
Z00057206-1	4.1857	4.1876	4.6986	4.2817	4.4908	4.7549	0.12872	0.002	0.00317	0.00317	40.668	0	0	530	Maged1	melanoma antigen, family D, 1	U039537	NM_019791.2	NM_019791.2	MGI:1930187	-0.096	-0.3032	-0.0563	0.801678	0.497508	0.878416
Z00007524-1	2.1076	2.3622	3.3199	2.1464	2.4199	3.4597	0.71471	0.01761	0.00775	0.01761	40.581	0	0	531	Gata3	GATA binding protein 3	U022278	NM_008091.2	NM_008091.2	MGI:95663	-0.0388	-0.0577	-0.1398	0.914534	0.875588	0.72477
Z00044358-1	2.0907	2.0213	2.7478	2.1353	2.3782	3.0897	0.36221	0.00445	0.00894	0.00894	40.535	0	0	532	Cstad	CSA-conditional, T cell activation-dependent protein	U001588	NM_030137.2	NM_030137.2	MGI:1925867	-0.0446	-0.3569	-0.3419	0.902402	0.439643	0.455093
Z00058452-1	2.2334	2.3997	2.1912	2.9863	2.7735	3.1355	0.32215	0.00161	0.00795	0.00795	40.497	0	0	533	LOC669397	similar to THO complex subunit 4 (Tho4) (RNA and export factor binding protein 1) (REF1-I) (Ally of AML-1 and LEF-1) (Aly/REF)	U348480		XM_974807.1		-0.7529	-0.3738	-0.9443	0.176644	0.422863	0.113684
Z00075334-1	3.5582	3.567	4.1812	3.2237	3.5542	3.6316	0.19323	0.00316	0.00478	0.00478	40.452	0	0	534	Tpbg	trophoblast glycoprotein	U010821	NM_011627.2	NM_011627.2	MGI:1341264	0.3345	0.0128	0.5496	2.16023	1.02991	3.54487
Z00034367-1	1.2898	2.05	2.0339	1.6635	2.6541	2.4592	0.50245	0.00662	0.01247	0.01247	40.308	0	0	535	Mcoln3	mucolipin 3	U003957		AK035029.1	MGI:1890500	-0.3737	-0.6041	-0.4253	0.422961	0.248828	0.375578
Z00075067-1	2.8565	2.3911	3.0605	2.4672	2.131	3.1256	0.3217	0.00294	0.00799	0.00799	40.288	0	0	536	Dscr6	Down syndrome critical region homolog 6 (human)	U017409	NM_133229.1	NM_133229.1	MGI:2181192	0.3893	0.2601	-0.0651	2.45076	1.82012	0.860796
Z00074367-1	3.5084	3.1552	2.7798	3.5184	3.2708	2.8236	0.20733	0.00415	0.00515	0.00515	40.273	0	0	537	Pcyt1b	phosphate cytidylyltransferase 1, choline, beta isoform	U020011	NM_211138.1	NM_211138.1	MGI:2147987	-0.01	-0.1156	-0.0438	0.977237	0.766302	0.904066
Z00015306-1	3.5677	3.4714	4.0443	3.656	3.7949	4.2168	0.16626	0.00394	0.00414	0.00414	40.205	0	0	538	Hdac7a	histone deacetylase 7A	U098954	NM_019572.2	NM_019572.2	MGI:1891835	-0.0883	-0.3235	-0.1725	0.816018	0.474788	0.672202
Z00012297-1	1.8674	2.0366	3.2164	1.3979	1.6682	3.3173	1.33181	0.03315	0.01128	0.03315	40.179	0	0	539	Zfp503	zinc finger protein 503	U035299	NM_145459.3	NM_145459.3	MGI:1353644	0.4695	0.3684	-0.1009	2.94781	2.33561	0.792684
Z00028404-1	2.7701	2.0791	1.8794	2.7574	1.8048	1.8609	0.40954	0.00787	0.0102	0.0102	40.17	0	0	540	LOC628133	hypothetical protein LOC628133	U031600		AK049156.1		0.0127	0.2743	0.0185	1.02967	1.88062	1.04352
Z00035273-1	2.5413	3.2008	2.3617	2.7331	3.3157	2.6522	0.28481	0.0058	0.00713	0.00713	39.936	0	0	542	Slc40a1	solute carrier family 40 (iron-regulated transporter), member 1	U021297	NM_016917.1	NM_016917.1	MGI:1315204	-0.1918	-0.1149	-0.2905	0.642984	0.767538	0.512271
Z00003910-1	2.1784	1.917	2.4078	2.0129	1.3431	2.7072	0.43339	0.01085	0.0108	0.01085	39.929	0	0	543	Slco2b1	solute carrier organic anion transporter family, member 2b1	U028895	NM_175316.2	NM_175316.2	MGI:1351872	0.1655	0.5739	-0.2994	1.46386	3.74887	0.50188
Z00030706-1	2.8063	2.8378	1.9858	2.1567	1.9255	1.6532	0.47674	0.01199	0.00997	0.01199	39.766	0	0	545	Sytl3	synaptotagmin-like 3	U142399		BC022608.1	MGI:1933367	0.6496	0.9123	0.3326	4.46272	8.17147	2.1508
Z00077076-1	3.7776	3.155	3.1782	3.8481	2.8615	3.2166	0.3017	0.00759	0.00525	0.00759	39.764	0	0	546	Gm1631	gene model 1631, (NCBI)	U001905	NM_201366.1	NM_201366.1	MGI:2686477	-0.0705	0.2935	-0.0384	0.850159	1.96562	0.915377
Z00070882-1	1.1841	1.1673	1.2334	2.3563	1.834	2.4873	0.73421	0.01048	0.01847	0.01847	39.745	0	0	547	EG622052	predicted gene, EG622052	U360675		XM_886462.1	MGI:3648470	-1.1722	-0.6667	-1.2539	0.0672667	0.215427	0.0557314
Z00074307-1	3.5263	3.4291	4.1426	3.545	3.6959	4.3434	0.27946	0.00703	0.00401	0.00703	39.742	0	0	548	H2-Bl	histocompatibility 2, blastocyst	U041301	NM_008199.1	NM_008199.1	MGI:892004	-0.0187	-0.2668	-0.2008	0.957856	0.541003	0.629796
Z00034196-1	2.4942	2.6246	2.0311	2.9151	3.1165	2.2103	0.33844	0.00238	0.00856	0.00856	39.543	0	0	550	Camkv	CaM kinase-like vesicle-associated	U130531	NM_145621.2	NM_145621.2	MGI:2384296	-0.4209	-0.4919	-0.1792	0.379402	0.322181	0.661912
Z00075361-1	4.2152	3.7954	4.3737	4.0057	3.7101	4.373	0.16549	0.00274	0.00419	0.00419	39.529	0	0	551	Timp1	tissue inhibitor of metalloproteinase 1	U019754	NM_001044384.1	NM_001044384.1	MGI:98752	0.2095	0.0853	0.0007	1.61994	1.21703	1.00161
Z00055934-1	3.3265	3.205	2.6873	3.1884	2.5442	2.598	0.24696	0.00459	0.00625	0.00625	39.509	0	0	552	Dapp1	dual adaptor for phosphotyrosine and 3-phosphoinositides 1	U024692	NM_011932.2	NM_011932.2	MGI:1347063	0.1381	0.6608	0.0893	1.37436	4.57931	1.22829
Z00059283-1	3.019	3.3316	2.6014	3.0947	3.4445	2.7043	0.22273	0.00321	0.00565	0.00565	39.447	0	0	553	Tmem145	transmembrane protein 145	U007817	NM_183311.2	NM_183311.2	MGI:3607779	-0.0757	-0.1129	-0.1029	0.84004	0.771081	0.789042
Z00037781-1	3.6724	3.4955	3.7015	3.4415	2.8313	3.1644	0.22137	0.00562	0.00482	0.00562	39.418	0	0	554	BC034076	cDNA sequence BC034076	U001601	NM_177649.3	NM_177649.3	MGI:2677838	0.2309	0.6642	0.5371	1.70177	4.6153	3.44429
Z00030462-1	4.3703	4.4911	4.3819	4.9112	4.954	4.406	0.14829	0.00337	0.00376	0.00376	39.403	0	0	555	Ldhb	lactate dehydrogenase B	U028005	NM_008492.2	NM_008492.2	MGI:96763	-0.5409	-0.4629	-0.0241	0.287806	0.344429	0.946019
Z00024045-1	2.598	2.2927	3.1079	2.3944	1.9418	3.0179	0.39693	0.01008	0.00844	0.01008	39.383	0	0	556	Vax2	ventral anterior homeobox containing gene 2	U007085	NM_011912.1	NM_011912.1	MGI:1346018	0.2036	0.3509	0.09	1.59809	2.24337	1.23027
Z00045110-1	1.9607	1.9157	2.7086	1.7103	1.739	2.7665	0.45736	0.01103	0.01162	0.01162	39.376	0	0	557	5730446D14Rik	RIKEN cDNA 5730446D14 gene	U006866		BC094279.1	MGI:1913890	0.2504	0.1767	-0.0579	1.77992	1.5021	0.875185
Z00021602-1	2.0307	2.4329	2.8574	2.0673	2.5665	3.0754	0.35001	0.00292	0.0089	0.0089	39.336	0	0	558	Slc25a24	solute carrier family 25 (mitochondrial carrier, phosphate carrier), member 24	U003748	NM_172685.1	NM_172685.1	MGI:1917160	-0.0366	-0.1336	-0.218	0.919179	0.735191	0.605341
Z00049277-1	3.6213	3.5158	3.708	3.0928	2.8864	3.3918	0.20397	0.00519	0.00456	0.00519	39.297	0	0	559	Arfl4	ADP-ribosylation factor 4-like	U013376	NM_025404.1	NM_025404.1	MGI:1913432	0.5285	0.6294	0.3162	3.37676	4.25991	2.07109
Z00029512-1	1.9994	2.1302	2.3544	2.6131	2.9569	3.0145	0.35759	0.00884	0.0091	0.0091	39.288	0	0	560	B3galtl	beta 1,3-galactosyltransferase-like	U006479		XM_355669.5	MGI:2685903	-0.6137	-0.8267	-0.6601	0.243388	0.149039	0.218726
Z00059469-1	2.2155	2.1864	2.6123	2.4724	2.4161	3.3505	0.36498	0.00546	0.0093	0.0093	39.228	0	0	561	Tnnt3	troponin T3, skeletal, fast	U042875	NM_011620.1	NM_011620.1	MGI:109550	-0.2569	-0.2297	-0.7382	0.553478	0.589251	0.182726
Z00051297-1	3.0722	3.2476	3.0659	2.1672	2.7068	2.9354	0.29863	0.00296	0.00762	0.00762	39.203	0	0	562	D1Ertd471e	DNA segment, Chr 1, ERATO Doi 471, expressed	U234116		BC035277.1	MGI:1196370	0.905	0.5408	0.1305	8.03526	3.47376	1.35052
Z00037261-1	1.9276	1.9721	2.1959	2.0783	1.8832	3.0817	0.40724	0.00139	0.01042	0.01042	39.067	0	0	565	1810011O10Rik	RIKEN cDNA 1810011O10 gene	U029650	NM_026931.1	NM_026931.1	MGI:1916318	-0.1507	0.0889	-0.8858	0.706806	1.22716	0.130077
Z00074355-1	2.7013	2.7514	3.5964	2.71	3.3317	3.4868	0.35293	0.00906	0.00589	0.00906	38.944	0	0	567	Lrp4	low density lipoprotein receptor-related protein 4	U002125	NM_172668.2	NM_172668.2	MGI:2442252	-0.0087	-0.5803	0.1096	0.980167	0.262845	1.28706
Z00016181-1	2.302	2.4604	3.1471	2.292	2.3663	3.0569	0.30629	0.00446	0.00787	0.00787	38.942	0	0	568	Tbx15	T-box 15	U003629	NM_009323.1	NM_009323.1	MGI:1277234	0.01	0.0941	0.0902	1.02329	1.24194	1.23084
Z00026951-1	2.0436	2.045	3.0273	1.5797	2.0199	2.3146	0.46343	0.0119	0.01107	0.0119	38.934	0	0	569	Btn1a1	butyrophilin, subfamily 1, member A1	U034598	NM_013483.2	NM_013483.2	MGI:103118	0.4639	0.0251	0.7127	2.91005	1.0595	5.1606
Z00022916-1	1.8027	2.068	2.7646	2.0346	2.4317	2.8947	0.3808	0.00568	0.00979	0.00979	38.886	0	0	570	Mycbpap	Mycbp associated protein	U033282	NM_170671.1	NM_170671.1	MGI:2388726	-0.2319	-0.3637	-0.1301	0.586273	0.432813	0.74114
Z00061889-1	2.4659	2.371	3.12	2.4488	2.0696	3.0121	0.3251	0.00147	0.00836	0.00836	38.876	0	0	571	Drp2	dystrophin related protein 2	U020194	NM_010078.1	NM_010078.1	MGI:107432	0.0171	0.3014	0.1079	1.04016	2.0017	1.28204
Z00035440-1	3.0776	3.2365	4.1339	3.2758	3.5845	4.1324	0.42985	0.01106	0.00544	0.01106	38.851	0	0	572	Fhl2	four and a half LIM domains 2	U021280	NM_010212.2	NM_010212.2	MGI:1338762	-0.1982	-0.348	0.0015	0.633578	0.448745	1.00346
Z00035884-1	2.1691	2.7792	2.1304	2.397	3.2012	2.2427	0.35657	0.00186	0.0092	0.0092	38.769	0	0	573	Rab19	RAB19, member RAS oncogene family	U006701	NM_011226.1	NM_011226.1	MGI:103292	-0.2279	-0.422	-0.1123	0.591698	0.378443	0.772147
Z00074439-1	3.5037	3.8022	3.9709	3.7075	4.1018	4.2841	0.15875	0.00295	0.0041	0.0041	38.753	0	0	574	Gpsm1	G-protein signalling modulator 1 (AGS3-like, C. elegans)	U001513	NM_153410.2	NM_153410.2	MGI:1915089	-0.2038	-0.2996	-0.3132	0.625461	0.501649	0.486183
Z00019091-1	2.9334	3.0381	3.5428	2.7867	3.0175	3.5501	0.20927	0.00402	0.00541	0.00541	38.682	0	0	575	Parp4	poly (ADP-ribose) polymerase family, member 4	U060598		XM_994286.1	MGI:2685589	0.1467	0.0206	-0.0073	1.40185	1.04858	0.983332
Z00019839-1	2.7188	2.6517	3.1282	3.0206	3.0132	3.5625	0.21293	0.00434	0.00551	0.00551	38.629	0	0	576	Pdgfrl	platelet-derived growth factor receptor-like	U009285	NM_026840.2	NM_026840.2	MGI:1916047	-0.3018	-0.3615	-0.4343	0.499114	0.435011	0.367875
Z00024956-1	3.3771	2.5956	3.136	3.28	2.6478	2.8787	0.21607	0.0037	0.0056	0.0056	38.553	0	0	577	Smarcd3	SWI/SNF related, matrix associated, actin dependent regulator of chromatin, subfamily d, member 3	U026002	NM_025891.3	NM_025891.3	MGI:1914243	0.0971	-0.0522	0.2573	1.25055	0.886748	1.80842
Z00030687-1	1.8265	1.8076	2.6748	1.3061	1.3695	3.1268	1.06763	0.0277	0.01202	0.0277	38.548	0	0	579	Nr2f1	nuclear receptor subfamily 2, group F, member 1	U034989	NM_010151.2	NM_010151.2	MGI:1352451	0.5204	0.4381	-0.452	3.31436	2.74221	0.353183
Z00043680-1	3.2087	3.2826	3.5736	3.1564	3.6148	4.1977	0.30218	0.00785	0.0049	0.00785	38.518	0	0	581	Rnf128	ring finger protein 128	U020251	NM_023270.3	NM_023270.3	MGI:1914139	0.0523	-0.3322	-0.6241	1.12798	0.465372	0.237629
Z00023294-1	2.0091	2.1803	2.5265	2.0452	3.0041	2.8021	0.346	0.00866	0.009	0.009	38.452	0	0	582	Zfp521	zinc finger protein 521	U038222	NM_145492.1	NM_145492.1	MGI:95459	-0.0361	-0.8238	-0.2756	0.920238	0.150038	0.530152
Z00006822-1	2.8767	2.2196	1.8287	2.7733	1.6345	1.983	0.51581	0.01343	0.01034	0.01343	38.402	0	0	583	2310042E22Rik	RIKEN cDNA 2310042E22 gene	U163901	NM_025634.1	NM_025634.1	MGI:1913811	0.1034	0.5851	-0.1543	1.26882	3.8468	0.700971
Z00018146-1	4.5678	4.5631	4.571	4.3044	4.2049	3.9571	0.12734	0.00243	0.00332	0.00332	38.361	0	0	585	Atf4	activating transcription factor 4	U016447	NM_009716.1	NM_009716.1	MGI:88096	0.2634	0.3582	0.6139	1.834	2.28139	4.11055
Z00001006-1	3.7643	3.4496	3.1483	3.4238	2.7097	3.0407	0.27219	0.0071	0.00538	0.0071	38.347	0	0	586	Lgals3	lectin, galactose binding, soluble 3	U056994	NM_010705.1	NM_010705.1	MGI:96778	0.3405	0.7399	0.1076	2.19028	5.49414	1.28115
Z00074069-1	3.1863	3.4019	3.6121	2.7735	2.888	3.1197	0.19543	0.00103	0.00511	0.00511	38.266	0	0	587	Ust	uronyl-2-sulfotransferase	U031513	NM_177387.3	NM_177387.3	MGI:2442406	0.4128	0.5139	0.4924	2.58702	3.26513	3.10742
Z00009923-1	3.466	3.8825	2.7136	3.5315	3.7416	2.8099	0.47186	0.01233	0.00491	0.01233	38.259	0	0	588	LOC677134	hypothetical protein LOC677134	U030276		XM_001000824.1		-0.0655	0.1409	-0.0963	0.860003	1.38325	0.801124
Z00024968-1	3.5185	3.2783	3.6133	3.1357	2.7637	2.9994	0.20445	0.00113	0.00535	0.00535	38.209	0	0	589	Ahsg	alpha-2-HS-glycoprotein	U016951	NM_013465.1	NM_013465.1	MGI:107189	0.3828	0.5146	0.6139	2.41435	3.27039	4.11055
Z00075687-1	1.7685	1.7061	2.946	2.1912	1.9301	2.7697	0.55285	0.01447	0.01046	0.01447	38.198	0	0	590	AU018829	expressed sequence AU018829		NM_001031622.1	NM_001031622.1	MGI:2141041	-0.4227	-0.224	0.1763	0.377833	0.597035	1.50072
Z00026300-1	3.1475	3.0862	3.9024	2.8927	2.918	3.7235	0.36807	0.00964	0.00552	0.00964	38.193	0	0	591	Il10rb	interleukin 10 receptor, beta	U017370		AF440787.1	MGI:109380	0.2548	0.1682	0.1789	1.79804	1.47299	1.50973
Z00038101-1	3.7615	3.5637	4.2922	4.1228	4.0732	4.4397	0.21428	0.00562	0.0041	0.00562	38.147	0	0	592	H2afy2	H2A histone family, member Y2	U031841		AK032636.1	MGI:3037658	-0.3613	-0.5095	-0.1475	0.435211	0.309386	0.712033
Z00063398-1	3.7272	3.7361	4.1672	3.9249	3.7985	4.3935	0.14502	0.00313	0.00381	0.00381	38.013	0	0	593	Emp3	epithelial membrane protein 3	U028548		BC001999.1	MGI:1098729	-0.1977	-0.0624	-0.2263	0.634308	0.866164	0.593882
Z00075369-1	2.6765	2.5739	3.6334	2.6712	2.7119	3.3088	0.37753	0.00994	0.00638	0.00994	37.993	0	0	594	Adra2b	adrenergic receptor, alpha 2b	U002436	NM_009633.3	NM_009633.3	MGI:87935	0.0053	-0.138	0.3246	1.01228	0.72778	2.11154
Z00023539-1	3.3968	3.6907	3.2195	3.5027	3.9418	3.0917	0.19338	0.00116	0.00509	0.00509	37.991	0	0	595	Doc2a	double C2, alpha	U040688	NM_010069.1	NM_010069.1	MGI:109446	-0.1059	-0.2511	0.1278	0.78361	0.560919	1.34215
Z00030632-1	2.6762	2.9732	2.144	2.6186	2.401	1.6496	0.43224	0.01138	0.00893	0.01138	37.98	0	0	596	F730031O20Rik	RIKEN cDNA F730031O20 gene	U002900		AK080960.1	MGI:2444482	0.0576	0.5722	0.4944	1.14183	3.73422	3.12176
Z00005398-1	3.3096	2.9729	2.697	3.249	2.8286	2.4275	0.2253	0.00181	0.00593	0.00593	37.962	0	0	597	Notch4	Notch gene homolog 4 (Drosophila)	U017857	NM_010929.2	NM_010929.2	MGI:107471	0.0606	0.1443	0.2695	1.14974	1.39412	1.85994
Z00074453-1	3.9149	4.0544	3.8492	4.2594	4.5782	4.3746	0.15913	0.00328	0.00419	0.00419	37.96	0	0	598	Armcx2	armadillo repeat containing, X-linked 2	U039707	NM_026139.2	NM_026139.2	MGI:1914666	-0.3445	-0.5238	-0.5254	0.452376	0.299364	0.298263
Z00005706-1	3.5846	3.6208	3.5943	4.0721	4.1853	4.0008	0.14901	0.00289	0.00393	0.00393	37.944	0	0	599	Dhcr7	7-dehydrocholesterol reductase	U008998	NM_007856.2	NM_007856.2	MGI:1298378	-0.4875	-0.5645	-0.4065	0.325462	0.272584	0.392193
Z00019427-1	3.6104	3.5257	4.1484	3.6047	3.512	4.0952	0.17019	0.00342	0.00449	0.00449	37.92	0	0	600	Serping1	serine (or cysteine) peptidase inhibitor, clade G, member 1	U022817		BC002026.1	MGI:894696	0.0057	0.0137	0.0532	1.01321	1.03205	1.13032
Z00025313-1	1.9339	2.6423	2.4897	1.587	2.5747	2.5508	0.37353	0.00969	0.00985	0.00985	37.903	0	0	601	Cacna1g	calcium channel, voltage-dependent, T type, alpha 1G subunit	U033279	NM_009783.1	NM_009783.1	MGI:1201678	0.3469	0.0676	-0.0611	2.2228	1.16842	0.86876
Z00054399-1	2.1504	2.2488	3.1256	2.4617	2.6637	2.9571	0.30097	0.00505	0.00796	0.00796	37.805	0	0	604	Mmp9	matrix metallopeptidase 9	U002824	NM_013599.2	NM_013599.2	MGI:97011	-0.3113	-0.4149	0.1685	0.488315	0.38468	1.47401
Z00025631-1	4.3936	4.0647	4.4443	4.2229	3.682	4.0554	0.15452	0.00134	0.00409	0.00409	37.786	0	0	606	Klf5	Kruppel-like factor 5	U015915	NM_009769.2	NM_009769.2	MGI:1338056	0.1707	0.3827	0.3889	1.48149	2.41379	2.4485
Z00044415-1	2.1929	1.7956	2.8654	2.1142	1.7626	2.7229	0.42713	0.00425	0.01132	0.01132	37.724	0	0	607	Pigz	phosphatidylinositol glycan anchor biosynthesis, class Z	U017006	NM_172822.1	NM_172822.1	MGI:2443822	0.0787	0.033	0.1425	1.19867	1.07895	1.38835
Z00047659-1	2.4725	3.1197	2.1976	2.067	2.5571	1.998	0.34455	0.00285	0.00915	0.00915	37.674	0	0	608	Slc35d3	solute carrier family 35, member D3	U031585	NM_029529.1	NM_029529.1	MGI:1923407	0.4055	0.5626	0.1996	2.5439	3.65258	1.58343
Z00024676-1	4.5242	4.1166	3.6371	4.3511	3.5657	3.2593	0.49234	0.0131	0.00422	0.0131	37.592	0	0	611	Morc1	microrchidia 1	U017185	NM_010816.1	NM_010816.1	MGI:1316740	0.1731	0.5509	0.3778	1.4897	3.55549	2.38671
Z00075574-1	3.2391	3.4412	3.1064	3.5888	3.9688	3.5546	0.18217	0.00346	0.00485	0.00485	37.582	0	0	612	Rgs9bp	regulator of G-protein signalling 9 binding protein	U028440	NM_145840.2	NM_145840.2	MGI:2384418	-0.3497	-0.5276	-0.4482	0.446992	0.296756	0.356287
Z00025005-1	3.5153	4.0572	3.4405	3.7208	4.0717	3.4086	0.18099	0.00438	0.00482	0.00482	37.574	0	0	613	Hes6	hairy and enhancer of split 6 (Drosophila)	U021592	NM_019479.2	NM_019479.2	MGI:1859852	-0.2055	-0.0145	0.0319	0.623017	0.967164	1.07622
Z00006651-1	2.7996	3.3212	2.4768	2.7707	3.3377	2.3675	0.33624	0.00895	0.00729	0.00895	37.563	0	0	614	Tmem47	DAY20_11_K07.x1 FH DAY20 Mus musculus cDNA clone DAY20_11_K07 similar to Transmembrane 4 superfamily member 10, mRNA sequence	U360407				0.0289	-0.0165	0.1093	1.06881	0.96272	1.28617
Z00071483-1	3.3668	3.1426	2.9643	3.1723	3.1616	2.4292	0.21135	0.00038	0.00563	0.00563	37.52	0	0	615	Trim63	tripartite motif-containing 63	U004932		AJ278734.1	MGI:2447992	0.1945	-0.019	0.5351	1.56495	0.957194	3.42847
Z00026901-1	0.9216	0.7517	1.3986	2.317	1.8315	2.2075	0.8609	0.01707	0.02298	0.02298	37.464	0	0	617	4930479M11Rik	RIKEN cDNA 4930479M11 gene	U028397	NM_183108.1	NM_183108.1	MGI:1922177	-1.3954	-1.0798	-0.8089	0.0402346	0.0832147	0.155274
Z00056904-1	4.4055	4.4641	4.8921	4.5468	4.9494	5.0668	0.15878	0.00305	0.00425	0.00425	37.36	0	0	620	Myh9	myosin, heavy polypeptide 9, non-muscle	U036371	NM_022410.2	NM_022410.2	MGI:107717	-0.1413	-0.4853	-0.1747	0.722271	0.327115	0.668806
Z00021064-1	2.5392	2.665	3.3355	2.7194	2.755	3.3618	0.25675	0.00688	0.00651	0.00688	37.315	0	0	621	Ets1	E26 avian leukemia oncogene 1, 5' domain	U010230	NM_011808.2	NM_011808.2	MGI:95455	-0.1802	-0.09	-0.0263	0.660389	0.812831	0.941239
Z00025453-1	3.2546	2.7583	3.3086	2.9975	2.4175	3.0974	0.22505	0.00375	0.00603	0.00603	37.305	0	0	622	Asgr2	asialoglycoprotein receptor 2	U012844	NM_007493.3	NM_007493.3	MGI:88082	0.2571	0.3408	0.2112	1.80759	2.1918	1.6263
Z00006072-1	1.8462	2.0646	2.844	2.3101	2.2699	3.3546	0.61547	0.01651	0.00991	0.01651	37.27	0	0	623	Plac1	placental specific protein 1	U081688	NM_019538.3	NM_019538.3	MGI:1926287	-0.4639	-0.2053	-0.5106	0.343637	0.623304	0.308603
Z00014253-1	2.8231	2.8638	3.6125	3.0989	3.0838	3.5723	0.23358	0.00627	0.00513	0.00627	37.255	0	0	624	Pik3r1	phosphatidylinositol 3-kinase, regulatory subunit, polypeptide 1 (p85 alpha)	U035123	NM_001077495.1	NM_001077495.1	MGI:97583	-0.2758	-0.22	0.0402	0.529907	0.60256	1.09698
Z00005582-1	4.912	5.4177	4.8842	5.0696	5.4818	4.8994	0.14764	0.00126	0.00396	0.00396	37.247	0	0	625	Dnmt3b	DNA methyltransferase 3B	U002667	NM_001003961.1	NM_001003961.1	MGI:1261819	-0.1576	-0.0641	-0.0152	0.695665	0.86278	0.965606
Z00020444-1	3.0184	3.31	3.4609	2.6607	3.3994	3.3986	0.19312	0.00414	0.00519	0.00519	37.238	0	0	626	Camk2d	calcium/calmodulin-dependent protein kinase II, delta	U003824	NM_001025439.1	NM_001025439.1	MGI:1341265	0.3577	-0.0894	0.0623	2.27877	0.813954	1.15425
Z00005116-1	4.2791	3.7345	4.086	3.8242	3.4901	3.9821	0.15447	0.00111	0.00415	0.00415	37.199	0	0	627	Hbegf	heparin-binding EGF-like growth factor	U038335	NM_010415.1	NM_010415.1	MGI:96070	0.4549	0.2444	0.1039	2.85036	1.7555	1.27028
Z00043856-1	2.6039	2.3991	3.5572	2.7314	2.2525	3.737	0.76652	0.02064	0.00726	0.02064	37.136	0	0	629	Cmbl	carboxymethylenebutenolidase-like (Pseudomonas)	U016133	NM_181588.2	NM_181588.2	MGI:1916824	-0.1275	0.1466	-0.1798	0.74559	1.40152	0.660998
Z00005450-1	1.5056	2.1605	1.8179	1.8912	2.8871	2.1914	0.44174	0.00765	0.01191	0.01191	37.096	0	0	630	Il15ra	interleukin 15 receptor, alpha chain	U001387	NM_133836.1	NM_133836.1	MGI:104644	-0.3856	-0.7266	-0.3735	0.411529	0.187672	0.423156
Z00031058-1	1.6565	1.5083	2.4545	2.1395	1.7702	2.7348	0.46672	0.01259	0.01228	0.01259	37.056	0	0	631	D5Ertd577e	DNA segment, Chr 5, ERATO Doi 577, expressed	U289005	NM_177187.2	NM_177187.2	MGI:1261918	-0.483	-0.2619	-0.2803	0.328852	0.547142	0.524445
Z00034163-1	3.7731	3.6726	4.513	3.9165	3.6795	4.3133	0.25068	0.00677	0.00405	0.00677	37.039	0	0	632	Sox17	SRY-box containing gene 17	U021094	NM_011441.2	NM_011441.2	MGI:107543	-0.1434	-0.0069	0.1997	0.718787	0.984238	1.5838
Z00030644-1	2.3047	2.2946	2.966	2.691	2.2184	3.1924	0.32739	0.00885	0.00788	0.00885	36.995	0	0	633	C130092O11Rik	UI-M-HU0-crh-e-11-0-UI.r1 NIH_BMAP_HU0 Mus musculus cDNA clone IMAGE:30673930 5', mRNA sequence	U359850				-0.3863	0.0762	-0.2264	0.410866	1.19179	0.593745
Z00070328-1	2.9514	3.0226	3.559	2.9108	3.4433	3.6083	0.20685	0.00334	0.0056	0.0056	36.931	0	0	635	E130112L23Rik	RIKEN cDNA E130112L23 gene	U015598	NM_198249.2	NM_198249.2	MGI:2685515	0.0406	-0.4207	-0.0493	1.09799	0.379577	0.892689
Z00060830-1	3.7297	3.4622	3.1664	3.4932	2.9226	2.975	0.20551	0.00158	0.00557	0.00557	36.928	0	0	636	Mia1	melanoma inhibitory activity 1	U028294	NM_019394.1	NM_019394.1	MGI:109615	0.2365	0.5396	0.1914	1.72385	3.46418	1.55382
Z00025526-1	4.5864	4.5226	5.0726	4.6418	4.5561	5.1397	0.15349	0.00398	0.00416	0.00416	36.896	0	0	637	Cotl1	coactosin-like 1 (Dictyostelium)	U030321	NM_028071.1	NM_028071.1	MGI:1919292	-0.0554	-0.0335	-0.0671	0.880238	0.925763	0.856841
Z00024843-1	4.4072	4.0158	4.0256	4.4132	3.7229	3.9307	0.14991	0.00274	0.00406	0.00406	36.893	0	0	638	Icam1	intercellular adhesion molecule	U010133	NM_010493.2	NM_010493.2	MGI:96392	-0.006	0.2929	0.0949	0.986279	1.96291	1.24423
Z00016402-1	3.7011	3.6301	3.6933	3.2941	3.0588	3.0824	0.183	0.00104	0.00496	0.00496	36.882	0	0	639	Anxa8	annexin A8	U015494	NM_013473.2	NM_013473.2	MGI:1201374	0.407	0.5713	0.6109	2.5527	3.72649	4.08225
Z00022785-1	3.6488	3.7237	3.1186	3.6149	3.4924	2.9669	0.19346	0.00505	0.00525	0.00525	36.865	0	0	640	Il17d	interleukin 17D	U060963	NM_145837.1	NM_145837.1	MGI:2446510	0.0339	0.2313	0.1517	1.08118	1.70333	1.41808
Z00022802-1	3.438	3.5268	3.9591	3.1051	3.3561	3.7923	0.18889	0.0034	0.00513	0.00513	36.794	0	0	641	Ltbr	lymphotoxin B receptor	U027868	NM_010736.1	NM_010736.1	MGI:104875	0.3329	0.1707	0.1668	2.15229	1.48149	1.46825
Z00074523-1	2.3206	3.0591	2.6207	2.7171	3.373	2.9435	0.27029	0.00672	0.00735	0.00735	36.784	0	0	642	Igtp	interferon gamma induced GTPase	U321454	NM_018738.2	NM_018738.2	MGI:107729	-0.3965	-0.3139	-0.3228	0.401328	0.4854	0.475554
Z00032710-1	2.9526	2.5399	2.3529	2.437	1.8265	1.6813	0.44479	0.0121	0.00954	0.0121	36.744	0	0	643	Gm867	gene model 867, (NCBI)	U046097	NM_001037714.1	NM_001037714.1	MGI:2685713	0.5156	0.7134	0.6716	3.27793	5.16892	4.69462
Z00075719-1	2.2623	2.2474	2.2377	3.1015	2.6343	3.5173	0.57487	0.01565	0.00771	0.01565	36.736	0	0	644	B020031M17Rik	RIKEN cDNA B020031M17 gene		NM_001033769.1	NM_001033769.1	MGI:3588226	-0.8392	-0.3869	-1.2796	0.14481	0.410299	0.0525291
Z00050124-1	2.6505	3.0537	3.2325	3.1041	3.4344	3.4861	0.18437	0.00396	0.00502	0.00502	36.694	0	0	645	Katnal2	katanin p60 subunit A-like 2	U038576		AK014074.1	MGI:1924234	-0.4536	-0.3807	-0.2536	0.351884	0.416198	0.557699
Z00034596-1	3.0647	3.4318	3.4457	3.4356	3.8986	3.78	0.17519	0.00234	0.00477	0.00477	36.691	0	0	646	Soat1	sterol O-acyltransferase 1	U021929	NM_009230.3	NM_009230.3	MGI:104665	-0.3709	-0.4668	-0.3343	0.425696	0.34135	0.463127
Z00002447-1	2.9498	3.0166	2.542	3.059	3.1502	2.2444	0.25196	0.0046	0.00687	0.00687	36.664	0	0	647	Pcdh21	protocadherin 21	U035424	NM_130878.2	NM_130878.2	MGI:2157782	-0.1092	-0.1336	0.2976	0.777678	0.735191	1.98427
Z00025598-1	3.5436	3.1464	3.1633	3.3138	2.4399	2.9314	0.28485	0.00778	0.00598	0.00778	36.622	0	0	648	Gsta3	glutathione S-transferase, alpha 3	U000095	NM_001077353.1	NM_001077353.1	MGI:95856	0.2298	0.7065	0.2319	1.69746	5.08745	1.70569
Z00075585-1	2.5302	2.611	3.0774	2.4223	2.6821	3.5663	0.37118	0.01015	0.00685	0.01015	36.58	0	0	649	Fosl2	fos-like antigen 2	U005456	NM_008037.3	NM_008037.3	MGI:102858	0.1079	-0.0711	-0.4889	1.28204	0.848985	0.324414
Z00000830-1	3.0294	3.0369	3.5707	2.8145	2.7264	3.4547	0.2309	0.00406	0.00631	0.00631	36.578	0	0	650	Snai1	snail homolog 1 (Drosophila)	U002851	NM_011427.2	NM_011427.2	MGI:98330	0.2149	0.3105	0.116	1.64021	2.04409	1.30617
Z00023790-1	2.7079	2.5092	2.0197	2.7573	2.2688	1.3435	0.56298	0.0154	0.01107	0.0154	36.546	0	0	651	Fgf17	fibroblast growth factor 17	U035752	NM_008004.2	NM_008004.2	MGI:1202401	-0.0494	0.2404	0.6762	0.892483	1.7394	4.7446
Z00023659-1	2.6194	2.7513	3.1729	2.8737	3.3109	3.4849	0.2307	0.00631	0.00567	0.00631	36.537	0	0	653	Lpl	lipoprotein lipase	U009398	NM_008509.1	NM_008509.1	MGI:96820	-0.2543	-0.5596	-0.312	0.556801	0.275677	0.487528
Z00013140-1	1.0372	1.6596	2.6107	1.1257	1.5775	2.1391	0.72301	0.00748	0.01982	0.01982	36.478	0	0	654	Tcf21	transcription factor 21	U031605	NM_011545.1	NM_011545.1	MGI:1202715	-0.0885	0.0821	0.4716	0.815643	1.20809	2.9621
Z00036042-1	3.4854	2.992	3.5418	3.4787	3.1648	3.9592	0.22394	0.00614	0.00507	0.00614	36.472	0	0	655	AU015836	expressed sequence AU015836	U020012	NM_001033480.1	NM_001033480.1	MGI:2147954	0.0067	-0.1728	-0.4174	1.01555	0.671738	0.382472
Z00024088-1	3.7401	4.4089	4.1894	4.0008	3.8893	4.4148	0.15441	0.00188	0.00424	0.00424	36.428	0	0	656	Gadd45g	growth arrest and DNA-damage-inducible 45 gamma	U014847	NM_011817.1	NM_011817.1	MGI:1346325	-0.2607	0.5196	-0.2254	0.548656	3.30826	0.595114
Z00023574-1	2.6229	2.6239	3.8215	2.4533	1.8077	3.351	1.00473	0.0276	0.0069	0.0276	36.403	0	0	657	Foxf2	forkhead box F2	U014700	NM_010225.1	NM_010225.1	MGI:1347479	0.1696	0.8162	0.4705	1.47775	6.54938	2.95461
Z00024565-1	2.4749	2.6541	3.1221	2.2103	3.0023	3.4486	0.41517	0.01141	0.00674	0.01141	36.395	0	0	658	Shd	src homology 2 domain-containing transforming protein D	U018121	NM_009168.1	NM_009168.1	MGI:1099461	0.2646	-0.3482	-0.3265	1.83908	0.448539	0.47152
Z00043435-1	3.8389	3.5313	3.6204	3.8388	3.0444	3.7825	0.18427	0.00383	0.00506	0.00506	36.391	0	0	659	Phf11	PHD finger protein 11	U035637	NM_172603.1	NM_172603.1	MGI:1918441	0.0001	0.4869	-0.1621	1.00023	3.06832	0.688494
Z00047799-1	3.6237	3.2915	3.1642	3.4097	2.8727	2.8561	0.18342	0.00152	0.00505	0.00505	36.35	0	0	660	E2f2	E2F transcription factor 2	U004960	NM_177733.2	NM_177733.2	MGI:1096341	0.214	0.4188	0.3081	1.63682	2.62301	2.03283
Z00074651-1	3.989	3.9844	4.2008	3.69	3.4315	3.9773	0.14894	0.00121	0.0041	0.0041	36.323	0	0	661	Akr1b8	aldo-keto reductase family 1, member B8	U089644	NM_008012.1	NM_008012.1	MGI:107673	0.299	0.5529	0.2235	1.99067	3.57191	1.67302
Z00018945-1	4.1142	4.1418	4.0185	3.822	3.6503	3.4685	0.14693	0.00239	0.00405	0.00405	36.303	0	0	662	Psph	phosphoserine phosphatase	U026765	NM_133900.2	NM_133900.2	MGI:97788	0.2922	0.4915	0.55	1.95975	3.10099	3.54813
Z00011205-1	3.1502	3.1715	2.7877	3.2523	2.9821	2.3263	0.23867	0.00476	0.00658	0.00658	36.284	0	0	664	Gm129	gene model 129, (NCBI)	U024373	NM_001033302.1	NM_001033302.1	MGI:2684975	-0.1021	0.1894	0.4614	0.790497	1.54668	2.89334
Z00031592-1	3.95	3.7267	4.4105	3.8929	4.0446	4.3604	0.14575	0.00203	0.00403	0.00403	36.211	0	0	665	Plekhm2	pleckstrin homology domain containing, family M (with RUN domain) member 2	U025729		XM_980218.1	MGI:1916832	0.0571	-0.3179	0.0501	1.14051	0.48095	1.12228
Z00028177-1	3.1223	2.8682	2.5521	3.0648	2.2024	2.1495	0.36102	0.00997	0.00775	0.00997	36.206	0	0	666	5730593N15Rik	RIKEN cDNA 5730593N15 gene	U138429	NM_175263.2	NM_175263.2	MGI:1924833	0.0575	0.6658	0.4026	1.14156	4.63234	2.52697
Z00047594-1	1.3845	1.3949	1.3945	2.4827	2.4481	1.9155	0.55701	0.00316	0.01539	0.01539	36.182	0	0	667	4931440B09Rik	RIKEN cDNA 4931440B09 gene	U037511	NM_027644.1	NM_027644.1	MGI:1918253	-1.0982	-1.0532	-0.521	0.0797627	0.0884708	0.301301
Z00019696-1	3.1533	2.5295	3.3118	3.0639	2.5267	3.3537	0.27789	0.00768	0.00575	0.00768	36.167	0	0	668	Lix1l						0.0894	0.0028	-0.0419	1.22857	1.00647	0.90803
Z00074911-1	2.3245	2.535	3.1562	2.5709	2.6391	3.3142	0.30187	0.00836	0.00712	0.00836	36.121	0	0	669	Nedd9	neural precursor cell expressed, developmentally down-regulated gene 9	U034715	NM_017464.2	NM_017464.2	MGI:97302	-0.2464	-0.1041	-0.158	0.567022	0.786865	0.695024
Z00074339-1	3.2223	3.2443	3.8971	3.4041	3.5349	3.8963	0.18443	0.00222	0.00512	0.00512	35.997	0	0	670	Cuedc1	CUE domain containing 1	U013162	NM_198013.1	NM_198013.1	MGI:2144281	-0.1818	-0.2906	0.0008	0.657961	0.512153	1.00184
Z00025078-1	1.877	1.6187	2.5558	1.4047	0.9934	2.0778	0.59269	0.00175	0.01648	0.01648	35.968	0	0	671	Tbx18	T-box18	U031165	NM_023814.2	NM_023814.2	MGI:1923615	0.4723	0.6253	0.478	2.96688	4.21988	3.00608
Z00009871-1	4.2101	3.9573	4.5694	4.1069	3.9167	4.4597	0.1407	0.0004	0.00391	0.00391	35.968	0	0	672	Nudt4	nudix (nucleoside diphosphate linked moiety X)-type motif 4	U032158	NM_027722.2	NM_027722.2	MGI:1918457	0.1032	0.0406	0.1097	1.26824	1.09799	1.28736
Z00004514-1	1.8304	2.0962	2.7759	1.7306	2.0203	3.0311	0.56353	0.01567	0.01131	0.01567	35.954	0	0	673	Smoc2	SPARC related modular calcium binding 2	U017514	NM_022315.1	NM_022315.1	MGI:1929881	0.0998	0.0759	-0.2552	1.25835	1.19097	0.555648
Z00027744-1	4.0252	3.2609	3.7807	4.0125	2.6944	3.1892	0.56796	0.0158	0.0047	0.0158	35.943	0	0	674	Myo1f	myosin IF	U017825	NM_053214.1	NM_053214.1	MGI:107711	0.0127	0.5665	0.5915	1.02967	3.68553	3.90391
Z00039171-1	3.2478	3.2091	2.8068	3.4673	3.6526	2.9475	0.19768	0.00155	0.0055	0.0055	35.936	0	0	675	A230050P20Rik	RIKEN cDNA A230050P20 gene	U010127		AK034516.1	MGI:2441788	-0.2195	-0.4435	-0.1407	0.603254	0.360164	0.723269
Z00001769-1	2.8739	2.7797	3.4123	2.8576	2.8931	3.9026	0.39783	0.0111	0.00616	0.0111	35.836	0	0	677	Oaf	OAF homolog (Drosophila)	U030757	NM_178644.3	NM_178644.3	MGI:94852	0.0163	-0.1134	-0.4903	1.03825	0.770194	0.32337
Z00070171-1	3.6227	3.6385	4.0073	3.5802	3.8222	4.2587	0.14276	0.00224	0.00398	0.00398	35.834	0	0	678	Dsp	desmoplakin	U072788		XM_621314.3	MGI:109611	0.0425	-0.1837	-0.2514	1.10281	0.655089	0.560531
Z00054042-1	3.8086	3.9601	4.5855	3.8747	3.9312	4.4803	0.22551	0.0063	0.00424	0.0063	35.82	0	0	679	Glipr2	GLI pathogenesis-related 2	U004253	NM_027450.3	NM_027450.3	MGI:1917770	-0.0661	0.0289	0.1052	0.858816	1.06881	1.27409
Z00040901-1	2.8891	3.3355	3.4502	2.9151	3.6874	3.3859	0.19804	0.00253	0.00553	0.00553	35.786	0	0	681	Cachd1	cache domain containing 1	U004542	NM_198037.1	NM_198037.1	MGI:2444177	-0.026	-0.3519	0.0643	0.94189	0.444734	1.15958
Z00035483-1	3.8552	3.2179	3.2029	3.6276	2.8111	3.2483	0.26759	0.00748	0.00568	0.00748	35.778	0	0	682	Pqlc1	PQ loop repeat containing 1	U018943	NM_025861.1	NM_025861.1	MGI:1914193	0.2276	0.4068	-0.0454	1.68888	2.55153	0.900741
Z00074962-1	2.8524	2.4921	2.1409	2.3668	1.7428	1.7865	0.3667	0.00624	0.01027	0.01027	35.713	0	0	683	Pla1a	phospholipase A1 member A	U037036	NM_134102.2	NM_134102.2	MGI:1934677	0.4856	0.7493	0.3544	3.05914	5.61436	2.26152
Z00015795-1	2.712	3.3475	3.5698	2.7782	3.6487	3.8981	0.46735	0.01312	0.00578	0.01312	35.633	0	0	684	Pdzrn3	PDZ domain containing RING finger 3	U027692	NM_018884.1	NM_018884.1	MGI:1933157	-0.0662	-0.3012	-0.3283	0.858618	0.499804	0.46957
Z00035629-1	1.0624	1.6564	1.3587	1.8186	2.4842	2.3603	0.61652	0.01555	0.0173	0.0173	35.631	0	0	685	Gbp3	guanylate nucleotide binding protein 3	U003924	NM_018734.2	NM_018734.2	MGI:1926263	-0.7562	-0.8278	-1.0016	0.175307	0.148662	0.0996323
Z00014965-1	4.37	4.461	3.9585	4.2953	4.2387	3.7074	0.16153	0.00453	0.00419	0.00453	35.624	0	0	686	Tle4	transducin-like enhancer of split 4, homolog of Drosophila E(spl)	U038878	NM_011600.2	NM_011600.2	MGI:104633	0.0747	0.2223	0.2511	1.18768	1.6684	1.78279
Z00075102-1	3.9717	4.0858	4.3596	3.6703	3.7322	4.1647	0.13799	0.00134	0.00388	0.00388	35.599	0	0	687	Ccnd2	cyclin D2	U043852	NM_009829.3	NM_009829.3	MGI:88314	0.3014	0.3536	0.1949	2.0017	2.25736	1.56639
Z00074737-1	2.0286	2.7453	1.7035	2.1882	1.8983	1.3065	0.46724	0.00878	0.01314	0.01314	35.561	0	0	688	Insm1	insulinoma-associated 1	U056235	NM_016889.2	NM_016889.2	MGI:1859980	-0.1596	0.847	0.397	0.692468	7.03072	2.49459
Z00023622-1	2.9796	2.971	3.2588	3.0237	3.2623	3.7648	0.18315	0.00311	0.00515	0.00515	35.54	0	0	689	Col7a1	procollagen, type VII, alpha 1	U011044	NM_007738.3	NM_007738.3	MGI:88462	-0.0441	-0.2913	-0.506	0.903441	0.511329	0.311889
Z00015587-1	4.2549	4.1496	4.2608	4.0596	3.562	3.943	0.13808	0.0034	0.00389	0.00389	35.525	0	0	690	Ncoa3	nuclear receptor coactivator 3	U002838	NM_008679.2	NM_008679.2	MGI:1276535	0.1953	0.5876	0.3178	1.56783	3.86901	2.07874
Z00014991-1	2.8778	2.3824	2.7037	2.7626	1.7979	2.4701	0.30435	0.00835	0.00858	0.00858	35.488	0	0	692	Fxyd4	FXYD domain-containing ion transport regulator 4	U027784	NM_033648.1	NM_033648.1	MGI:1889005	0.1152	0.5845	0.2336	1.30377	3.84149	1.71238
Z00005803-1	3.1123	3.3572	3.2779	3.7358	3.937	3.8499	0.23078	0.00651	0.00541	0.00651	35.469	0	0	693	Plac8	placenta-specific 8	U026453	NM_139198.1	NM_139198.1	MGI:2445289	-0.6235	-0.5798	-0.572	0.237958	0.263148	0.267917
Z00057709-1	2.4408	2.0587	2.955	2.6037	2.0415	2.8638	0.30333	0.00633	0.00855	0.00855	35.463	0	0	694	BC099439	cDNA sequence BC099439	U094327	NM_001025564.1	NM_001025564.1	MGI:3690537	-0.1629	0.0172	0.0912	0.687227	1.0404	1.23367
Z00077135-1	2.8862	2.9479	3.6167	2.9347	3.1714	3.6955	0.2608	0.00736	0.00517	0.00736	35.436	0	0	695	BC039093	cDNA sequence BC039093	U025542		XM_131700.7	MGI:2652839	-0.0485	-0.2235	-0.0788	0.894335	0.597723	0.834065
Z00062108-1	1.9631	1.9816	2.8457	1.5788	1.9189	2.2853	0.37102	0.00962	0.01047	0.01047	35.427	0	0	697	Grin3a	glutamate receptor ionotropic, NMDA3A	U025060		AK032394.1	MGI:1933206	0.3843	0.0627	0.5604	2.4227	1.15531	3.63413
Z00075096-1	2.9659	3.0428	3.7275	3.129	3.4945	3.8429	0.27811	0.00786	0.00477	0.00786	35.382	0	0	698	Scarf2	scavenger receptor class F, member 2	U016881	NM_153790.1	NM_153790.1	MGI:1858430	-0.1631	-0.4517	-0.1154	0.68691	0.353427	0.766655
Z00035758-1	4.4578	4.262	4.6906	4.4136	4.1509	4.7305	0.10509	0.00275	0.00297	0.00297	35.363	0	0	699	Lmna	lamin A	U024254	NM_019390.1	NM_019390.1	MGI:96794	0.0442	0.1111	-0.0399	1.10713	1.29152	0.912221
Z00056922-1	3.3853	3.3548	2.8795	3.2584	3.7055	2.9396	0.18813	0.00152	0.00532	0.00532	35.358	0	0	700	Mapk11	mitogen-activated protein kinase 11	U036522	NM_011161.4	NM_011161.4	MGI:1338024	0.1269	-0.3507	-0.0601	1.33937	0.445964	0.870763
Z00018071-1	4.2796	4.5857	4.954	4.2929	4.6477	4.9864	0.18821	0.00534	0.00405	0.00534	35.252	0	0	701	Amotl2	angiomotin like 2	U010936	NM_019764.2	NM_019764.2	MGI:1929286	-0.0133	-0.062	-0.0324	0.96984	0.866962	0.928111
Z00078123-1	2.3333	2.4197	2.7699	2.5137	2.6796	3.3801	0.28555	0.00811	0.0078	0.00811	35.214	0	0	702	3526401B18Rik	RIKEN cDNA 3526401B18 gene	U014113		AK014386.1	MGI:1918024	-0.1804	-0.2599	-0.6102	0.660085	0.549667	0.245358
Z00009785-1	4.6574	4.3844	4.2523	4.5705	4.0424	4.0468	0.13474	0.00159	0.00383	0.00383	35.173	0	0	703	Zfp296	zinc finger protein 296	U007769	NM_022409.1	NM_022409.1	MGI:1926956	0.0869	0.342	0.2055	1.22152	2.19786	1.60509
Z00014054-1	3.7276	3.863	3.2919	3.7434	3.838	3.1641	0.17898	0.00132	0.00509	0.00509	35.159	0	0	704	Parp12	poly (ADP-ribose) polymerase family, member 12	U027198		AK156623.1	MGI:2143990	-0.0158	0.025	0.1278	0.964273	1.05925	1.34215
Z00006618-1	3.0873	3.5236	3.5214	3.2573	3.8845	3.689	0.16543	0.00297	0.00471	0.00471	35.152	0	0	705	Unc5b	unc-5 homolog B (C. elegans)	U031832	NM_029770.2	NM_029770.2	MGI:894703	-0.17	-0.3609	-0.1676	0.676083	0.435612	0.679829
Z00004794-1	4.4515	4.5492	4.3693	4.2004	4.2592	3.7774	0.14731	0.00421	0.00376	0.00421	34.996	0	0	707	Pck2	phosphoenolpyruvate carboxykinase 2 (mitochondrial)	U015656	NM_028994.1	NM_028994.1	MGI:1860456	0.2511	0.29	0.5919	1.78279	1.94984	3.90751
Z00024009-1	3.0331	3.5508	2.9314	3.2524	2.8918	2.6451	0.19806	0.00499	0.00566	0.00566	34.964	0	0	708	Dll1	delta-like 1 (Drosophila)	U037448	NM_007865.2	NM_007865.2	MGI:104659	-0.2193	0.659	0.2863	0.603532	4.56037	1.9333
Z00003936-1	2.1116	2.6504	1.8559	2.2432	3.0446	1.8781	0.43647	0.01251	0.00978	0.01251	34.895	0	0	709	Gpm6b	glycoprotein m6b	U043807	NM_023122.2	NM_023122.2	MGI:107672	-0.1316	-0.3942	-0.0222	0.738584	0.40346	0.950167
Z00012009-1	3.0334	3.2375	3.672	2.9945	3.1593	3.7655	0.21702	0.00436	0.00622	0.00622	34.88	0	0	710	Mxd4	Max dimerization protein 4	U045361		AK131132.1	MGI:104991	0.0389	0.0782	-0.0935	1.0937	1.19729	0.806306
Z00004387-1	2.9328	3.1546	3.2096	2.5081	2.7919	2.3475	0.23908	0.00594	0.00686	0.00686	34.858	0	0	711	Trib2	tribbles homolog 2 (Drosophila)	U033826	NM_144551.5	NM_144551.5	MGI:2145021	0.4247	0.3627	0.8621	2.65889	2.30515	7.27947
Z00072895-1	1.057	1.1922	1.0585	2.1371	1.7127	2.5051	0.74958	0.01731	0.02151	0.02151	34.844	0	0	713	LOC625360	similar to 2-cell-stage, variable group, member 3	U040298	NM_001037925.1	NM_001037925.1		-1.0801	-0.5205	-1.4466	0.0831572	0.301648	0.0357602
Z00064453-1	3.756	3.9373	3.2693	3.7375	3.9209	3.3262	0.16971	0.00487	0.00483	0.00487	34.844	0	0	714	Sms	Mus musculus spermine synthase (Sms), mRNA	U039823	NM_009214.2	AF031486.1		0.0185	0.0164	-0.0569	1.04352	1.03848	0.877203
Z00036619-1	4.0168	3.6072	4.1602	3.9809	3.4946	4.067	0.14599	0.00381	0.00419	0.00419	34.842	0	0	715	Qk	quaking	U037414	NM_021881.1	NM_021881.1	MGI:97837	0.0359	0.1126	0.0932	1.08618	1.29599	1.23937
Z00015939-1	1.9296	1.7116	2.6543	1.9706	1.7764	2.7322	0.40129	0.00273	0.01152	0.01152	34.827	0	0	716	Ankrd44	ankyrin repeat domain 44	U021334		XM_978340.1	MGI:3045243	-0.041	-0.0648	-0.0779	0.909913	0.86139	0.835795
Z00031151-1	3.5938	3.4956	3.6464	3.6626	3.6388	4.4525	0.24533	0.00705	0.00446	0.00705	34.803	0	0	718	Rhox9	reproductive homeobox 9	U039322	NM_023894.1	NM_023894.1	MGI:1890128	-0.0688	-0.1432	-0.8061	0.853493	0.719118	0.156279
Z00078063-1	3.1965	3.5746	3.4503	3.3091	3.8047	4.1185	0.23106	0.00666	0.00549	0.00666	34.7	0	0	722	Gm1499	predicted gene, EG636752	U306125		XM_912247.2	MGI:3643587|IMGT/GENE-DB:IGKV4-62	-0.1126	-0.2301	-0.6682	0.771614	0.588708	0.214684
Z00003674-1	2.1448	2.2095	2.9189	2.1536	1.7637	2.6848	0.34859	0.01005	0.00947	0.01005	34.694	0	0	723	Satb2	special AT-rich sequence binding protein 2	U021346		AK129270.1	MGI:2679336	-0.0088	0.4458	0.2341	0.979941	2.79126	1.71435
Z00019599-1	3.4217	3.3994	4.0345	3.4713	3.71	3.9852	0.16329	0.00466	0.00471	0.00471	34.665	0	0	724	Mapkapk2	MAP kinase-activated protein kinase 2	U021746	NM_008551.1	NM_008551.1	MGI:109298	-0.0496	-0.3106	0.0493	0.892072	0.489103	1.12021
Z00031567-1	2.6448	2.6447	3.4065	2.5144	2.5939	3.0236	0.23602	0.00397	0.00681	0.00681	34.665	0	0	725	Camk1	calcium/calmodulin-dependent protein kinase I	U027728	NM_133926.2	NM_133926.2	MGI:1098535	0.1304	0.0508	0.3829	1.35021	1.12409	2.4149
Z00053113-1	3.3901	3.6071	3.9604	3.4152	3.744	4.0775	0.15922	0.00144	0.0046	0.0046	34.603	0	0	726	2310016C16Rik	RIKEN cDNA 2310016C16 gene	U035185	NM_027127.1	NM_027127.1	MGI:1916840	-0.0251	-0.1369	-0.1171	0.943844	0.729625	0.76366
Z00028478-1	3.1381	2.5016	2.5538	3.3313	2.2527	2.5235	0.35234	0.01019	0.00776	0.01019	34.581	0	0	727	E130202H07Rik	RIKEN cDNA E130202H07 gene	U015871		AK053684.1	MGI:2685655	-0.1932	0.2489	0.0303	0.640914	1.77378	1.07226
Z00055024-1	3.0516	3.0086	2.8057	3.2713	3.4437	2.4764	0.23382	0.00677	0.00579	0.00677	34.539	0	0	728	6330514A18Rik	RIKEN cDNA 6330514A18 gene	U011751	NM_183152.2	NM_183152.2	MGI:3026984	-0.2197	-0.4351	0.3293	0.602976	0.367198	2.13452
Z00017576-1	4.0679	3.8662	3.6221	3.9208	3.6268	3.1782	0.19773	0.00573	0.00484	0.00573	34.52	0	0	729	Lck	lymphocyte protein tyrosine kinase	U025557	NM_010693.1	NM_010693.1	MGI:96756	0.1471	0.2394	0.4439	1.40314	1.7354	2.77907
Z00053694-1	3.2936	3.6914	3.1562	3.2909	3.8328	3.1591	0.16515	0.00107	0.0048	0.0048	34.44	0	0	730	Kras	v-Ki-ras2 Kirsten rat sarcoma viral oncogene homolog	U028025	NM_021284.3	NM_021284.3	MGI:96680	0.0027	-0.1414	-0.0029	1.00624	0.722104	0.993345
Z00032152-1	2.9595	3.1919	2.5292	3.0513	3.3168	3.3935	0.19417	0.00511	0.00564	0.00564	34.425	0	0	731	LOC672925	hypothetical protein LOC672925	U021645		XM_001003971.1		-0.0918	-0.1249	-0.8643	0.809469	0.750067	0.136678
Z00008182-1	3.1591	3.5687	3.0693	2.7386	3.4134	2.9516	0.18395	0.00459	0.00534	0.00534	34.423	0	0	732	Galnt3	UDP-N-acetyl-alpha-D-galactosamine:polypeptide N-acetylgalactosaminyltransferase 3	U022694	NM_015736.1	NM_015736.1	MGI:894695	0.4205	0.1553	0.1177	2.6333	1.42988	1.31129
Z00014787-1	4.0826	4.1641	3.6327	4.4345	4.2158	4.2806	0.14935	0.00327	0.00434	0.00434	34.377	0	0	733	Cdkn1c	cyclin-dependent kinase inhibitor 1C (P57)	U029509	NM_009876.2	NM_009876.2	MGI:104564	-0.3519	-0.0517	-0.6479	0.444734	0.887769	0.224957
Z00064185-1	2.3158	2.9407	2.5775	2.378	3.4414	2.6604	0.34934	0.01017	0.00754	0.01017	34.354	0	0	734	Zfp467	Mus musculus zinc finger protein 467 (Zfp467), mRNA	U138664	NM_020589.1	AB041616.1		-0.0622	-0.5007	-0.0829	0.866563	0.315718	0.826228
Z00048358-1	2.9294	3.3098	2.4119	2.9225	3.2913	2.393	0.32574	0.00949	0.00745	0.00949	34.343	0	0	735	Phf15	PHD finger protein 15	U032745	NM_199299.2	NM_199299.2	MGI:1924151	0.0069	0.0185	0.0189	1.01601	1.04352	1.04448
Z00009706-1	1.6577	1.5431	1.7323	2.5754	1.6047	2.7079	0.55231	0.01608	0.01287	0.01608	34.338	0	0	736	D13Ertd608e	DNA segment, Chr 13, ERATO Doi 608, expressed		NM_001033130.1	NM_001033130.1	MGI:1277199	-0.9177	-0.0616	-0.9756	0.120865	0.867761	0.105779
Z00075397-1	3.2748	2.9489	2.6467	3.0647	2.5712	2.3606	0.23434	0.00176	0.00683	0.00683	34.313	0	0	737	Hsd17b14	hydroxysteroid (17-beta) dehydrogenase 14	U008080	NM_025330.2	NM_025330.2	MGI:1913315	0.2101	0.3777	0.2861	1.62218	2.38616	1.93241
Z00022961-1	1.8972	1.7126	2.6528	1.6861	1.4179	2.4008	0.44332	0.00734	0.01292	0.01292	34.305	0	0	738	Ffar2	free fatty acid receptor 2	U028400	NM_146187.2	NM_146187.2	MGI:2441731	0.2111	0.2947	0.252	1.62592	1.97106	1.78649
Z00016151-1	2.6026	2.1308	3.0202	2.1623	2.0069	2.8288	0.34897	0.01018	0.00961	0.01018	34.288	0	0	739	BC029169	cDNA sequence BC029169	U033573	NM_153782.1	NM_153782.1	MGI:2388266	0.4403	0.1239	0.1914	2.75613	1.33015	1.55382
Z00041076-1	3.118	2.8696	3.4071	2.8123	3.0533	3.593	0.18602	0.00507	0.00543	0.00543	34.277	0	0	740	1200009I06Rik	RIKEN cDNA 1200009I06 gene	U014429	NM_028807.2	NM_028807.2	MGI:1921363	0.3057	-0.1837	-0.1859	2.02162	0.655089	0.651778
Z00034804-1	3.8368	3.6292	3.2619	3.7393	3.4648	3.0112	0.19347	0.00565	0.00471	0.00565	34.249	0	0	741	Arc	activity regulated cytoskeletal-associated protein	U036283	NM_018790.2	NM_018790.2	MGI:88067	0.0975	0.1644	0.2507	1.2517	1.46016	1.78115
Z00025702-1	2.7925	2.4343	2.365	2.5234	1.5701	1.9701	0.38111	0.00862	0.01115	0.01115	34.193	0	0	742	Tmprss5	transmembrane protease, serine 5 (spinesin)	U010450	NM_030709.1	NM_030709.1	MGI:1933407	0.2691	0.8642	0.3949	1.85823	7.31476	2.48256
Z00026209-1	4.0809	4.1342	4.0219	3.824	3.9138	3.4032	0.14208	0.00152	0.00416	0.00416	34.17	0	0	743	Slc7a5	solute carrier family 7 (cationic amino acid transporter, y+ system), member 5	U030347	NM_011404.2	NM_011404.2	MGI:1298205	0.2569	0.2204	0.6187	1.80676	1.66112	4.15623
Z00070358-1	2.2399	3.0835	1.1462	2.1151	2.8198	0.6165	1.82398	0.05343	0.01313	0.05343	34.139	0	0	744	Grm6	glutamate receptor, metabotropic 6	U012556	NM_173372.1	NM_173372.1	MGI:1351343	0.1248	0.2637	0.5297	1.33291	1.83527	3.3861
Z00025315-1	3.3424	3.2716	3.165	3.6344	3.4878	3.9617	0.16701	0.00104	0.00489	0.00489	34.136	0	0	745	Pif1	PIF1 5'-to-3' DNA helicase homolog (S. cerevisiae)	U010641	NM_172453.1	NM_172453.1	MGI:2143057	-0.292	-0.2162	-0.7967	0.510505	0.607855	0.159698
Z00057834-1	4.392	4.1214	4.7658	4.2475	4.1785	4.5221	0.11751	0.00322	0.00344	0.00344	34.129	0	0	746	2200001I15Rik	RIKEN cDNA 2200001I15 gene	U035408	NM_183278.1	NM_183278.1	MGI:1916384	0.1445	-0.0571	0.2437	1.39476	0.876799	1.75267
Z00025195-1	3.2059	3.2743	3.6484	2.8722	2.9138	3.4672	0.18473	0.00176	0.00542	0.00542	34.111	0	0	748	Tlr2	toll-like receptor 2	U024201	NM_011905.2	NM_011905.2	MGI:1346060	0.3337	0.3605	0.1812	2.15625	2.29351	1.51775
Z00013295-1	4.1101	3.1229	3.993	3.5124	2.9973	3.7864	0.41877	0.01228	0.00497	0.01228	34.109	0	0	749	Myl4	myosin, light polypeptide 4	U041718	NM_010858.4	NM_010858.4	MGI:97267	0.5977	0.1256	0.2066	3.96004	1.33537	1.60916
Z00075134-1	4.1241	3.7335	4.5756	4.0264	3.8338	4.8252	0.36738	0.01078	0.00402	0.01078	34.076	0	0	750	Hspb8	heat shock protein 8	U026646	NM_030704.1	NM_030704.1	MGI:2135756	0.0977	-0.1003	-0.2496	1.25228	0.79378	0.562859
Z00024007-1	2.1101	2.8474	2.0123	2.0988	2.8652	2.0536	0.33333	0.00545	0.00978	0.00978	34.072	0	0	751	Cftr	cystic fibrosis transmembrane conductance regulator homolog	U006570	NM_021050.2	NM_021050.2	MGI:88388	0.0113	-0.0178	-0.0413	1.02636	0.959843	0.909285
Z00015343-1	3.6147	3.7314	3.2137	3.6066	3.4374	2.9434	0.17584	0.00142	0.00516	0.00516	34.072	0	0	752	Lrmp	lymphoid-restricted membrane protein	U007555	NM_008511.2	NM_008511.2	MGI:108424	0.0081	0.294	0.2703	1.01883	1.96789	1.86337
Z00022945-1	3.4483	3.193	2.8176	3.5087	3.0294	2.7638	0.19618	0.00181	0.00576	0.00576	34.055	0	0	753	BC028528	cDNA sequence BC028528	U040990	NM_153513.1	NM_153513.1	MGI:2385885	-0.0604	0.1636	0.0538	0.870162	1.45747	1.13188
Z00027746-1	2.6129	3.2125	2.1904	2.3258	3.0529	1.8	0.57443	0.0169	0.00923	0.0169	33.989	0	0	754	Pou3f3	POU domain, class 3, transcription factor 3	U000216	NM_008900.2	NM_008900.2	MGI:102564	0.2871	0.1596	0.3904	1.93687	1.44411	2.45697
Z00058997-1	4.1106	3.9904	4.0413	3.5894	3.4831	3.7011	0.13727	0.00213	0.00404	0.00404	33.976	0	0	755	Lrrc28	leucine rich repeat containing 28	U028687	NM_175124.3	NM_175124.3	MGI:1915689	0.5212	0.5073	0.3402	3.32047	3.21588	2.18877
Z00074633-1	3.2191	3.9098	2.9054	3.4722	3.8032	2.8814	0.38667	0.0114	0.00481	0.0114	33.93	0	0	757	Ung2	uracil DNA glycosylase 2	U015258		XM_127523.5	MGI:2145534	-0.2531	0.1066	0.024	0.558342	1.2782	1.05682
Z00029339-1	3.0743	3.1146	3.5137	2.7689	2.6816	3.2053	0.18324	0.00354	0.0054	0.0054	33.925	0	0	758	Tnrc18	trinucleotide repeat containing 18	U137234		BC094365.1	MGI:3648294	0.3054	0.433	0.3084	2.02023	2.71019	2.03423
Z00038437-1	1.6288	1.6041	2.4276	1.5507	1.4375	2.5279	0.46453	0.01287	0.01371	0.01371	33.879	0	0	760	1810010M01Rik	RIKEN cDNA 1810010M01 gene	U029276	NM_026918.2	NM_026918.2	MGI:1916286	0.0781	0.1666	-0.1003	1.19702	1.46757	0.79378
Z00037943-1	3.2	3.7032	3.4106	3.2989	3.9816	3.436	0.16622	0.00221	0.00491	0.00491	33.835	0	0	762	Serinc5	serine incorporator 5	U043358	NM_172588.2	NM_172588.2	MGI:2444223	-0.0989	-0.2784	-0.0254	0.796343	0.526744	0.943192
Z00010416-1	4.9515	5.0795	4.8589	4.819	4.8301	4.2995	0.14242	0.00172	0.00421	0.00421	33.804	0	0	763	Psat1	phosphoserine aminotransferase 1	U038884	NM_177420.1	NM_177420.1	MGI:2183441	0.1325	0.2494	0.5594	1.35675	1.77582	3.62577
Z00033300-1	2.0222	2.2733	2.7591	2.0999	2.3839	3.0516	0.31865	0.00402	0.00943	0.00943	33.781	0	0	764	2700033N17Rik	RIKEN cDNA 2700033N17 gene	U056381		AK012325.1	MGI:1919853	-0.0777	-0.1106	-0.2925	0.83618	0.775175	0.509918
Z00063339-1	2.8995	3.7053	2.7182	2.8852	3.535	2.9545	0.32294	0.00956	0.00616	0.00956	33.779	0	0	765	Kif21a	kinesin family member 21A	U036548		AK147436.1	MGI:109188	0.0143	0.1703	-0.2363	1.03348	1.48013	0.580363
Z00024802-1	4.6182	4.5803	4.4613	4.5025	4.2991	3.9933	0.10779	0.00073	0.0032	0.0032	33.676	0	0	766	Ltbp4	latent transforming growth factor beta binding protein 4	U028299	NM_175641.1	NM_175641.1	MGI:1321395	0.1157	0.2812	0.468	1.30527	1.91073	2.93765
Z00073000-1	4.3897	4.8132	4.5528	4.4822	5.1258	4.7836	0.14643	0.00435	0.00402	0.00435	33.673	0	0	767	Psme2	proteasome (prosome, macropain) 28 subunit, beta	U035578	NM_011190.3	NM_011190.3	MGI:1096365	-0.0925	-0.3126	-0.2308	0.808165	0.486855	0.58776
Z00024849-1	3.6248	3.6568	4.0832	3.3708	3.3902	3.9063	0.15865	0.00204	0.00471	0.00471	33.661	0	0	768	Spsb2	splA/ryanodine receptor domain and SOCS box containing 2	U007397	NM_013539.1	NM_013539.1	MGI:1315199	0.254	0.2666	0.1769	1.79473	1.84757	1.5028
Z00017647-1	4.1955	3.9444	3.7636	4.065	3.5892	3.368	0.19091	0.00567	0.004	0.00567	33.653	0	0	769	Gli2	GLI-Kruppel family member GLI2	U021691		BC085190.1	MGI:95728	0.1305	0.3552	0.3956	1.35052	2.26569	2.48657
Z00048321-1	2.258	2.322	3.0228	2.2966	2.7759	3.0036	0.2631	0.00497	0.00782	0.00782	33.637	0	0	770	Scx	scleraxis	U016370	NM_198885.2	NM_198885.2	MGI:102934	-0.0386	-0.4539	0.0192	0.914956	0.351641	1.0452
Z00064219-1	3.0119	3.2036	3.601	3.1954	3.6148	3.7005	0.16281	0.00231	0.00484	0.00484	33.624	0	0	771	Rgs10	Mus musculus regulator of G-protein signalling 10 (Rgs10), mRNA	U029321	NM_026418.1	AK009283.1		-0.1835	-0.4112	-0.0995	0.65539	0.387972	0.795243
Z00061172-1	3.7892	3.5009	3.6238	3.6867	3.0237	3.3167	0.1575	0.00322	0.00469	0.00469	33.569	0	0	773	Ankrd35	ankyrin repeat domain 35	U003605		XM_289760.4	MGI:2442590	0.1025	0.4772	0.3071	1.26619	3.00054	2.02815
Z00011048-1	3.7665	3.7392	3.4399	3.7328	3.4338	3.0177	0.16809	0.00194	0.00501	0.00501	33.558	0	0	774	Gloxd1	glyoxalase domain containing 1	U025421	NM_146256.2	NM_146256.2	MGI:2444646	0.0337	0.3054	0.4222	1.08069	2.02023	2.64363
Z00004571-1	4.5664	4.5502	5.0294	4.6717	4.4392	5.0778	0.14295	0.0011	0.00426	0.00426	33.543	0	0	775	Snx1	sorting nexin 1	U031018	NM_019727.2	NM_019727.2	MGI:1928395	-0.1053	0.111	-0.0484	0.784693	1.29122	0.89454
Z00002164-1	3.9936	3.8851	3.5185	3.7335	3.6063	3.2077	0.15791	0.00387	0.00471	0.00471	33.531	0	0	777	Rdm1	RAD52 motif 1	U013375	NM_025654.1	NM_025654.1	MGI:1913849	0.2601	0.2788	0.3108	1.82012	1.9002	2.0455
Z00031439-1	1.6339	1.9113	2.6075	2.0739	2.5767	3.047	0.54985	0.01642	0.00953	0.01642	33.491	0	0	778	E030004N02Rik	RIKEN cDNA E030004N02 gene	U020983		AK086854.1	MGI:2442959	-0.44	-0.6654	-0.4395	0.363078	0.216073	0.363496
Z00024244-1	4.4914	4.3117	4.5681	4.2407	3.8562	4.4116	0.12822	0.00323	0.00383	0.00383	33.455	0	0	779	Xbp1	X-box binding protein 1	U012281	NM_013842.2	NM_013842.2	MGI:98970	0.2507	0.4555	0.1565	1.78115	2.8543	1.43384
Z00043819-1	3.5689	3.9463	3.8918	3.6842	4.4231	4.1783	0.19808	0.00594	0.00382	0.00594	33.342	0	0	782	Pls3	plastin 3 (T-isoform)	U039487	NM_145629.1	NM_145629.1	MGI:104807	-0.1153	-0.4768	-0.2865	0.766832	0.33358	0.517011
Z00039161-1	2.0575	1.9252	2.7207	2.1816	1.7505	2.8078	0.37156	0.00814	0.01117	0.01117	33.262	0	0	783	9830002I17Rik	RIKEN cDNA 9830002I17 gene	U033029	NM_029932.1	NM_029932.1	MGI:1924827	-0.1241	0.1747	-0.0871	0.75145	1.4952	0.818276
Z00074112-1	2.1172	2.223	2.1809	2.851	2.9812	2.7612	0.29834	0.00455	0.00897	0.00897	33.247	0	0	784	Rasgrp1	RAS guanyl releasing protein 1	U023201	NM_011246.2	NM_011246.2	MGI:1314635	-0.7338	-0.7582	-0.5803	0.184587	0.174502	0.262845
Z00024970-1	3.1039	3.1089	3.6348	3.193	3.4571	3.7377	0.15329	0.00421	0.00461	0.00461	33.246	0	0	785	H2-Q1	histocompatibility 2, Q region locus 1	U037764	NM_010390.2	NM_010390.2	MGI:95928	-0.0891	-0.3482	-0.1029	0.814517	0.448539	0.789042
Z00053189-1	3.011	3.0413	3.3084	3.4153	3.4431	3.8129	0.17536	0.00326	0.00528	0.00528	33.224	0	0	786	Lgals4	lectin, galactose binding, soluble 4	U007889	NM_010706.1	NM_010706.1	MGI:107536	-0.4043	-0.4018	-0.5045	0.394185	0.396461	0.312968
Z00073886-1	3.143	2.7866	3.7119	3.1577	3.3811	3.9367	0.34935	0.01052	0.00491	0.01052	33.22	0	0	787	Nuak1	NUAK family, SNF1-like kinase, 1	U032073	NM_001004363.1	NM_001004363.1	MGI:1925226	-0.0147	-0.5945	-0.2248	0.966718	0.25439	0.595937
Z00074417-1	1.5717	1.5828	1.6486	2.1989	2.0302	2.7454	0.42751	0.00697	0.01287	0.01287	33.215	0	0	788	Serpinb9g	serine (or cysteine) peptidase inhibitor, clade B, member 9g	U014712	NM_011455.2	NM_011455.2	MGI:1919260	-0.6272	-0.4474	-1.0968	0.235939	0.356944	0.0800203
Z00075388-1	4.2906	3.9556	4.4239	4.3833	3.8084	4.3242	0.12817	0.00043	0.00387	0.00387	33.157	0	0	789	Zmym3	zinc finger, MYM-type 3	U039578	NM_019831.2	NM_019831.2	MGI:1927231	-0.0927	0.1472	0.0997	0.807793	1.40346	1.25806
Z00009176-1	3.3607	3.5724	3.401	3.7848	4.0882	3.8228	0.15559	0.00271	0.00469	0.00469	33.149	0	0	790	Rhbdf1	rhomboid family 1 (Drosophila)	U032631	NM_010117.1	NM_010117.1	MGI:104328	-0.4241	-0.5158	-0.4218	0.376617	0.30493	0.378617
Z00055374-1	4.6263	4.6732	4.2721	4.584	4.523	4.1123	0.0994	0.00051	0.003	0.003	33.146	0	0	791	1810015A11Rik	RIKEN cDNA 1810015A11 gene	U016863	NM_026940.1	NM_026940.1	MGI:1916351	0.0423	0.1502	0.1598	1.1023	1.41319	1.44477
Z00060967-1	3.7956	3.6507	3.9941	4.0729	3.5276	4.5319	0.25792	0.00779	0.00392	0.00779	33.113	0	0	793	EG666272	predicted gene, EG666272	U160409		XM_982690.1	MGI:3645625	-0.2773	0.1231	-0.5378	0.52808	1.3277	0.289868
Z00060458-1	2.9451	2.9186	2.874	3.2903	3.0217	3.6881	0.19723	0.00562	0.00596	0.00596	33.095	0	0	794	Gm428	hypothetical protein LOC636750	U025188		XM_001006766.1		-0.3452	-0.1031	-0.8141	0.451648	0.788678	0.153426
Z00073907-1	3.4763	3.2834	2.9193	3.3898	3.1688	2.7251	0.16611	0.00406	0.00502	0.00502	33.081	0	0	795	Pitpnc1	phosphatidylinositol transfer protein, cytoplasmic 1	U033555	NM_145823.2	NM_145823.2	MGI:1919045	0.0865	0.1146	0.1942	1.22039	1.30197	1.56387
Z00041009-1	2.931	3.3233	3.5198	2.8144	3.4745	3.1472	0.16665	0.00351	0.00505	0.00505	33.016	0	0	796	2810022L02Rik	RIKEN cDNA 2810022L02 gene	U000299	NM_144882.2	NM_144882.2	MGI:1914448	0.1166	-0.1512	0.3726	1.30798	0.705992	2.35831
Z00024607-1	3.6133	3.9006	3.1308	3.451	3.2938	3.0048	0.21545	0.00653	0.00494	0.00653	32.999	0	0	797	Pla2g10	phospholipase A2, group X	U036803	NM_011987.2	NM_011987.2	MGI:1347522	0.1623	0.6068	0.126	1.45312	4.0439	1.3366
Z00024368-1	3.7059	3.9907	3.846	3.5371	3.6374	3.1705	0.16017	0.00281	0.00485	0.00485	32.996	0	0	798	Slc6a9	solute carrier family 6 (neurotransmitter transporter, glycine), member 9	U004714	NM_008135.4	NM_008135.4	MGI:95760	0.1688	0.3533	0.6755	1.47503	2.2558	4.73696
Z00070047-1	1.9291	2.0737	3.0055	1.896	1.9247	2.6092	0.42575	0.01291	0.01124	0.01291	32.969	0	0	799	Adh1	alcohol dehydrogenase 1 (class I)	U116865	NM_007409.2	NM_007409.2	MGI:87921	0.0331	0.149	0.3963	1.0792	1.40929	2.49058
Z00021357-1	3.3166	3.6523	3.6367	3.5337	4.0241	3.996	0.14935	0.00426	0.00453	0.00453	32.95	0	0	800	Sort1	sortilin 1	U042470	NM_019972.2	NM_019972.2	MGI:1338015	-0.2171	-0.3718	-0.3593	0.606597	0.424815	0.43722
Z00024487-1	3.4739	3.0373	3.2214	3.3056	2.5563	3.0102	0.20177	0.00613	0.00589	0.00613	32.938	0	0	801	Mitf	microphthalmia-associated transcription factor	U007215	NM_008601.2	NM_008601.2	MGI:104554	0.1683	0.481	0.2112	1.47333	3.02691	1.6263
Z00074310-1	4.1934	4.2362	3.861	4.5265	4.6289	4.3345	0.14752	0.00448	0.00397	0.00448	32.912	0	0	802	Idi1	isopentenyl-diphosphate delta isomerase	U014528	NM_145360.1	NM_145360.1	MGI:2442264	-0.3331	-0.3927	-0.4735	0.464408	0.404855	0.336124
Z00006417-1	3.3892	3.1075	3.566	3.2061	2.565	3.2562	0.23309	0.00708	0.00521	0.00708	32.911	0	0	803	Hs3st3b1	heparan sulfate (glucosamine) 3-O-sulfotransferase 3B1	U032915	NM_018805.2	NM_018805.2	MGI:1333853	0.1831	0.5425	0.3098	1.5244	3.48739	2.0408
Z00020837-1	2.5147	2.6531	2.5428	2.7915	3.5034	2.7993	0.2656	0.00807	0.00713	0.00807	32.907	0	0	804	Tceal6	transcription elongation factor A (SII)-like 6	U052235	NM_025355.2	NM_025355.2	MGI:1923939	-0.2768	-0.8503	-0.2565	0.528689	0.141156	0.553988
Z00017072-1	1.8219	2.5316	2.0447	2.1724	2.9125	2.4209	0.30066	0.00914	0.00903	0.00914	32.891	0	0	805	Arts1	type 1 tumor necrosis factor receptor shedding aminopeptidase regulator	U015022	NM_030711.2	NM_030711.2	MGI:1933403	-0.3505	-0.3809	-0.3762	0.44617	0.416006	0.420533
Z00018831-1	4.1215	4.0658	4.549	4.1193	4.2036	4.6549	0.12619	0.00266	0.00384	0.00384	32.889	0	0	806	Scotin	scotin gene	U011047	NM_025858.1	NM_025858.1	MGI:1915044	0.0022	-0.1378	-0.1059	1.00508	0.728115	0.78361
Z00018498-1	1.5749	1.8165	2.795	1.5082	2.2558	2.2314	0.48072	0.01462	0.01242	0.01462	32.87	0	0	807	Hmcn1	hemicentin 1	U021876		BC016539.1	MGI:2685047	0.0667	-0.4393	0.5636	1.166	0.363664	3.661
Z00030615-1	2.0975	1.5544	2.4564	0.8693	1.0121	1.5074	0.74776	0.02108	0.02275	0.02275	32.867	0	0	808	Sim2	single-minded homolog 2 (Drosophila)	U017407	NM_011377.2	NM_011377.2	MGI:98307	1.2282	0.5423	0.949	16.9122	3.48578	8.89201
Z00031214-1	3.1132	2.7784	2.7705	3.4862	3.0219	3.6649	0.2709	0.00827	0.00545	0.00827	32.765	0	0	809	LOC671025	similar to U2-associated SR140 protein	U135147		XM_984577.1		-0.373	-0.2435	-0.8944	0.423643	0.570821	0.127526
Z00077532-1	3.6234	3.9749	4.2558	3.9608	4.3256	4.193	0.13367	0.00409	0.00407	0.00409	32.719	0	0	810	LOC669559	similar to Fatty acid-binding protein, epidermal (E-FABP) (Psoriasis-associated fatty acid-binding protein homolog) (PA-FABP) (Keratinocyte lipid-binding protein)	U050629		XR_002574.1		-0.3374	-0.3507	0.0628	0.459833	0.445964	1.15558
Z00019201-1	3.2121	3.1779	3.7814	3.3336	3.5216	3.957	0.2011	0.00615	0.00494	0.00615	32.7	0	0	811	Adfp	adipose differentiation related protein	U025230	NM_007408.3	NM_007408.3	MGI:87920	-0.1215	-0.3437	-0.1756	0.755962	0.453211	0.667421
Z00026571-1	3.2962	3.1584	3.1871	3.1438	2.5206	2.7389	0.18649	0.00154	0.00571	0.00571	32.676	0	0	812	C030013E06Rik	RIKEN cDNA C030013E06 gene	U033474		AK021074.1	MGI:1924671	0.1524	0.6378	0.4482	1.42037	4.3431	2.80673
Z00036089-1	3.9712	3.8902	3.6112	3.8129	3.5562	3.2181	0.152	0.0021	0.00466	0.00466	32.605	0	0	814	Amhr2	anti-Mullerian hormone type 2 receptor	U016717	NM_144547.1	NM_144547.1	MGI:105062	0.1583	0.334	0.3931	1.43979	2.15774	2.47229
Z00074896-1	3.7285	3.6459	3.9144	3.1623	3.2616	3.4477	0.16586	0.00494	0.00509	0.00509	32.577	0	0	818	Jmjd3	jumonji domain containing 3	U032962	NM_001017426.1	NM_001017426.1	MGI:2448492	0.5662	0.3843	0.4667	3.68299	2.4227	2.92887
Z00074049-1	2.415	2.523	3.1091	2.3062	2.3688	3.3067	0.36315	0.01117	0.00804	0.01117	32.516	0	0	821	4833446K15Rik	RIKEN cDNA 4833446K15 gene	U018772		AK220519.1	MGI:1926173	0.1088	0.1542	-0.1976	1.28469	1.42626	0.634454
Z00017406-1	2.0554	2.1989	2.9041	2.1005	2.1016	2.8599	0.31925	0.00383	0.00982	0.00982	32.513	0	0	822	Tmem140	transmembrane protein 140	U006666	NM_197986.1	NM_197986.1	MGI:1915737	-0.0451	0.0973	0.0442	0.901364	1.25112	1.10713
Z00005983-1	4.3501	4.4043	4.7688	4.232	4.2657	4.6696	0.09736	0.00152	0.003	0.003	32.507	0	0	823	Surf4	surfeit gene 4	U022434	NM_011512.2	NM_011512.2	MGI:98445	0.1181	0.1386	0.0992	1.3125	1.37594	1.25661
Z00068685-1	5.2323	5.1879	5.24	4.6796	5.0032	4.664	0.14497	0.00338	0.00446	0.00446	32.506	0	0	824	LOC672673	PREDICTED: Mus musculus hypothetical protein LOC672673 (LOC672673), mRNA	U355947	XM_001000357.1	AK142917.1		0.5527	0.1847	0.576	3.57026	1.53003	3.76704
Z00017593-1	4.2172	3.8924	4.1623	4.1002	3.3175	4.0187	0.21886	0.00673	0.00382	0.00673	32.505	0	0	825	Arid5b	AT rich interactive domain 5B (Mrf1 like)	U031895		XM_976508.1	MGI:2175912	0.117	0.5749	0.1436	1.30918	3.75751	1.39187
Z00050103-1	2.8783	2.7826	2.1357	3.1495	2.6601	2.1401	0.33592	0.01033	0.00809	0.01033	32.505	0	0	826	Zmat4	zinc finger, matrin type 4	U009185	NM_177086.2	NM_177086.2	MGI:2443497	-0.2712	0.1225	-0.0044	0.53555	1.32587	0.98992
Z00060075-1	3.8254	3.6229	4.0003	3.6107	3.1997	3.7395	0.14594	0.00266	0.00449	0.00449	32.496	0	0	827	Arntl	aryl hydrocarbon receptor nuclear translocator-like	U008650	NM_007489.3	NM_007489.3	MGI:1096381	0.2147	0.4232	0.2608	1.63946	2.64972	1.82306
Z00073007-1	1.2933	2.2312	1.886	1.915	2.5906	2.463	0.44496	0.01373	0.01224	0.01373	32.419	0	0	828	Iigp2	interferon inducible GTPase 2		NM_019440.2	NM_019440.2	MGI:1926262	-0.6217	-0.3594	-0.577	0.238946	0.437119	0.26485
Z00051470-1	3.0429	3.1131	2.7559	2.5337	2.9388	2.2164	0.23326	0.00637	0.0072	0.0072	32.4	0	0	829	Foxj1	forkhead box J1	U033651	NM_008240.2	NM_008240.2	MGI:1347474	0.5092	0.1743	0.5395	3.22998	1.49383	3.46338
Z00022182-1	2.8067	2.6628	3.3761	2.4812	2.4997	2.9785	0.22978	0.00301	0.00709	0.00709	32.394	0	0	831	9130213B05Rik	RIKEN cDNA 9130213B05 gene	U005797		AK161172.1	MGI:2443349	0.3255	0.1631	0.3976	2.11592	1.45579	2.49804
Z00020763-1	1.6435	2.598	2.1108	1.3296	1.9972	2.3326	0.42279	0.01305	0.01308	0.01308	32.322	0	0	832	Irx5	Iroquois related homeobox 5 (Drosophila)	U009636	NM_018826.2	NM_018826.2	MGI:1859086	0.3139	0.6008	-0.2218	2.06016	3.98841	0.600067
Z00047926-1	2.6596	2.5882	3.1939	2.6278	2.4556	3.2478	0.22737	0.00201	0.00703	0.00703	32.322	0	0	833	Rcsd1	RCSD domain containing 1	U021997	NM_178593.3	NM_178593.3	MGI:2676394	0.0318	0.1326	-0.0539	1.07597	1.35706	0.883283
Z00022383-1	2.2033	2.3459	2.3407	1.5426	1.2612	0.7879	0.84681	0.02621	0.01634	0.02621	32.311	0	0	834	Otop1	otopetrin 1	U005529	NM_172709.1	NM_172709.1	MGI:2388363	0.6607	1.0847	1.5528	4.57826	12.1535	35.7108
Z00024761-1	3.5115	3.2559	2.8153	3.4067	2.964	2.7725	0.19675	0.00398	0.00609	0.00609	32.298	0	0	836	Ppm1j	protein phosphatase 1J	U003682	NM_027982.2	NM_027982.2	MGI:1919137	0.1048	0.2919	0.0428	1.27292	1.95839	1.10357
Z00050391-1	3.2651	3.0098	2.9224	2.6818	2.2926	2.6395	0.22898	0.00544	0.0071	0.0071	32.255	0	0	837	Sly	similar to Sycp3 like Y-linked	U081386		XM_972990.1		0.5833	0.7172	0.2829	3.83089	5.21435	1.91823
Z00011661-1	3.7518	3.6767	4.2061	3.6685	3.891	4.2522	0.13716	0.00399	0.00426	0.00426	32.216	0	0	839	Fstl1	follistatin-like 1	U017087	NM_008047.2	NM_008047.2	MGI:102793	0.0833	-0.2143	-0.0461	1.21143	0.61052	0.89929
Z00011356-1	3.5125	3.4593	3.0735	3.6049	3.5644	2.9385	0.15785	0.00122	0.0049	0.0049	32.189	0	0	841	Mfng	manic fringe homolog (Drosophila)	U036390	NM_008595.2	NM_008595.2	MGI:1095404	-0.0924	-0.1051	0.135	0.808351	0.785055	1.36458
Z00010775-1	4.2582	4.1666	3.8478	4.3089	4.1711	3.6522	0.13438	0.00286	0.00418	0.00418	32.184	0	0	842	Cth	cystathionase (cystathionine gamma-lyase)	U024795	NM_145953.2	NM_145953.2	MGI:1339968	-0.0507	-0.0045	0.1956	0.889816	0.989692	1.56892
Z00005409-1	1.8305	2.594	1.8732	2.3279	2.919	2.0913	0.36477	0.00701	0.01135	0.01135	32.145	0	0	844	Has2	hyaluronan synthase 2	U036189	NM_008216.2	NM_008216.2	MGI:107821	-0.4974	-0.325	-0.2181	0.318127	0.473151	0.605202
Z00009233-1	3.929	4.1052	4.3763	3.8903	4.0996	4.5378	0.12888	0.00376	0.00401	0.00401	32.14	0	0	845	Shroom3	shroom family member 3	U005809	NM_015756.2	NM_015756.2	MGI:1351655	0.0387	0.0056	-0.1615	1.0932	1.01298	0.689446
Z00035594-1	3.2144	3.4623	3.0152	3.2346	3.4892	2.7507	0.15587	0.00189	0.00485	0.00485	32.135	0	0	846	Epdr2	ependymin related protein 2 (zebrafish)	U034545	NM_134065.2	NM_134065.2	MGI:2145369	-0.0202	-0.0269	0.2645	0.954553	0.93994	1.83865
Z00075214-1	3.8794	3.7936	4.3664	3.7434	3.7262	4.1261	0.13037	0.00328	0.00406	0.00406	32.126	0	0	847	Adam15	a disintegrin and metallopeptidase domain 15 (metargidin)	U024278	NM_001037722.2	NM_001037722.2	MGI:1333882	0.136	0.0674	0.2403	1.36773	1.16788	1.739
Z00071510-1	2.3435	2.8059	2.4621	2.775	3.2505	2.9952	0.22381	0.00528	0.00697	0.00697	32.112	0	0	848	9330118A15Rik	RIKEN cDNA 9330118A15 gene	U004138		AK033929.1	MGI:2442673	-0.4315	-0.4446	-0.5331	0.370254	0.359253	0.293022
Z00073901-1	3.2464	3.4504	3.8897	3.511	3.6461	3.9786	0.15288	0.00425	0.00477	0.00477	32.075	0	0	850	Myo1d	myosin ID	U033164	NM_177390.3	NM_177390.3	MGI:107728	-0.2646	-0.1957	-0.0889	0.543751	0.637236	0.814892
Z00023212-1	1.3838	1.4134	1.4537	2.0376	1.8504	2.7469	0.5588	0.01037	0.01744	0.01744	32.041	0	0	851	V1re6	vomeronasal 1 receptor, E6	U017573	NM_134195.2	NM_134195.2	MGI:2159627	-0.6538	-0.437	-1.2932	0.221922	0.365595	0.0509096
Z00036098-1	2.5335	2.5443	2.8706	2.4936	2.4747	3.4184	0.27498	0.00859	0.00743	0.00859	32.029	0	0	852	Ecm1	extracellular matrix protein 1	U024368	NM_007899.1	NM_007899.1	MGI:103060	0.0399	0.0696	-0.5478	1.09623	1.17382	0.28327
Z00059517-1	2.7634	2.7218	2.7517	3.1528	3.0213	3.6747	0.26912	0.00841	0.00565	0.00841	32.016	0	0	853	LOC673293	similar to Nuclear protein SkiP (Ski-interacting protein) (SNW1 protein) (Nuclear receptor coactivator NCoA-62)	U357806		XM_001005203.1		-0.3894	-0.2995	-0.923	0.407943	0.501765	0.119399
Z00074714-1	2.6432	2.6892	3.0552	2.9248	2.774	3.5159	0.2094	0.00163	0.00655	0.00655	31.981	0	0	854	3732412D22Rik	RIKEN cDNA 3732412D22 gene	U042642	NM_001001980.1	NM_001001980.1	MGI:1924819	-0.2816	-0.0848	-0.4607	0.522878	0.822621	0.346178
Z00005286-1	3.6247	3.3682	3.1708	3.4848	3.0556	2.8356	0.17002	0.00062	0.00532	0.00532	31.949	0	0	855	Etv4	ets variant gene 4 (E1A enhancer binding protein, E1AF)	U033457	NM_008815.2	NM_008815.2	MGI:99423	0.1399	0.3126	0.3352	1.38007	2.054	2.16371
Z00017409-1	2.1443	2.1129	2.7654	2.0878	2.0383	2.961	0.3241	0.004	0.01015	0.01015	31.946	0	0	856	Nrip1	nuclear receptor interacting protein 1	U037216		AK088511.1	MGI:1315213	0.0565	0.0746	-0.1956	1.13894	1.18741	0.637382
Z00041559-1	1.7791	1.7231	2.4206	1.7825	1.526	2.7051	0.42835	0.01141	0.01343	0.01343	31.905	0	0	858	Dleu2	deleted in lymphocytic leukemia, 2	U035656		AK134888.1	MGI:1934030	-0.0034	0.1971	-0.2845	0.992202	1.57435	0.519398
Z00074734-1	3.7322	3.8748	3.2718	3.3646	3.5215	2.9395	0.22595	0.00708	0.00507	0.00708	31.898	0	0	859	Cds1	CDP-diacylglycerol synthase 1	U042659	NM_173370.3	NM_173370.3	MGI:1921846	0.3676	0.3533	0.3323	2.33131	2.2558	2.14931
Z00023505-1	3.1677	2.7532	3.3826	3.134	2.1315	3.2743	0.43151	0.01355	0.00593	0.01355	31.847	0	0	861	Col13a1	procollagen, type XIII, alpha 1	U031842	NM_007731.2	NM_007731.2	MGI:1277201	0.0337	0.6217	0.1083	1.08069	4.18504	1.28322
Z00025674-1	1.7622	2.7568	2.1886	1.8378	2.8601	2.3943	0.41861	0.01315	0.00947	0.01315	31.84	0	0	862	Pde4b	phosphodiesterase 4B, cAMP specific	U004556	NM_019840.2	NM_019840.2	MGI:99557	-0.0756	-0.1033	-0.2057	0.840234	0.788315	0.62273
Z00025271-1	2.1832	2.2137	1.6855	1.6962	2.2683	1.0401	0.44996	0.00347	0.01416	0.01416	31.785	0	0	863	Cdh9	cadherin 9	U133644		XM_907532.2	MGI:107433	0.487	-0.0546	0.6454	3.06902	0.881861	4.41977
Z00012496-1	3.9565	3.6409	4.1104	3.668	3.331	3.7516	0.14659	0.0024	0.00462	0.00462	31.757	0	0	865	Rab7l1	RAB7, member RAS oncogene family-like 1	U000787	NM_144875.1	NM_144875.1	MGI:2385107	0.2885	0.3099	0.3588	1.94312	2.04127	2.28455
Z00074230-1	3.5591	3.187	3.7244	3.6233	2.8869	3.2878	0.19947	0.00628	0.00471	0.00628	31.75	0	0	866	Cd97	CD97 antigen	U030019	NM_011925.1	NM_011925.1	MGI:1347095	-0.0642	0.3001	0.4366	0.862581	1.99572	2.73275
Z00013949-1	3.7252	3.7975	4.1892	3.6819	3.967	4.2981	0.12964	0.00352	0.00408	0.00408	31.747	0	0	867	Dbndd2	dysbindin (dystrobrevin binding protein 1) domain containing 2	U002807	NM_001048227.1	NM_001048227.1	MGI:106562	0.0433	-0.1695	-0.1089	1.10484	0.676862	0.778216
Z00007583-1	3.1854	3.4686	3.8177	3.1018	3.4505	3.7383	0.16372	0.00075	0.00516	0.00516	31.746	0	0	868	Slco3a1	solute carrier organic anion transporter family, member 3a1		NM_023908.2	NM_023908.2	MGI:1351867	0.0836	0.0181	0.0794	1.21227	1.04256	1.2006
Z00074898-1	3.8963	4.1128	3.4582	3.8286	3.8974	3.3497	0.1704	0.00537	0.00451	0.00537	31.714	0	0	869	Tor3a	torsin family 3, member A	U021930	NM_023141.1	NM_023141.1	MGI:1353652	0.0677	0.2154	0.1085	1.16869	1.6421	1.28381
Z00017568-1	3.2213	3.8765	3.3425	3.0527	3.9452	3.4705	0.25677	0.0081	0.00478	0.0081	31.703	0	0	870	Pphln1	periphilin 1	U016598		AK004361.1	MGI:1917029	0.1686	-0.0687	-0.128	1.47435	0.85369	0.744732
Z00020760-1	2.9938	3.3179	3.4696	3.17	3.6743	3.6679	0.14985	0.00456	0.00473	0.00473	31.702	0	0	871	Nelf	nasal embryonic LHRH factor	U001474	NM_001039386.1	NM_001039386.1	MGI:1861755	-0.1762	-0.3564	-0.1983	0.6665	0.440149	0.633432
Z00060019-1	3.1558	3.0881	3.4685	3.4295	2.844	4.0316	0.33847	0.01068	0.0055	0.01068	31.683	0	0	872	LOC673289	PREDICTED: Mus musculus hypothetical protein LOC673289 (LOC673289), mRNA	U277643	XM_001005191.1	AK139503.1		-0.2737	0.2441	-0.5631	0.532476	1.75428	0.273464
Z00014669-1	2.1246	1.8075	2.9734	2.018	2.1046	2.5199	0.35292	0.00982	0.01115	0.01115	31.641	0	0	874	Abcg4	ATP-binding cassette, sub-family G (WHITE), member 4	U030765	NM_138955.2	NM_138955.2	MGI:1890594	0.1066	-0.2971	0.4535	1.2782	0.504545	2.84119
Z00059888-1	2.6117	2.9482	2.1042	2.6141	2.5171	1.8633	0.30769	0.00652	0.00973	0.00973	31.607	0	0	875	EG226654	predicted gene, EG226654	U134986		XM_001000487.1	MGI:3648482	-0.0024	0.4311	0.2409	0.994489	2.69836	1.74141
Z00075229-1	4.0073	3.9747	4.3251	3.8028	3.6644	4.2293	0.12419	0.00186	0.00393	0.00393	31.586	0	0	876	Plaur	plasminogen activator, urokinase receptor	U007797	NM_011113.2	NM_011113.2	MGI:97612	0.2045	0.3103	0.0958	1.6014	2.04315	1.24681
Z00030815-1	2.4086	2.6435	2.0588	2.6379	1.925	1.678	0.31851	0.00932	0.01009	0.01009	31.577	0	0	877	Slc28a1	solute carrier family 28 (sodium-coupled nucleoside transporter), member 1	U008294	NM_001004184.1	NM_001004184.1	MGI:3605073	-0.2293	0.7185	0.3808	0.589794	5.22998	2.40326
Z00001616-1	2.7228	2.7887	3.3742	2.8961	3.0785	3.429	0.17942	0.00049	0.00569	0.00569	31.543	0	0	878	Osbpl5	oxysterol binding protein-like 5	U029516	NM_024289.2	NM_024289.2	MGI:1930265	-0.1733	-0.2898	-0.0548	0.670965	0.513098	0.881455
Z00064197-1	2.5336	2.053	2.5256	2.5895	1.7834	2.7908	0.28814	0.00863	0.00915	0.00915	31.475	0	0	879	Obox6	Mus musculus oocyte specific homeobox 6 (Obox6), mRNA	U028170	NM_145710.1	XM_982927.1		-0.0559	0.2696	-0.2652	0.879225	1.86037	0.543
Z00041070-1	2.7404	2.3856	3.3039	2.5053	1.8764	3.1147	0.5364	0.01706	0.00769	0.01706	31.439	0	0	880	Tmem63c	transmembrane protein 63c	U014224	NM_172583.2	NM_172583.2	MGI:2444386	0.2351	0.5092	0.1892	1.7183	3.22998	1.54597
Z00054591-1	2.0096	3.4944	2.3743	2.652	3.8352	2.3255	1.04201	0.03324	0.00678	0.03324	31.351	0	0	881	Fgf5	fibroblast growth factor 5	U005845	NM_010203.2	NM_010203.2	MGI:95519	-0.6424	-0.3408	0.0488	0.227824	0.456247	1.11892
Z00074403-1	2.5126	2.6693	3.3631	2.5649	2.827	3.3063	0.27854	0.00889	0.00741	0.00889	31.327	0	0	882	Fut4	fucosyltransferase 4	U030486	NM_010242.2	NM_010242.2	MGI:95594	-0.0523	-0.1577	0.0568	0.886543	0.695505	1.13972
Z00020420-1	2.486	2.7433	3.214	2.3961	2.8043	3.1025	0.21097	0.00674	0.00673	0.00674	31.322	0	0	883	Sepn1	selenoprotein N, 1	U025644	NM_029100.2	NM_029100.2	MGI:2151208	0.0899	-0.061	0.1115	1.22999	0.86896	1.29271
Z00020208-1	2.7596	2.8752	2.1403	2.9516	3.0854	2.3111	0.28383	0.00906	0.00813	0.00906	31.32	0	0	884	6030408C04Rik	RIKEN cDNA 6030408C04 gene	U043274		AK129332.1	MGI:2444298	-0.192	-0.2102	-0.1708	0.642688	0.616311	0.674839
Z00012884-1	3.0667	2.8955	3.7541	2.8367	2.714	3.6879	0.40547	0.01296	0.00495	0.01296	31.289	0	0	885	9030425E11Rik	RIKEN cDNA 9030425E11 gene	U010357	NM_133733.2	NM_133733.2	MGI:1918816	0.23	0.1815	0.0662	1.69824	1.5188	1.16466
Z00034503-1	4.2989	4.2307	4.6032	4.214	4.1125	4.6731	0.10403	0.00126	0.00333	0.00333	31.283	0	0	886	Ehd1	EH-domain containing 1		NM_010119.3	NM_010119.3	MGI:1341878	0.0849	0.1182	-0.0699	1.21591	1.3128	0.851334
Z00023147-1	1.8565	2.0326	2.501	1.656	2.5206	2.592	0.31553	0.00762	0.01009	0.01009	31.279	0	0	887	Cd83	CD83 antigen	U014778	NM_009856.1	NM_009856.1	MGI:1328316	0.2005	-0.488	-0.091	1.58672	0.325087	0.810961
Z00076576-1	1.1405	1.4511	1.2909	2.1952	2.2367	2.1662	0.5119	0.00951	0.01638	0.01638	31.242	0	0	888	RP23-298F22.2	zinc finger protein 306-like	U315706	NM_001039115.1	NM_001039115.1		-1.0547	-0.7856	-0.8753	0.0881658	0.163832	0.13326
Z00056964-1	3.4449	3.0035	3.6389	3.3525	3.0253	3.6381	0.16041	0.00155	0.00514	0.00514	31.225	0	0	889	Bcl6	B-cell leukemia/lymphoma 6	U036928	NM_009744.2	NM_009744.2	MGI:107187	0.0924	-0.0218	0.0008	1.23709	0.951043	1.00184
Z00073948-1	3.5506	3.283	2.9171	3.5022	2.7935	3.0368	0.19628	0.00629	0.00517	0.00629	31.214	0	0	890	Gabbr1	gamma-aminobutyric acid (GABA-B) receptor, 1	U017952		AK038844.1	MGI:1860139	0.0484	0.4895	-0.1197	1.11789	3.08674	0.759102
Z00043833-1	2.6684	2.8192	3.3076	2.8554	3.0323	3.4147	0.17182	0.00511	0.00551	0.00551	31.21	0	0	891	Tdrd7	tudor domain containing 7	U004280	NM_146142.1	NM_146142.1	MGI:2140279	-0.187	-0.2131	-0.1071	0.65013	0.612209	0.781448
Z00046009-1	3.7692	3.46	4.0657	3.6754	3.6497	4.096	0.12468	0.00383	0.004	0.004	31.205	0	0	892	Unc84b	unc-84 homolog B (C. elegans)	U036412	NM_194342.1	NM_194342.1	MGI:2443011	0.0938	-0.1897	-0.0303	1.24108	0.6461	0.93261
Z00074292-1	2.3175	2.8038	2.5045	2.7937	3.3328	2.6831	0.2382	0.00237	0.00763	0.00763	31.2	0	0	893	Mfsd2	major facilitator superfamily domain containing 2	U025490	NM_029662.1	NM_029662.1	MGI:1923824	-0.4762	-0.529	-0.1786	0.334041	0.295801	0.662827
Z00007723-1	1.3238	1.6623	2.2793	1.7768	1.8816	2.6014	0.4149	0.00561	0.0133	0.0133	31.198	0	0	894	Atxn1	ataxin 1	U034734	NM_009124.2	NM_009124.2	MGI:104783	-0.453	-0.2193	-0.3221	0.352371	0.603532	0.476321
Z00077127-1	1.308	1.5727	2.0896	1.889	2.1118	2.8725	0.58058	0.01862	0.0129	0.01862	31.184	0	0	895	LOC230628	similar to C05G5.5	U128258		XM_904152.2		-0.581	-0.5391	-0.7829	0.262422	0.289001	0.164854
Z00074744-1	3.0865	3.1874	3.3546	3.21	3.6721	3.7272	0.14336	0.00318	0.0046	0.0046	31.16	0	0	896	Tspan6	tetraspanin 6	U039692	NM_019656.2	NM_019656.2	MGI:1926264	-0.1235	-0.4847	-0.3726	0.752489	0.327567	0.424033
Z00018121-1	3.0491	2.9968	3.2582	2.6841	2.3545	3.0125	0.20658	0.00266	0.00663	0.00663	31.136	0	0	897	LOC245350	similar to ubiquitin-conjugating enzyme E2Q (putative) 2	U019718		XM_141626.5		0.365	0.6423	0.2457	2.31739	4.38834	1.76076
Z00025917-1	2.7845	2.4879	3.0049	2.7101	2.3507	3.2658	0.22406	0.00376	0.0072	0.0072	31.12	0	0	898	Ikbke	inhibitor of kappaB kinase epsilon	U021750	NM_019777.2	NM_019777.2	MGI:1929612	0.0744	0.1372	-0.2609	1.18686	1.37151	0.548403
Z00075395-1	3.3086	3.2457	3.8808	3.4411	3.3981	3.8343	0.14799	0.00053	0.00476	0.00476	31.12	0	0	899	D11Ertd18e	DNA segment, Chr 11, ERATO Doi 18, expressed	U013020	NM_026740.1	NM_026740.1	MGI:1098733	-0.1325	-0.1524	0.0465	0.737055	0.704044	1.11301
Z00025165-1	2.8509	3.0478	2.3006	2.6931	3.0313	2.2498	0.24621	0.00605	0.00791	0.00791	31.113	0	0	900	Nrsn1	neurensin 1	U040479	NM_009513.1	NM_009513.1	MGI:894662	0.1578	0.0165	0.0508	1.43814	1.03872	1.12409
Z00025925-1	3.261	2.7087	2.3695	3.3674	1.8417	2.1038	0.7646	0.02458	0.00788	0.02458	31.109	0	0	901	Klk1	kallikrein 1	U281211	NM_010639.5	NM_010639.5	MGI:102850	-0.1064	0.867	0.2657	0.782708	7.36207	1.84374
Z00004728-1	4.2053	3.94	3.7287	4.2386	3.8259	3.6672	0.11656	0.00201	0.00375	0.00375	31.085	0	0	902	Cxxc6	CXXC finger 6	U031860		XM_125673.6	MGI:1098693	-0.0333	0.1141	0.0615	0.92619	1.30047	1.15213
Z00053517-1	1.91	2.041	1.8757	2.5276	2.4679	2.8817	0.32641	0.00543	0.0105	0.0105	31.079	0	0	903	Slfn9	schlafen 9	U232758	NM_172796.2	NM_172796.2	MGI:2445121	-0.6176	-0.4269	-1.006	0.241213	0.374197	0.0986279
Z00000453-1	3.0949	3.1702	3.6322	3.1402	3.2983	3.7677	0.1593	0.00118	0.00513	0.00513	31.049	0	0	905	Slc43a3	solute carrier family 43, member 3	U042326	NM_021398.2	NM_021398.2	MGI:1931054	-0.0453	-0.1281	-0.1355	0.900949	0.744561	0.731981
Z00043062-1	2.2787	2.5116	2.876	2.1415	0.9999	2.8682	0.96506	0.03112	0.01104	0.03112	31.013	0	0	906	Isx	intestine specific homeobox	U009504	NM_027837.1	NM_027837.1	MGI:1918847	0.1372	1.5117	0.0078	1.37151	32.4863	1.01812
Z00024913-1	4.6234	4.037	4.4022	4.5402	3.5124	4.1409	0.33527	0.01082	0.00364	0.01082	30.996	0	0	907	Jam2	junction adhesion molecule 2	U108508	NM_023844.2	NM_023844.2	MGI:1933820	0.0832	0.5246	0.2613	1.21116	3.34657	1.82516
Z00041708-1	3.2173	3.2232	3.7119	3.323	3.6841	3.8199	0.14756	0.00439	0.00476	0.00476	30.974	0	0	908	H2-Q2	histocompatibility 2, Q region locus 2	U037748	NM_010392.2	NM_010392.2	MGI:95931	-0.1057	-0.4609	-0.108	0.783971	0.346019	0.77983
Z00025196-1	1.9802	2.4036	2.7586	1.846	2.6944	2.8096	0.34591	0.01117	0.0091	0.01117	30.963	0	0	909	Kcnmb4	potassium large conductance calcium-activated channel, subfamily M, beta member 4	U032240	NM_021452.1	NM_021452.1	MGI:1913272	0.1342	-0.2908	-0.051	1.36207	0.511918	0.889201
Z00075589-1	3.3243	3.7118	3.395	3.3698	3.9805	3.3156	0.14679	0.00475	0.00469	0.00475	30.924	0	0	910	Tspan7	tetraspanin 7	U019701	NM_019634.2	NM_019634.2	MGI:1298407	-0.0455	-0.2687	0.0794	0.900534	0.538642	1.2006
Z00026906-1	2.858	2.6608	2.2611	2.8015	2.1814	1.8924	0.30116	0.0085	0.00976	0.00976	30.864	0	0	915	Krt17	keratin 17	U116795	NM_010663.1	NM_010663.1	MGI:96691	0.0565	0.4794	0.3687	1.13894	3.01578	2.33722
Z00031952-1	4.1816	3.9236	3.6994	4.2861	3.9005	3.7054	0.11695	0.00179	0.00379	0.00379	30.837	0	0	916	Ifitm1	interferon induced transmembrane protein 1	U008942	NM_026820.2	NM_026820.2	MGI:1915963	-0.1045	0.0231	-0.006	0.78614	1.05463	0.986279
Z00048538-1	3.1301	3.5508	3.9217	3.0766	3.5087	3.931	0.272	0.00883	0.00504	0.00883	30.801	0	0	918	Prickle1	prickle like 1 (Drosophila)	U036564	NM_001033217.1	NM_001033217.1	MGI:1916034	0.0535	0.0421	-0.0093	1.1311	1.10179	0.978814
Z00009506-1	2.9824	3.5606	3.315	2.7331	3.2449	2.8897	0.18776	0.00429	0.0061	0.0061	30.758	0	0	919	Ptger4	prostaglandin E receptor 4 (subtype EP4)	U035981		AK145045.1	MGI:104311	0.2493	0.3157	0.4253	1.77542	2.06871	2.66256
Z00024650-1	0.6224	0.689	2.4511	0.8945	0.9043	2.2053	1.31916	0.04291	0.03442	0.04291	30.742	0	0	920	Il12b	interleukin 12b	U012490	NM_008352.1	NM_008352.1	MGI:96540	-0.2721	-0.2153	0.2458	0.534441	0.609116	1.76116
Z00004269-1	3.6088	3.1998	3.8767	3.2285	2.6542	3.7722	0.41382	0.01346	0.00474	0.01346	30.738	0	0	921	Fer1l3	fer-1-like 3, myoferlin (C. elegans)	U039007		XM_975224.1	MGI:1919192	0.3803	0.5456	0.1045	2.40049	3.51237	1.27204
Z00034398-1	2.7287	2.6417	1.928	2.2759	1.9613	1.7896	0.31088	0.00953	0.01012	0.01012	30.708	0	0	923	Pax8	paired box gene 8	U022363	NM_011040.3	NM_011040.3	MGI:97492	0.4528	0.6804	0.1384	2.83661	4.79071	1.37531
Z00036498-1	2.2251	2.3998	2.9788	2.0887	2.4033	2.9107	0.26478	0.00808	0.00863	0.00863	30.692	0	0	924	Arhgap6	Rho GTPase activating protein 6	U020407	NM_009707.3	NM_009707.3	MGI:1196332	0.1364	-0.0035	0.0681	1.36899	0.991973	1.16977
Z00048750-1	1.2775	1.1984	2.2262	1.4081	1.3465	2.7815	0.8346	0.02721	0.01874	0.02721	30.676	0	0	925	Krt20	keratin 20	U033391	NM_023256.1	NM_023256.1	MGI:1914059	-0.1306	-0.1481	-0.5553	0.740287	0.71105	0.27842
Z00022523-1	3.6484	3.4561	3.33	3.1303	2.9074	2.9693	0.16704	0.0006	0.00545	0.00545	30.674	0	0	926	Cd68	CD68 antigen	U032973	NM_009853.1	NM_009853.1	MGI:88342	0.5181	0.5487	0.3607	3.29686	3.53753	2.29456
Z00026280-1	2.0581	1.917	2.4412	1.966	1.9591	2.9295	0.32099	0.00629	0.01047	0.01047	30.669	0	0	927	C430049B03Rik	RIKEN cDNA C430049B03 gene	U039387		AK021262.1	MGI:1924903	0.0921	-0.0421	-0.4883	1.23623	0.907612	0.324863
Z00026647-1	3.2406	2.7462	3.5805	3.0682	2.7128	3.0188	0.20973	0.00684	0.00539	0.00684	30.642	0	0	928	Saa3	serum amyloid A 3	U028559	NM_011315.3	NM_011315.3	MGI:98223	0.1724	0.0334	0.5617	1.4873	1.07994	3.64502
Z00054934-1	1.3497	1.7208	2.3938	1.9863	2.4815	2.5152	0.448	0.01463	0.01198	0.01463	30.628	0	0	929	Prtg	protogenin homolog (Gallus gallus)	U010727	NM_175485.3	NM_175485.3	MGI:2444710	-0.6366	-0.7607	-0.1214	0.230887	0.1735	0.756136
Z00024335-1	4.4043	4.3102	4.5	4.5288	4.11	4.7635	0.09723	0.0031	0.00318	0.00318	30.599	0	0	930	Mvp	major vault protein	U029271	NM_080638.1	NM_080638.1	MGI:1925638	-0.1245	0.2002	-0.2635	0.750758	1.58562	0.54513
Z00024471-1	1.8923	2.6196	1.9566	1.7912	2.4523	0.8588	0.7669	0.02507	0.01333	0.02507	30.585	0	0	931	Kcnj3	potassium inwardly-rectifying channel, subfamily J, member 3	U001783	NM_008426.1	NM_008426.1	MGI:104742	0.1011	0.1673	1.0978	1.26212	1.46994	12.5256
Z00019395-1	2.2769	2.1659	3.01	2.4094	2.4727	3.2572	0.37812	0.01237	0.008	0.01237	30.574	0	0	932	Dkk3	dickkopf homolog 3 (Xenopus laevis)	U029133	NM_015814.2	NM_015814.2	MGI:1354952	-0.1325	-0.3068	-0.2472	0.737055	0.493401	0.565979
Z00045100-1	2.2066	2.7287	2.3404	2.6087	3.2794	2.7462	0.28228	0.00925	0.00778	0.00925	30.533	0	0	933	Slit3	slit homolog 3 (Drosophila)	U012454	NM_011412.1	NM_011412.1	MGI:1315202	-0.4021	-0.5507	-0.4058	0.396187	0.281384	0.392826
Z00077171-1	2.2192	2.2579	2.2413	2.9556	2.8717	3.2506	0.40313	0.01321	0.00796	0.01321	30.517	0	0	934	A430089I19Rik	RIKEN cDNA A430089I19 gene	U350140	NM_177913.2	NM_177913.2	MGI:2683305	-0.7364	-0.6138	-1.0093	0.183485	0.243332	0.0978814
Z00074148-1	3.1932	3.2184	3.5891	3.2117	3.3365	3.8595	0.14485	0.0014	0.00476	0.00476	30.454	0	0	936	Magi3	membrane associated guanylate kinase, WW and PDZ domain containing 3	U024460		AK029143.1	MGI:1923484	-0.0185	-0.1181	-0.2704	0.958297	0.761904	0.536537
Z00030278-1	4.2283	4.3183	3.7573	4.3149	4.3307	3.8607	0.13236	0.00315	0.00435	0.00435	30.452	0	0	937	Hook1	hook homolog 1 (Drosophila)	U004513		BC030877.1	MGI:1925213	-0.0866	-0.0124	-0.1034	0.819219	0.971852	0.788134
Z00072986-1	3.1829	3.2308	3.6186	3.4298	3.8074	3.8028	0.1509	0.00359	0.00496	0.00496	30.446	0	0	939	H2-K1	histocompatibility 2, K1, K region	U037764	NM_001001892.1	NM_001001892.1	MGI:95904	-0.2469	-0.5766	-0.1842	0.56637	0.265094	0.654335
Z00036130-1	3.1073	3.1455	3.4954	3.3182	3.6515	3.8018	0.15543	0.00379	0.00511	0.00511	30.428	0	0	940	Smad3	MAD homolog 3 (Drosophila)	U030990	NM_016769.2	NM_016769.2	MGI:1201674	-0.2109	-0.506	-0.3064	0.615319	0.311889	0.493856
Z00023918-1	3.6378	3.9378	4.1801	3.7226	4.0542	4.2854	0.12932	0.00426	0.0039	0.00426	30.372	0	0	942	Yaf2	YY1 associated factor 2	U036562	NM_024189.4	NM_024189.4	MGI:1914307	-0.0848	-0.1164	-0.1053	0.822621	0.764892	0.784693
Z00022661-1	3.2642	2.8593	3.5277	3.3128	2.8696	3.4067	0.15678	0.00431	0.00516	0.00516	30.362	0	0	943	Peg12	paternally expressed 12	U028662	NM_013788.1	NM_013788.1	MGI:1351637	-0.0486	-0.0103	0.121	0.894129	0.976562	1.3213
Z00073896-1	3.7965	4.3277	4.0788	3.7791	3.6267	3.8897	0.12536	0.00382	0.00413	0.00413	30.356	0	0	944	Dusp4	dual specificity phosphatase 4	U195777		AK012530.1	MGI:2442191	0.0174	0.701	0.1891	1.04088	5.02343	1.54561
Z00051117-1	4.4691	3.8443	3.9353	4.543	3.8806	3.918	0.20249	0.00668	0.00432	0.00668	30.291	0	0	945	2410004A20Rik	RIKEN cDNA 2410004A20 gene	U188888	NM_025890.2	NM_025890.2	MGI:1914241	-0.0739	-0.0363	0.0173	0.843529	0.919814	1.04064
Z00045283-1	1.3862	2.4379	1.0977	1.5901	2.2111	1.1925	0.60926	0.01681	0.02019	0.02019	30.181	0	0	946	3100002H09Rik	RIKEN cDNA 3100002H09 gene	U025504		AK013916.1	MGI:1917499	-0.2039	0.2268	-0.0948	0.625317	1.68578	0.803896
Z00057815-1	3.1416	3.2408	3.7052	3.2482	3.6236	3.7911	0.15631	0.00394	0.00519	0.00519	30.147	0	0	947	Adcy6	adenylate cyclase 6	U036624	NM_007405.2	NM_007405.2	MGI:87917	-0.1066	-0.3828	-0.0859	0.782348	0.41419	0.82054
Z00074452-1	2.8782	3.2124	3.3543	3.4396	3.5238	3.688	0.15761	0.00405	0.00523	0.00523	30.138	0	0	948	Pdzk1	PDZ domain containing 1	U003608	NM_021517.1	NM_021517.1	MGI:1928901	-0.5614	-0.3114	-0.3337	0.274536	0.488203	0.463767
Z00025854-1	2.6057	2.9304	3.2162	2.6013	2.4526	3.2057	0.2181	0.00553	0.00725	0.00725	30.091	0	0	951	Trpm6	transient receptor potential cation channel, subfamily M, member 6	U019269	NM_153417.1	NM_153417.1	MGI:2675603	0.0044	0.4778	0.0105	1.01018	3.00469	1.02447
Z00025743-1	2.1524	2.012	2.5538	1.5464	1.3285	2.1033	0.3928	0.00117	0.01308	0.01308	30.03	0	0	952	Ube2l6	ubiquitin-conjugating enzyme E2L 6	U001997		AK013452.1	MGI:1914500	0.606	0.6835	0.4505	4.03645	4.82503	2.82163
Z00018335-1	2.0133	2.1008	2.0664	2.3936	2.7841	2.8754	0.28772	0.0062	0.00958	0.00958	30.024	0	0	953	Hrc	histidine rich calcium binding protein	U008070	NM_010473.1	NM_010473.1	MGI:96226	-0.3803	-0.6833	-0.809	0.416582	0.207348	0.155239
Z00024447-1	2.7185	2.8173	2.584	3.3405	3.2422	2.8042	0.18323	0.00239	0.00612	0.00612	29.937	0	0	958	Gnat2	guanine nucleotide binding protein, alpha transducing 2	U003724	NM_008141.2	NM_008141.2	MGI:95779	-0.622	-0.4249	-0.2202	0.238781	0.375924	0.602282
Z00007495-1	1.8183	1.5845	2.2804	1.3968	0.9257	2.2687	0.55127	0.0133	0.01842	0.01842	29.926	0	0	959	Pramel7	preferentially expressed antigen in melanoma like 7	U022909	NM_178250.2	NM_178250.2	MGI:2156391	0.4215	0.6588	0.0117	2.63937	4.55827	1.02731
Z00011106-1	2.2911	2.1363	2.8078	1.7983	1.8202	2.5574	0.32309	0.00152	0.01081	0.01081	29.877	0	0	960	Tgfbr2	transforming growth factor, beta receptor II	U031410	NM_009371.2	NM_009371.2	MGI:98729	0.4928	0.3161	0.2504	3.11028	2.07062	1.77992
Z00075839-1	3.0652	3.0911	3.5874	3.3304	3.7524	3.7868	0.2055	0.00688	0.00511	0.00688	29.869	0	0	961	H2-Q7	histocompatibility 2, Q region locus 7	U357899	NM_010394.2	NM_010394.2	MGI:95936	-0.2652	-0.6613	-0.1994	0.543	0.218122	0.63183
Z00005511-1	4.6586	4.6932	4.3717	4.3488	4.2495	4.1515	0.09592	0.00155	0.00321	0.00321	29.861	0	0	962	Fntb	farnesyltransferase, CAAX box, beta	U014123	NM_145927.2	NM_145927.2	MGI:1861305	0.3098	0.4437	0.2202	2.0408	2.77779	1.66035
Z00020688-1	2.5286	2.7185	1.7496	2.8838	2.8266	2.2987	0.36247	0.01214	0.0086	0.01214	29.86	0	0	963	Crmp1	collapsin response mediator protein 1	U005520	NM_007765.3	NM_007765.3	MGI:107793	-0.3552	-0.1081	-0.5491	0.441367	0.779651	0.282423
Z00040962-1	2.7976	2.4743	2.6361	2.2768	1.7174	2.1851	0.29216	0.00357	0.00981	0.00981	29.791	0	0	966	1700010A17Rik	RIKEN cDNA 1700010A17 gene	U001660	NM_029309.2	NM_029309.2	MGI:1922745	0.5208	0.7569	0.451	3.31742	5.71347	2.82488
Z00038126-1	3.0965	3.039	2.8588	2.5537	2.3344	2.307	0.24274	0.00638	0.00815	0.00815	29.79	0	0	967	8430416G17Rik	RIKEN cDNA 8430416G17 gene	U038374		AK018420.1	MGI:1918719	0.5428	0.7046	0.5518	3.4898	5.06524	3.56287
Z00034692-1	4.5862	4.3424	4.2697	4.6091	4.1629	4.0424	0.1031	0.00346	0.00343	0.00346	29.786	0	0	968	Acp6	acid phosphatase 6, lysophosphatidic	U003610	NM_019800.2	NM_019800.2	MGI:1931010	-0.0229	0.1795	0.2273	0.948637	1.51182	1.68772
Z00056228-1	4.7995	4.4607	4.9599	4.5888	4.2682	4.685	0.1207	0.00153	0.00405	0.00405	29.771	0	0	969	Erf	Ets2 repressor factor	U028271	NM_010155.2	NM_010155.2	MGI:109637	0.2107	0.1925	0.2749	1.62443	1.55776	1.88322
Z00011350-1	3.2788	3.4006	3.7415	3.3813	3.7679	3.9607	0.14731	0.00156	0.00496	0.00496	29.73	0	0	970	Ilk	integrin linked kinase	U008568	NM_010562.1	NM_010562.1	MGI:1195267	-0.1025	-0.3673	-0.2192	0.789769	0.42924	0.603671
Z00016596-1	3.0628	2.8001	2.4961	3.4327	2.9139	2.9148	0.19026	0.00192	0.0064	0.0064	29.723	0	0	971	Arhgap30	Rho GTPase activating protein 30	U001087	NM_001005508.1	NM_001005508.1	MGI:2684948	-0.3699	-0.1138	-0.4187	0.426678	0.769485	0.381329
Z00001681-1	2.081	2.3671	2.5528	2.4841	2.9724	2.9909	0.25076	0.00664	0.00844	0.00844	29.709	0	0	972	Dzip1l	Mus musculus DAZ interacting protein 1-like (Dzip1l), mRNA	U010910	NM_028258.2	AK012132.1		-0.4031	-0.6053	-0.4381	0.395276	0.248142	0.36467
Z00017989-1	3.5528	3.8018	4.4092	3.6711	3.7167	4.3253	0.26217	0.00883	0.00418	0.00883	29.675	0	0	973	Gsn	gelsolin	U001654	NM_146120.3	NM_146120.3	MGI:95851	-0.1183	0.0851	0.0839	0.761553	1.21647	1.21311
Z00034237-1	4.0234	4.0686	3.7193	3.8104	3.5563	3.4481	0.12274	0.00414	0.0041	0.00414	29.672	0	0	974	Sall1	sal-like 1 (Drosophila)	U030082		BC062937.1	MGI:1889585	0.213	0.5123	0.2712	1.63305	3.25312	1.86724
Z00007320-1	2.9819	2.8994	3.8861	2.9379	2.077	3.5632	0.77953	0.02627	0.00564	0.02627	29.67	0	0	976	Gata6	GATA binding protein 6	U018415	NM_010258.3	NM_010258.3	MGI:107516	0.044	0.8224	0.3229	1.10662	6.64355	2.10329
Z00074421-1	3.8827	3.7854	4.2627	3.7909	3.7167	4.2446	0.11837	0.00165	0.00399	0.00399	29.67	0	0	977	Myd88	myeloid differentiation primary response gene 88	U031427	NM_010851.2	NM_010851.2	MGI:108005	0.0918	0.0687	0.0181	1.23538	1.17139	1.04256
Z00015096-1	3.5432	3.5642	4.0255	3.6345	3.8415	4.145	0.12807	0.00432	0.00412	0.00432	29.653	0	0	978	Parva	parvin, alpha	U042857	NM_020606.5	NM_020606.5	MGI:1931144	-0.0913	-0.2773	-0.1195	0.810401	0.52808	0.759451
Z00048075-1	2.4242	2.9398	2.9461	2.5977	3.1006	3.3078	0.21073	0.00389	0.00711	0.00711	29.631	0	0	979	Tspan12	tetraspanin 12	U027073	NM_173007.1	NM_173007.1	MGI:1889818	-0.1735	-0.1608	-0.3617	0.670656	0.690558	0.43481
Z00028224-1	3.0476	2.6179	3.1662	2.7624	2.2702	2.8173	0.20346	0.00628	0.00689	0.00689	29.526	0	0	981	6030455H03Rik	RIKEN cDNA 6030455H03 gene	U012821		AK020071.1	MGI:1924973	0.2852	0.3477	0.3489	1.92841	2.2269	2.23306
Z00039082-1	3.4799	3.7766	3.1349	3.3095	3.6139	2.7954	0.24959	0.00846	0.00498	0.00846	29.513	0	0	982	Crlf1	cytokine receptor-like factor 1	U254710	NM_018827.2	NM_018827.2	MGI:1340030	0.1704	0.1627	0.3395	1.48047	1.45445	2.18524
Z00026338-1	1.9492	1.9319	2.4888	1.8492	2.7416	2.6214	0.31512	0.00788	0.01069	0.01069	29.479	0	0	983	Prox1	prospero-related homeobox 1	U022193	NM_008937.2	NM_008937.2	MGI:97772	0.1	-0.8097	-0.1326	1.25893	0.154989	0.736885
Z00076611-1	3.0616	3.4519	3.156	3.3746	3.748	3.6297	0.14047	0.00385	0.00477	0.00477	29.473	0	0	984	Kif5c	kinesin family member 5C	U001744	NM_008449.2	NM_008449.2	MGI:1098269	-0.313	-0.2961	-0.4737	0.486407	0.505708	0.33597
Z00064853-1	2.9083	2.8225	2.775	4.2585	4.013	4.0359	0.98183	0.03333	0.00512	0.03333	29.46	0	0	985	Ddx3y	Mus musculus DEAD (Asp-Glu-Ala-Asp) box polypeptide 3, Y-linked (Ddx3y), mRNA	U138825	NM_012008.1	AJ007376.1		-1.3502	-1.1905	-1.2609	0.0446478	0.0644911	0.0548403
Z00074920-1	2.7923	2.9717	2.2702	2.9142	3.0771	2.3467	0.23002	0.00577	0.00781	0.00781	29.451	0	0	986	Usp44	ubiquitin specific peptidase 44	U011903	NM_183199.1	NM_183199.1	MGI:3045318	-0.1219	-0.1054	-0.0765	0.755266	0.784513	0.838494
Z00015207-1	2.8929	2.6237	2.4958	2.4557	1.8376	2.1821	0.26711	0.0036	0.00908	0.00908	29.424	0	0	987	Napsa	napsin A aspartic peptidase	U008045	NM_008437.1	NM_008437.1	MGI:109365	0.4372	0.7861	0.3137	2.73653	6.11083	2.05921
Z00010489-1	2.5238	3.1021	2.7716	2.6769	3.2545	3.1551	0.17528	0.00436	0.00596	0.00596	29.414	0	0	988	Slc39a8	solute carrier family 39 (metal ion transporter), member 8	U003893	NM_026228.2	NM_026228.2	MGI:1914797	-0.1531	-0.1524	-0.3835	0.70291	0.704044	0.413523
Z00038353-1	2.5926	2.4812	3.2193	2.5114	2.4642	3.0808	0.22462	0.00333	0.00764	0.00764	29.394	0	0	989	Ttc28	tetratricopeptide repeat domain 28	U127743		BC002262.1	MGI:2140873	0.0812	0.017	0.1385	1.20559	1.03992	1.37562
Z00075588-1	3.8889	3.2753	3.7325	3.5768	3.089	3.0946	0.23014	0.00784	0.00513	0.00784	29.37	0	0	990	2310046K01Rik	RIKEN cDNA 2310046K01 gene	U002632	NM_027172.1	NM_027172.1	MGI:1916948	0.3121	0.1863	0.6379	2.05163	1.53568	4.3441
Z00062561-1	2.9788	2.9961	2.7199	2.291	2.3185	2.279	0.23702	0.0021	0.00807	0.00807	29.369	0	0	991	C230035I16Rik	RIKEN cDNA C230035I16 gene	U034596		AK048740.1	MGI:2444850	0.6878	0.6776	0.4409	4.87304	4.75992	2.75994
Z00035586-1	3.2448	3.3358	3.967	3.308	3.3363	3.823	0.19126	0.00651	0.00497	0.00651	29.369	0	0	992	Dap	death-associated protein	U087654	NM_146057.1	NM_146057.1	MGI:1918190	-0.0632	-0.0005	0.144	0.86457	0.998849	1.39316
Z00025210-1	3.8266	3.4404	3.3769	3.7785	3.0127	3.1456	0.21469	0.00731	0.0052	0.00731	29.363	0	0	993	Manba	mannosidase, beta A, lysosomal	U003890	NM_027288.2	NM_027288.2	MGI:88175	0.0481	0.4277	0.2313	1.11712	2.67732	1.70333
Z00009515-1	2.0695	2.1659	2.8884	1.8685	2.3993	2.5329	0.26605	0.00694	0.00906	0.00906	29.354	0	0	994	1500005K14Rik	RIKEN cDNA 1500005K14 gene	U033093		XM_893392.2	MGI:1923816	0.201	-0.2334	0.3555	1.58855	0.584252	2.26725
Z00020417-1	2.8306	2.3987	3.0219	2.9283	2.2899	3.0397	0.21249	0.00347	0.00726	0.00726	29.286	0	0	995	Susd2	sushi domain containing 2	U031927	NM_027890.3	NM_027890.3	MGI:1918983	-0.0977	0.1088	-0.0178	0.798546	1.28469	0.959843
Z00034732-1	4.7637	4.5708	4.511	4.6504	4.1682	4.3273	0.09488	0.00225	0.00324	0.00324	29.269	0	0	996	4930517K11Rik	RIKEN cDNA 4930517K11 gene	U016786	NM_026594.1	NM_026594.1	MGI:1915422	0.1133	0.4026	0.1837	1.29808	2.52697	1.52651
Z00074293-1	2.4887	2.8905	2.9915	2.778	3.4191	2.8649	0.18519	0.00594	0.00633	0.00633	29.266	0	0	997	Rgs17	regulator of G-protein signaling 17	U031500	NM_019958.2	NM_019958.2	MGI:1927469	-0.2893	-0.5286	0.1266	0.513689	0.296074	1.33844
Z00052952-1	3.2351	3.3267	3.5968	3.6966	3.9533	3.7828	0.15016	0.00513	0.00495	0.00513	29.262	0	0	998	Aldh5a1	aldhehyde dehydrogenase family 5, subfamily A1	U362815	NM_172532.1	NM_172532.1	MGI:2441982	-0.4615	-0.6266	-0.186	0.345541	0.236265	0.651628
Z00029575-1	1.3838	2.3264	0.7111	1.8819	2.3998	0.6403	1.19751	0.041	0.02304	0.041	29.206	0	0	999	Kis2	Kaplan integration site 2	U039384		AY940614.1	MGI:3617487	-0.4981	-0.0734	0.0708	0.317614	0.844501	1.17706
Z00026270-1	2.4999	3.0004	2.9115	2.3174	2.7978	3.1579	0.20055	0.00634	0.00687	0.00687	29.194	0	0	1000	Egfr	epidermal growth factor receptor	U012329		AK033431.1	MGI:95294	0.1825	0.2026	-0.2464	1.5223	1.59441	0.567022
Z00026052-1	2.282	2.2303	2.7919	2.1958	2.025	2.9159	0.25782	0.00387	0.00884	0.00884	29.173	0	0	1001	Osmr	oncostatin M receptor	U035985	NM_011019.1	NM_011019.1	MGI:1330819	0.0862	0.2053	-0.124	1.21955	1.60435	0.751623
Z00025642-1	4.8493	4.7536	4.2747	4.6411	4.508	4.3393	0.1042	0.00304	0.00358	0.00358	29.115	0	0	1004	Tcf15	transcription factor 15	U002636	NM_009328.2	NM_009328.2	MGI:104664	0.2082	0.2456	-0.0646	1.6151	1.76035	0.861787
Z00044945-1	1.7771	1.7928	2.5014	1.2056	0.9792	1.8765	0.58043	0.01736	0.01994	0.01994	29.105	0	0	1005	Vit	vitrin	U018235	NM_028813.1	NM_028813.1	MGI:1921449	0.5715	0.8136	0.6249	3.72821	6.51028	4.21599
Z00061242-1	3.9913	4.2191	3.5177	4.0316	4.2655	3.8064	0.15398	0.00529	0.00402	0.00529	29.091	0	0	1006	Klhl7	kelch-like 7 (Drosophila)	U005355	NM_026448.1	NM_026448.1	MGI:1196453	-0.0403	-0.0464	-0.2887	0.911381	0.898669	0.514399
Z00012762-1	2.566	3.02	3.123	2.8882	3.5574	3.2418	0.22377	0.0077	0.00544	0.0077	29.067	0	0	1007	St6gal1	beta galactoside alpha 2,6 sialyltransferase 1	U016960	NM_145933.3	NM_145933.3	MGI:108470	-0.3222	-0.5374	-0.1188	0.476212	0.290135	0.760677
Z00039970-1	3.6504	3.4405	3.8735	3.0465	2.8482	3.4392	0.28708	0.00989	0.00481	0.00989	29.038	0	0	1008	Zc3hav1	zinc finger CCCH type, antiviral 1		NM_028864.1	NM_028864.1	MGI:1926031	0.6039	0.5923	0.4343	4.01698	3.91111	2.71832
Z00056918-1	3.0683	3.2393	3.5764	3.1805	3.3602	3.7669	0.13765	0.00142	0.00474	0.00474	29.03	0	0	1009	Cerk	ceramide kinase	U036506	NM_145475.3	NM_145475.3	MGI:2386052	-0.1122	-0.1209	-0.1905	0.772325	0.757007	0.644911
Z00074634-1	3.5391	3.1172	3.174	3.4729	2.4117	3.0834	0.32207	0.0111	0.00575	0.0111	29.004	0	0	1010	Ceacam1	CEA-related cell adhesion molecule 1	U082785	NM_001039185.1	NM_001039185.1	MGI:1347245	0.0662	0.7055	0.0906	1.16466	5.07575	1.23197
Z00045205-1	1.6853	2.214	2.356	2.0255	2.912	2.4766	0.34664	0.01196	0.01099	0.01196	28.991	0	0	1011	Rtp4	receptor transporter protein 4	U016965	NM_023386.3	NM_023386.3	MGI:1915025	-0.3402	-0.698	-0.1206	0.456878	0.200447	0.75753
Z00016053-1	2.1505	2.3391	2.8794	2.1975	2.4581	3.0074	0.25697	0.00446	0.00887	0.00887	28.969	0	0	1012	Olfml2b	olfactomedin-like 2B	U001073	NM_177068.3	NM_177068.3	MGI:2443310	-0.047	-0.119	-0.128	0.897429	0.760326	0.744732
Z00007625-1	2.8326	3.3919	2.8703	3.1611	3.829	3.1134	0.27408	0.00947	0.00505	0.00947	28.944	0	0	1015	Irf1	interferon regulatory factor 1	U012603	NM_008390.1	NM_008390.1	MGI:96590	-0.3285	-0.4371	-0.2431	0.469353	0.365511	0.571347
Z00007110-1	4.0472	3.752	4.0415	3.9791	3.4432	4.033	0.11776	0.0007	0.00407	0.00407	28.943	0	0	1016	Skap2	src family associated phosphoprotein 2	U027299	NM_018773.2	NM_018773.2	MGI:1889206	0.0681	0.3088	0.0085	1.16977	2.0361	1.01976
Z00074998-1	4.4839	4.2508	4.626	4.3498	4.1875	4.7805	0.10396	0.00359	0.00304	0.00359	28.923	0	0	1017	2310014H01Rik	RIKEN cDNA 2310014H01 gene	U041372		BC025573.1	MGI:1923698	0.1341	0.0633	-0.1545	1.36176	1.15691	0.700648
Z00077458-1	4.5674	4.6073	4.2192	4.5866	4.6323	4.175	0.08722	0.00149	0.00302	0.00302	28.91	0	0	1018	Akr1b3	aldo-keto reductase family 1, member B3 (aldose reductase)			AK145392.1	MGI:1353494	-0.0192	-0.025	0.0442	0.956753	0.944061	1.10713
Z00077501-1	2.0121	2.1945	2.4472	2.383	1.8667	2.9245	0.28006	0.00902	0.00969	0.00969	28.907	0	0	1019	Cubn	cubilin (intrinsic factor-cobalamin receptor)			AK141391.1	MGI:1931256	-0.3709	0.3278	-0.4773	0.425696	2.12716	0.333196
Z00068032-1	2.1864	3.0605	2.0451	2.2776	3.0506	1.4317	0.7854	0.02718	0.0094	0.02718	28.895	0	0	1020	7420416P09Rik	RIKEN cDNA 7420416P09 gene	U043300	NM_001033776.1	NM_001033776.1	MGI:3588197	-0.0912	0.0099	0.6134	0.810588	1.02306	4.10582
Z00041343-1	1.7244	1.9678	0.8868	1.6792	2.1544	0.703	0.69533	0.01998	0.02407	0.02407	28.893	0	0	1021	Sned1	sushi, nidogen and EGF-like domains 1	U044697	NM_172463.3	NM_172463.3	MGI:3045960	0.0452	-0.1866	0.1838	1.10969	0.650729	1.52686
Z00051393-1	2.41	2.2736	2.8621	1.797	1.9004	2.7429	0.37272	0.01291	0.00978	0.01291	28.861	0	0	1023	Mosc1	MOCO sulphurase C-terminal domain containing 1	U022168		AK004989.1	MGI:1913362	0.613	0.3732	0.1192	4.10204	2.36157	1.31583
Z00034700-1	2.8779	3.1008	2.4539	2.4228	2.3161	2.1615	0.25672	0.00284	0.0089	0.0089	28.853	0	0	1024	Arhgef3	Rho guanine nucleotide exchange factor (GEF) 3	U015421	NM_027871.1	NM_027871.1	MGI:1918954	0.4551	0.7847	0.2924	2.85167	6.09116	1.96065
Z00019632-1	3.9487	3.6736	4.2767	3.9328	3.7221	4.1482	0.10985	0.00373	0.00381	0.00381	28.852	0	0	1025	Idh1	isocitrate dehydrogenase 1 (NADP+), soluble	U021417	NM_010497.2	NM_010497.2	MGI:96413	0.0159	-0.0485	0.1285	1.03729	0.894335	1.34431
Z00074278-1	4.0262	4.3227	4.6375	4.2491	4.996	5.2046	0.4194	0.01454	0.00363	0.01454	28.835	0	0	1026	Tpm1	tropomyosin 1, alpha	U031028	NM_024427.2	NM_024427.2	MGI:98809	-0.2229	-0.6733	-0.5671	0.598549	0.212178	0.270957
Z00051415-1	3.2346	3.802	3.6679	3.3702	3.8848	3.8142	0.1415	0.00162	0.00491	0.00491	28.816	0	0	1027	Ptpn13	protein tyrosine phosphatase, non-receptor type 13	U005882	NM_011204.1	NM_011204.1	MGI:103293	-0.1356	-0.0828	-0.1463	0.731813	0.826418	0.714003
Z00076650-1	2.9565	3.0529	3.3519	3.17	3.5126	3.701	0.16165	0.00547	0.00561	0.00561	28.799	0	0	1028	Dpysl2	dihydropyrimidinase-like 2	U035708	NM_009955.2	NM_009955.2	MGI:1349763	-0.2135	-0.4597	-0.3491	0.611646	0.346976	0.44761
Z00011812-1	4.408	4.4109	4.0049	4.4429	4.5142	3.9854	0.11047	0.00224	0.00384	0.00384	28.789	0	0	1029	Syce2	synaptonemal complex central element protein 2	U009578	NM_027954.1	NM_027954.1	MGI:1919096	-0.0349	-0.1033	0.0195	0.922784	0.788315	1.04592
Z00036691-1	2.8622	2.8397	3.2607	2.8748	3.0555	3.5676	0.16731	0.00569	0.00581	0.00581	28.785	0	0	1030	Jak2	Janus kinase 2	U043720	NM_001048177.1	NM_001048177.1	MGI:96629	-0.0126	-0.2158	-0.3069	0.971404	0.608415	0.493287
Z00036597-1	1.5267	1.4474	1.6858	2.1769	1.8646	2.6823	0.43199	0.01502	0.01298	0.01502	28.764	0	0	1031	Dcc	deleted in colorectal carcinoma	U038545	NM_007831.2	NM_007831.2	MGI:94869	-0.6502	-0.4172	-0.9965	0.223769	0.382648	0.100809
Z00055583-1	3.8844	3.8399	4.1337	4.0307	4.0327	4.741	0.21392	0.00744	0.00438	0.00744	28.743	0	0	1032	Rhox6	reproductive homeobox 6	U019795	NM_008955.1	NM_008955.1	MGI:1202888	-0.1463	-0.1928	-0.6073	0.714003	0.641505	0.247002
Z00070838-1	2.349	2.1515	2.593	3.332	3.1143	3.2287	0.49292	0.01716	0.00701	0.01716	28.72	0	0	1033	LOC632985	similar to ferritin, heavy polypeptide-like 17			XR_004183.1		-0.983	-0.9628	-0.6357	0.103992	0.108943	0.231366
Z00074440-1	3.3231	3.2905	3.3205	2.8464	2.69	2.9074	0.1584	0.00552	0.00538	0.00552	28.717	0	0	1034	Zfp689	zinc finger protein 689	U029293	NM_175163.2	NM_175163.2	MGI:1918381	0.4767	0.6005	0.4131	2.99709	3.98566	2.58881
Z00049707-1	2.8753	2.9237	3.4633	3.0339	2.6984	3.4863	0.21042	0.00733	0.00582	0.00733	28.715	0	0	1035	Chn2	chimerin (chimaerin) 2	U006885	NM_023543.1	NM_023543.1	MGI:1917243	-0.1586	0.2253	-0.023	0.694065	1.67996	0.948418
Z00020559-1	2.6493	2.2296	2.1964	2.2562	1.3363	1.5657	0.47942	0.0167	0.01199	0.0167	28.707	0	0	1036	Cd37	CD37 antigen	U028522	NM_007645.2	NM_007645.2	MGI:88330	0.3931	0.8933	0.6307	2.47229	7.82168	4.27268
Z00045061-1	2.6938	1.9882	2.4739	2.7097	1.8113	2.5146	0.28388	0.00577	0.00989	0.00989	28.693	0	0	1037	1700042O10Rik	RIKEN cDNA 1700042O10 gene	U012320		AK006690.1	MGI:1920571	-0.0159	0.1769	-0.0407	0.964051	1.5028	0.910542
Z00023956-1	2.7639	2.9005	2.0737	2.6841	2.0872	1.9099	0.36318	0.01267	0.00899	0.01267	28.661	0	0	1038	Clnk	cytokine-dependent hematopoietic cell linker	U026141	NM_013748.2	NM_013748.2	MGI:1351468	0.0798	0.8133	0.1638	1.20171	6.50579	1.45814
Z00021738-1	1.6179	1.7551	2.3201	1.5255	1.4342	2.5023	0.39484	0.00846	0.01379	0.01379	28.628	0	0	1040	Hoxc8	homeo box C8	U016733		AK051173.1	MGI:96198	0.0924	0.3209	-0.1822	1.23709	2.09363	0.657355
Z00023305-1	3.5468	3.6359	4.0272	3.5493	3.6362	4.1143	0.12684	0.00441	0.00443	0.00443	28.619	0	0	1041	Gng10	guanine nucleotide binding protein (G protein), gamma 10	U004375	NM_025277.3	NM_025277.3	MGI:1336169	-0.0025	-0.0003	-0.0871	0.99426	0.999309	0.818276
Z00042230-1	1.7699	1.8391	2.2509	2.1782	2.2277	2.8537	0.29814	0.00191	0.01042	0.01042	28.615	0	0	1042	C130026I21Rik	RIKEN cNDA C130026I21 gene	U273358		AK047983.1	MGI:3612702	-0.4083	-0.3886	-0.6028	0.390571	0.408696	0.249574
Z00078122-1	2.0857	2.7142	1.7411	1.9401	2.7898	1.5407	0.52523	0.01836	0.01153	0.01836	28.606	0	0	1043	3110082D06Rik	RIKEN cDNA 3110082D06 gene			AK014270.1	MGI:1920485	0.1456	-0.0756	0.2004	1.3983	0.840234	1.58635
Z00022980-1	3.5155	3.6589	3.7321	3.4845	4.1033	3.9963	0.12782	0.00392	0.00447	0.00447	28.605	0	0	1044	Plekhg2	pleckstrin homology domain containing, family G (with RhoGef domain) member 2	U028322	NM_138752.1	NM_138752.1	MGI:2141874	0.031	-0.4444	-0.2642	1.07399	0.359418	0.544252
Z00035819-1	3.7738	3.98	3.171	3.7676	3.7851	3.4139	0.1766	0.00618	0.00487	0.00618	28.598	0	0	1045	Hells	helicase, lymphoid specific	U356990		AK021390.1	MGI:106209	0.0062	0.1949	-0.2429	1.01438	1.56639	0.57161
Z00049134-1	2.4874	3.3472	2.8533	3.0954	3.8963	3.7091	0.55951	0.01958	0.00539	0.01958	28.574	0	0	1047	Gbp1	guanylate nucleotide binding protein 1	U237744	NM_010259.1	NM_010259.1	MGI:95666	-0.608	-0.5491	-0.8558	0.246604	0.282423	0.13938
Z00061894-1	4.5303	4.5332	3.9897	4.5915	4.3895	3.9903	0.15369	0.00539	0.00336	0.00539	28.531	0	0	1048	Alg13	asparagine-linked glycosylation 13 homolog (S. cerevisiae)	U020284		BC053004.1	MGI:1914824	-0.0612	0.1437	-0.0006	0.86856	1.39219	0.998619
Z00060897-1	3.3169	3.2284	3.1785	2.7972	2.8151	2.6141	0.16329	0.0055	0.00573	0.00573	28.498	0	0	1049	Nlrp9c	NLR family, pyrin domain containing 9C	U297872		AY360472.1	MGI:3028627	0.5197	0.4133	0.5644	3.30902	2.59	3.66775
Z00075187-1	2.5603	2.6681	2.7595	1.9352	1.9351	2.1783	0.27445	0.00911	0.00963	0.00963	28.492	0	0	1050	Eif4ebp1	eukaryotic translation initiation factor 4E binding protein 1	U009218	NM_007918.2	NM_007918.2	MGI:103267	0.6251	0.733	0.5812	4.21794	5.40754	3.81241
Z00058911-1	2.9984	2.8832	2.8803	3.1698	3.2595	3.7862	0.2332	0.00819	0.00513	0.00819	28.482	0	0	1051	A630012P03Rik	RIKEN cDNA A630012P03 gene			AK085028.1	MGI:2442968	-0.1714	-0.3763	-0.9059	0.673907	0.420436	0.124194
Z00035969-1	3.6651	3.7627	3.5663	3.9035	4.2275	3.9743	0.11324	0.00232	0.00398	0.00398	28.454	0	0	1053	2610042L04Rik	RIKEN cDNA 2610042L04 gene	U041261	NM_001024713.1	NM_001024713.1	MGI:1914305	-0.2384	-0.4648	-0.408	0.577564	0.342926	0.390841
Z00024753-1	1.9149	2.124	2.031	2.6113	2.8707	2.2573	0.27041	0.00412	0.00951	0.00951	28.445	0	0	1054	Fn3k	fructosamine 3 kinase	U013690	NM_022014.2	NM_022014.2	MGI:1926834	-0.6964	-0.7467	-0.2263	0.201187	0.179184	0.593882
Z00051545-1	2.3882	2.5608	2.1047	2.596	2.8229	1.6356	0.36024	0.01267	0.01011	0.01267	28.436	0	0	1055	Ina	Mus musculus internexin neuronal intermediate filament protein, alpha (Ina), mRNA	U019540	NM_146100.2	AK144917.1		-0.2078	-0.2621	0.4691	0.619726	0.54689	2.9451
Z00070277-1	1.6518	2.5443	1.802	1.8619	2.8746	2.332	0.46452	0.01634	0.01082	0.01634	28.432	0	0	1056	Cldn1	claudin 1	U036934	NM_016674.2	NM_016674.2	MGI:1276109	-0.2101	-0.3303	-0.53	0.616453	0.467412	0.295121
Z00051318-1	2.4612	1.6434	1.7625	2.5455	1.3758	0.859	0.83216	0.02929	0.01743	0.02929	28.407	0	0	1057	4930558O21Rik	RIKEN cDNA 4930558O21 gene	U003109	NM_026668.1	NM_026668.1	MGI:1915557	-0.0843	0.2676	0.9035	0.823569	1.85183	8.00756
Z00024574-1	2.736	2.4659	2.2302	2.5348	1.7996	1.7582	0.32355	0.00502	0.01141	0.01141	28.366	0	0	1059	Vpreb3	pre-B lymphocyte gene 3	U011669	NM_009514.2	NM_009514.2	MGI:98938	0.2012	0.6663	0.472	1.58928	4.63767	2.96483
Z00008338-1	3.75	3.8034	4.207	3.7867	3.7831	4.2598	0.11042	0.00144	0.0039	0.0039	28.295	0	0	1060	Commd3	COMM domain containing 3	U348660	NM_147778.2	NM_147778.2	MGI:88218	-0.0367	0.0203	-0.0528	0.918967	1.04785	0.885523
Z00077046-1	2.3539	2.5651	1.9812	1.5733	1.4953	1.199	0.56314	0.01991	0.01374	0.01991	28.285	0	0	1061	Trim66	tripartite motif-containing 66	U029104	NM_181853.2	NM_181853.2	MGI:2152406	0.7806	1.0698	0.7822	6.03393	11.7436	6.0562
Z00078147-1	2.6704	3.1508	2.577	2.6353	3.4077	2.9923	0.22243	0.00786	0.00637	0.00786	28.282	0	0	1062	6720422M22Rik	RIKEN cDNA 6720422M22 gene	U065556		AK032738.1	MGI:2140027	0.0351	-0.2569	-0.4153	1.08418	0.553478	0.384326
Z00074547-1	2.3643	2.3319	2.8485	2.1941	1.6998	2.5971	0.3026	0.0107	0.00961	0.0107	28.276	0	0	1063	Lgals9	lectin, galactose binding, soluble 9	U033142	NM_010708.1	NM_010708.1	MGI:109496	0.1702	0.6321	0.2514	1.47979	4.28647	1.78402
Z00075327-1	3.2634	3.2649	2.6057	3.3356	3.3341	2.9857	0.16626	0.0058	0.00588	0.00588	28.255	0	0	1064	Elmo1	engulfment and cell motility 1, ced-12 homolog (C. elegans)	U014588	NM_198093.2	NM_198093.2	MGI:2153044	-0.0722	-0.0692	-0.38	0.846837	0.852707	0.416869
Z00023176-1	2.5957	2.6148	2.2832	3.107	2.9632	2.3422	0.21614	0.00152	0.00765	0.00765	28.251	0	0	1065	Tex21	testis expressed gene 21	U034085	NM_019784.3	NM_019784.3	MGI:1931131	-0.5113	-0.3484	-0.059	0.308106	0.448332	0.872971
Z00007416-1	3.3286	2.91	2.7646	3.0446	2.7484	2.1006	0.33716	0.01194	0.00696	0.01194	28.238	0	0	1066	C80638	expressed sequence C80638	U003885	NM_178877.4	NM_178877.4	MGI:2140077	0.284	0.1616	0.664	1.92309	1.45077	4.61318
Z00002786-1	3.4903	3.5848	2.9164	3.3895	2.9823	2.7699	0.23214	0.00822	0.00494	0.00822	28.234	0	0	1067	1700029I01Rik	RIKEN cDNA 1700029I01 gene	U020603	NM_027285.2	NM_027285.2	MGI:1917255	0.1008	0.6025	0.1465	1.26125	4.00405	1.4012
Z00070617-1	2.9783	3.0523	3.4618	3.0866	3.0853	3.694	0.16216	0.00122	0.00575	0.00575	28.226	0	0	1069	Msl31	male-specific lethal-3 homolog 1 (Drosophila)	U039882	NM_010832.2	NM_010832.2	MGI:1341851	-0.1083	-0.033	-0.2322	0.779292	0.92683	0.585868
Z00057198-1	2.3296	2.6256	1.7772	2.5225	2.6507	1.5688	0.42792	0.01517	0.01145	0.01517	28.201	0	0	1070	Pdzd4	PDZ domain containing 4	U019947	NM_001029868.1	NM_001029868.1	MGI:2443483	-0.1929	-0.0251	0.2084	0.641357	0.943844	1.61585
Z00026888-1	2.0302	2.158	0.6815	1.6079	0.757	0.738	0.94096	0.02575	0.03338	0.03338	28.188	0	0	1072	Tmprss11d	transmembrane protease, serine 11d	U026347	NM_145561.2	NM_145561.2	MGI:2385221	0.4223	1.401	-0.0565	2.64423	25.1768	0.878011
Z00035615-1	3.4739	3.0913	3.2567	3.4247	2.9197	2.8127	0.14441	0.00422	0.00513	0.00513	28.146	0	0	1074	Cobl	cordon-bleu	U032518	NM_172496.2	NM_172496.2	MGI:105056	0.0492	0.1716	0.444	1.11995	1.48457	2.77971
Z00025569-1	2.378	2.1951	3.0023	2.0307	2.0476	2.5723	0.27618	0.00478	0.00981	0.00981	28.141	0	0	1075	Osr2	odd-skipped related 2 (Drosophila)	U016157	NM_054049.1	NM_054049.1	MGI:1930813	0.3473	0.1475	0.43	2.22485	1.40443	2.69153
Z00036904-1	2.8523	2.2516	3.0345	2.9572	2.5569	3.0183	0.19486	0.00426	0.00693	0.00693	28.123	0	0	1077	Fry	furry homolog (Drosophila)	U164719		XM_976343.1	MGI:2443895	-0.1049	-0.3053	0.0162	0.785416	0.495108	1.03801
Z00024389-1	2.6398	2.8847	2.5305	2.4939	3.3386	2.6999	0.1967	0.00611	0.007	0.007	28.119	0	0	1078	Thbs4	thrombospondin 4	U035026	NM_011582.1	NM_011582.1	MGI:1101779	0.1459	-0.4539	-0.1694	1.39927	0.351641	0.677018
Z00048122-1	1.6287	2.3856	1.8095	1.6862	2.8618	1.9106	0.4635	0.01648	0.01223	0.01648	28.118	0	0	1079	Ptchd1	patched domain containing 1	U039819		XM_911319.2	MGI:2685233	-0.0575	-0.4762	-0.1011	0.875992	0.334041	0.792319
Z00025124-1	3.9991	3.8913	4.2685	3.7935	3.6518	4.1586	0.10544	0.00168	0.00375	0.00375	28.108	0	0	1080	Slc35c1	solute carrier family 35, member C1	U023037	NM_211358.2	NM_211358.2	MGI:2443301	0.2056	0.2395	0.1099	1.60546	1.7358	1.28795
Z00075511-1	1.8955	2.0034	2.4152	2.3662	2.6483	2.8791	0.27929	0.00331	0.00994	0.00994	28.103	0	0	1081	B930095G15Rik	RIKEN cDNA B930095G15 gene	U052323		AK084997.1	MGI:2443701	-0.4707	-0.6449	-0.4639	0.338298	0.226517	0.343637
Z00034493-1	2.8594	2.7005	3.1274	2.5546	2.2722	3.0263	0.19975	0.00345	0.00711	0.00711	28.078	0	0	1082	Lyn	Yamaguchi sarcoma viral (v-yes-1) oncogene homolog	U041317	NM_010747.1	NM_010747.1	MGI:96892	0.3048	0.4283	0.1011	2.01744	2.68102	1.26212
Z00041562-1	3.531	3.757	3.1661	3.4557	3.4069	3.0397	0.13279	0.00454	0.00473	0.00473	28.069	0	0	1083	Rps6kl1	ribosomal protein S6 kinase-like 1	U034179	NM_146244.3	NM_146244.3	MGI:2443413	0.0753	0.3501	0.1264	1.18932	2.23924	1.33783
Z00049857-1	3.159	3.5401	3.4192	3.1404	3.8581	3.4046	0.14115	0.00153	0.00503	0.00503	28.062	0	0	1084	Tmcc3	transmembrane and coiled coil domains 3	U011910	NM_172051.2	NM_172051.2	MGI:2442900	0.0186	-0.318	0.0146	1.04376	0.480839	1.03419
Z00034276-1	2.7619	3.0878	3.5149	3.2483	3.7013	3.4089	0.22215	0.00792	0.00547	0.00792	28.061	0	0	1085	Coro2a	coronin, actin binding protein 2A	U025034		AK152490.1	MGI:1345966	-0.4864	-0.6135	0.106	0.326287	0.243501	1.27644
Z00030345-1	3.6449	3.6015	4.163	3.7137	3.6935	4.5068	0.26718	0.00953	0.0042	0.00953	28.039	0	0	1086	Myl6	myosin, light polypeptide 6, alkali, smooth muscle and non-muscle	U032359		U04443.1	MGI:109318	-0.0688	-0.092	-0.3438	0.853493	0.809096	0.453106
Z00019895-1	1.7312	2.0841	2.5586	1.9737	2.2925	2.8336	0.32421	0.00798	0.01156	0.01156	28.036	0	0	1087	Ramp1	receptor (calcitonin) activity modifying protein 1	U000599	NM_016894.2	NM_016894.2	MGI:1858418	-0.2425	-0.2084	-0.275	0.572137	0.618871	0.530884
Z00064397-1	3.1302	3.2663	2.9381	3.2416	3.6354	2.8582	0.15327	0.00547	0.00516	0.00547	28.033	0	0	1088	Dtx3l	Mus musculus deltex 3-like (Drosophila) (Dtx3l), mRNA	U037014	NM_001013371.1	AK090152.1		-0.1114	-0.3691	0.0799	0.773749	0.427464	1.20199
Z00024466-1	3.5371	3.4951	4.2799	3.6809	3.5259	4.2464	0.27229	0.00971	0.00409	0.00971	28.033	0	0	1089	Zfpm1	zinc finger protein, multitype 1	U009907	NM_009569.1	NM_009569.1	MGI:1095400	-0.1438	-0.0308	0.0335	0.718125	0.931537	1.08019
Z00022872-1	3.8402	4.2671	3.7655	3.632	4.5224	3.6803	0.25922	0.00925	0.00381	0.00925	28.021	0	0	1090	Cldn7	claudin 7	U012837	NM_016887.2	NM_016887.2	MGI:1859285	0.2082	-0.2553	0.0852	1.6151	0.55552	1.21675
Z00046674-1	2.3331	2.4785	2.9616	1.9285	2.1212	2.5607	0.26077	0.00934	0.00918	0.00934	27.934	0	0	1092	9930021J17Rik	RIKEN cDNA 9930021J17 gene	U024214	NM_172682.1	NM_172682.1	MGI:2444746	0.4046	0.3573	0.4009	2.53863	2.27667	2.5171
Z00059689-1	2.2036	2.2306	2.142	2.2545	3.3237	1.8074	0.53093	0.01901	0.00975	0.01901	27.933	0	0	1093	T	brachyury	U017472	NM_009309.2	NM_009309.2	MGI:98472	-0.0509	-1.0931	0.3346	0.889406	0.0807049	2.16073
Z00040016-1	2.9402	2.6977	3.2652	2.8984	2.4986	3.2005	0.17028	0.0042	0.0061	0.0061	27.929	0	0	1094	Tead4	TEA domain family member 4	U041049		D87966.1	MGI:106907	0.0418	0.1991	0.0647	1.10103	1.58161	1.16065
Z00031233-1	3.992	4.1403	3.8559	4.3086	4.6415	4.3621	0.15861	0.00569	0.00364	0.00569	27.889	0	0	1096	LOC544988	hypothetical protein LOC544988	U041261	NM_001024712.1	NM_001024712.1		-0.3166	-0.5012	-0.5062	0.482392	0.315355	0.311745
Z00074709-1	2.9275	2.2429	2.6588	2.6274	1.942	2.1298	0.28068	0.01007	0.00873	0.01007	27.878	0	0	1097	Gna14	guanine nucleotide binding protein, alpha 14	U019250	NM_008137.2	NM_008137.2	MGI:95769	0.3001	0.3009	0.529	1.99572	1.9994	3.38065
Z00035991-1	3.4604	3.2635	3.7507	3.3735	2.9711	3.4871	0.13442	0.0009	0.00482	0.00482	27.873	0	0	1098	Arih2	ariadne homolog 2 (Drosophila)	U031340	NM_011790.2	NM_011790.2	MGI:1344361	0.0869	0.2924	0.2636	1.22152	1.96065	1.83485
Z00002444-1	4.7949	4.7666	4.3594	4.6696	4.3922	4.3056	0.09686	0.0009	0.00348	0.00348	27.871	0	0	1099	Enah	enabled homolog (Drosophila)	U022160		AK076131.1	MGI:108360	0.1253	0.3744	0.0538	1.33444	2.3681	1.13188
Z00022864-1	2.8873	2.7808	2.6339	2.2548	1.9416	2.2047	0.27648	0.00412	0.00992	0.00992	27.859	0	0	1100	Fhit	fragile histidine triad gene	U309048	NM_010210.2	NM_010210.2	MGI:1277947	0.6325	0.8392	0.4292	4.29042	6.90558	2.68658
Z00076112-1	3.6105	3.898	3.8896	3.7909	4.3047	4.0743	0.11411	0.0041	0.00392	0.0041	27.833	0	0	1102	Smo	smoothened homolog (Drosophila)	U006619	NM_176996.3	NM_176996.3	MGI:108075	-0.1804	-0.4067	-0.1847	0.660085	0.392013	0.653582
Z00061215-1	3.5318	3.4161	3.9225	3.2094	2.874	3.5672	0.25169	0.00905	0.00506	0.00905	27.823	0	0	1103	Ppap2b	phosphatidic acid phosphatase type 2B	U004576	NM_080555.2	NM_080555.2	MGI:1915166	0.3224	0.5421	0.3553	2.10087	3.48418	2.26621
Z00035856-1	3.6443	3.7653	4.138	3.6507	3.908	4.1847	0.1126	0.00037	0.00405	0.00405	27.818	0	0	1104	Arhgef5	Rho guanine nucleotide exchange factor (GEF) 5	U040655		BC025127.1	MGI:1858952	-0.0064	-0.1427	-0.0467	0.985372	0.719946	0.898049
Z00035195-1	2.5569	2.5405	3.2178	2.6777	2.7758	3.2415	0.20166	0.00304	0.00725	0.00725	27.815	0	0	1105	Bmp1	bone morphogenetic protein 1	U035748	NM_009755.2	NM_009755.2	MGI:88176	-0.1208	-0.2353	-0.0237	0.757182	0.581701	0.946891
Z00048193-1	3.4878	3.2203	3.1319	3.9443	3.2917	3.123	0.19594	0.00705	0.00478	0.00705	27.786	0	0	1106	D11Ertd636e	DNA segment, Chr 11, ERATO Doi 636, expressed	U033597	NM_029794.1	NM_029794.1	MGI:1277182	-0.4565	-0.0714	0.0089	0.349543	0.848399	1.0207
Z00035238-1	4.2343	4.2684	3.713	4.2251	3.9959	3.7031	0.13797	0.00497	0.00396	0.00497	27.761	0	0	1107	Rif1	Rap1 interacting factor 1 homolog (yeast)	U001752	NM_175238.4	NM_175238.4	MGI:1098622	0.0092	0.2725	0.0099	1.02141	1.87284	1.02306
Z00036398-1	3.9026	3.6954	4.0054	3.7128	3.3453	3.9349	0.11571	0.00219	0.00417	0.00417	27.757	0	0	1109	Npr1	natriuretic peptide receptor 1	U024299	NM_008727.5	NM_008727.5	MGI:97371	0.1898	0.3501	0.0705	1.5481	2.23924	1.17625
Z00031155-1	2.5029	2.707	2.6848	2.7616	3.3991	2.8007	0.18802	0.00407	0.00678	0.00678	27.745	0	0	1110	Tceal3	transcription elongation factor A (SII)-like 3	U020227	NM_001029978.1	NM_001029978.1	MGI:1913354	-0.2587	-0.6921	-0.1159	0.551188	0.203189	0.765773
Z00075185-1	4.1268	4.3847	3.7987	3.8583	4.2264	3.5879	0.17829	0.00643	0.00388	0.00643	27.742	0	0	1111	Spata13	spermatogenesis associated 13	U015719		XM_901902.2	MGI:104838	0.2685	0.1583	0.2108	1.85567	1.43979	1.6248
Z00024576-1	4.1137	3.9148	2.9493	4.1682	3.5989	3.0611	0.55701	0.02009	0.00476	0.02009	27.727	0	0	1112	Aire	autoimmune regulator (autoimmune polyendocrinopathy candidiasis ectodermal dystrophy)	U031966	NM_009646.1	NM_009646.1	MGI:1338803	-0.0545	0.3159	-0.1118	0.882064	2.06966	0.773036
Z00064824-1	4.4587	4.5336	3.9812	4.2524	4.4489	3.8943	0.14461	0.00522	0.00376	0.00522	27.723	0	0	1113	Ell2	PREDICTED: Mus musculus elongation factor RNA polymerase II 2, transcript variant 4 (Ell2), mRNA	U043348	XM_484289.4	AK033541.1		0.2063	0.0847	0.0869	1.60805	1.21535	1.22152
Z00056223-1	4.1404	4.0518	4.2561	3.8048	3.603	4.0181	0.11254	0.00191	0.00406	0.00406	27.72	0	0	1114	Sertad1	SERTA domain containing 1	U007853	NM_018820.3	NM_018820.3	MGI:1913438	0.3356	0.4488	0.238	2.16571	2.81061	1.72982
Z00024591-1	3.3469	3.3626	3.414	2.8605	3.009	2.7427	0.16752	0.00236	0.00604	0.00604	27.716	0	0	1115	Sts	steroid sulfatase		NM_009293.1	NM_009293.1	MGI:98438	0.4864	0.3536	0.6713	3.06478	2.25736	4.69137
Z00026075-1	2.204	2.0827	2.7286	1.7315	1.6572	2.3823	0.32479	0.00997	0.01172	0.01172	27.707	0	0	1116	Dlx1	distal-less homeobox 1	U001904	NM_010053.1	NM_010053.1	MGI:94901	0.4725	0.4255	0.3463	2.96825	2.66379	2.21973
Z00031212-1	2.6837	2.8301	1.9988	2.6338	2.9218	1.9981	0.33639	0.01217	0.00907	0.01217	27.648	0	0	1118	Gpr37	UI-M-FY0-ccx-h-21-0-UI.r1 NIH_BMAP_FY0 Mus musculus cDNA clone IMAGE:6825766 5', mRNA sequence	U068888				0.0499	-0.0917	0.0007	1.12176	0.809655	1.00161
Z00030583-1	4.647	4.6156	5.0513	4.473	4.6086	5.0265	0.11664	0.00223	0.00423	0.00423	27.593	0	0	1120	Cd63	Cd63 antigen	U018719	NM_001042580.1	NM_001042580.1	MGI:99529	0.174	0.007	0.0248	1.49279	1.01625	1.05877
Z00010610-1	3.7892	3.7082	3.3168	3.5559	3.2633	3.1145	0.14307	0.00375	0.00519	0.00519	27.588	0	0	1121	4930461P20Rik	RIKEN cDNA 4930461P20 gene	U036004		AK020688.1	MGI:1925371	0.2333	0.4449	0.2023	1.7112	2.78548	1.59331
Z00038739-1	2.6532	2.4203	1.887	2.786	2.4914	1.9563	0.26991	0.00699	0.00979	0.00979	27.579	0	0	1122	Cpne9	copine family member IX	U007265	NM_170673.3	NM_170673.3	MGI:2443052	-0.1328	-0.0711	-0.0693	0.736546	0.848985	0.852511
Z00046783-1	3.9668	3.9618	4.3791	3.9732	4.103	4.5012	0.11131	0.0028	0.00404	0.00404	27.579	0	0	1123	Cd151	CD151 antigen	U008963	NM_009842.1	NM_009842.1	MGI:1096360	-0.0064	-0.1412	-0.1221	0.985372	0.722437	0.754918
Z00026227-1	2.9866	3.2977	3.5768	3.3249	3.7035	3.5624	0.13452	0.00484	0.00488	0.00488	27.558	0	0	1125	Stard10	START domain containing 10	U131530	NM_019990.2	NM_019990.2	MGI:1860093	-0.3383	-0.4058	0.0144	0.458881	0.392826	1.03371
Z00075036-1	2.6884	2.1044	2.8386	2.6676	2.0564	2.8847	0.26797	0.0047	0.00975	0.00975	27.491	0	0	1126	Nlrc3	NLR family, CARD domain containing 3	U036726		AK084199.1	MGI:2444070	0.0208	0.048	-0.0461	1.04906	1.11686	0.89929
Z00022888-1	2.6734	2.3574	2.4799	1.9969	1.6243	2.1094	0.28316	0.00345	0.0103	0.0103	27.481	0	0	1127	Irak3	interleukin-1 receptor-associated kinase 3	U032277	NM_028679.2	NM_028679.2	MGI:1921164	0.6765	0.7331	0.3705	4.74788	5.40879	2.34693
Z00030166-1	3.1208	3.0814	2.6625	3.1908	2.9414	2.4678	0.16419	0.00368	0.00598	0.00598	27.472	0	0	1129	2310040G24Rik	RIKEN cDNA 2310040G24 gene	U027567		AK009724.1	MGI:1916897	-0.07	0.14	0.1947	0.851138	1.38038	1.56567
Z00053216-1	2.7514	2.4182	2.5756	3.0969	2.0815	2.5642	0.22862	0.00744	0.00835	0.00835	27.365	0	0	1133	4930434E21Rik	RIKEN cDNA 4930434E21 gene	U006478	NM_029440.3	NM_029440.3	MGI:1923042	-0.3455	0.3367	0.0114	0.451336	2.1712	1.0266
Z00061030-1	2.5345	2.8137	2.7952	2.7468	3.3997	3.0617	0.18038	0.00508	0.00659	0.00659	27.358	0	0	1134	Gulp1	GULP, engulfment adaptor PTB domain containing 1	U000232		BC032154.1	MGI:1920407	-0.2123	-0.586	-0.2665	0.613338	0.259418	0.541377
Z00005088-1	3.6515	3.9782	4.1063	3.561	3.9712	4.1325	0.11379	0.00074	0.00416	0.00416	27.355	0	0	1135	Atbf1	AT motif binding factor 1	U009800	NM_007496.2	NM_007496.2	MGI:99948	0.0905	0.007	-0.0262	1.23169	1.01625	0.941456
Z00047549-1	2.4292	1.9134	2.3247	1.832	1.1566	1.8466	0.40757	0.01492	0.01298	0.01492	27.321	0	0	1136	Mobkl2c	MOB1, Mps One Binder kinase activator-like 2C (yeast)	U004677	NM_175308.2	NM_175308.2	MGI:2140623	0.5972	0.7568	0.4781	3.95549	5.71216	3.00677
Z00074388-1	1.935	1.8946	2.445	2.1369	2.8269	2.6322	0.29296	0.01072	0.0096	0.01072	27.32	0	0	1137	Cda	cytidine deaminase	U025687	NM_028176.1	NM_028176.1	MGI:1919519	-0.2019	-0.9323	-0.1872	0.628203	0.116869	0.64983
Z00074347-1	2.534	2.8377	3.1747	2.6009	3.1578	3.1343	0.16953	0.00534	0.00621	0.00621	27.32	0	0	1138	4631426J05Rik	RIKEN cDNA 4631426J05 gene	U029349	NM_029935.2	NM_029935.2	MGI:1924840	-0.0669	-0.3201	0.0404	0.857235	0.47852	1.09749
Z00006468-1	1.3352	1.7407	2.5236	1.0711	1.7096	2.4824	0.69904	0.02561	0.01729	0.02561	27.295	0	0	1140	Wnt2	wingless-related MMTV integration site 2	U027066	NM_023653.3	NM_023653.3	MGI:98954	0.2641	0.0311	0.0412	1.83696	1.07424	1.09951
Z00036413-1	2.7941	2.5537	2.3007	2.9124	2.4118	1.9146	0.25901	0.00226	0.00949	0.00949	27.293	0	0	1141	1300013J15Rik	RIKEN cDNA 1300013J15 gene	U032882	NM_026183.2	NM_026183.2	MGI:1914723	-0.1183	0.1419	0.3861	0.761553	1.38644	2.43276
Z00002878-1	4.9373	4.5241	4.5331	4.7516	4.5182	4.278	0.10271	0.00115	0.00377	0.00377	27.27	0	0	1142	Pim3	proviral integration site 3	U016547	NM_145478.2	NM_145478.2	MGI:1355297	0.1857	0.0059	0.2551	1.53356	1.01368	1.79929
Z00006007-1	3.5022	3.6494	4.0808	3.4754	3.317	4.2079	0.25665	0.00941	0.00484	0.00941	27.265	0	0	1143	F3	coagulation factor III	U003796	NM_010171.2	NM_010171.2	MGI:88381	0.0268	0.3324	-0.1271	1.06365	2.14981	0.746277
Z00050497-1	3.4624	3.4038	3.0338	3.6291	3.5813	3.0509	0.13431	0.00079	0.00493	0.00493	27.256	0	0	1144	Wdr31	WD repeat domain 31	U025140	NM_023597.1	NM_023597.1	MGI:1918604	-0.1667	-0.1775	-0.0171	0.68124	0.664508	0.961391
Z00054731-1	3.4093	3.2107	2.9319	3.3453	3.4305	2.8234	0.13259	0.00214	0.00487	0.00487	27.21	0	0	1147	Ttyh1	tweety homolog 1 (Drosophila)	U007610	NM_021324.3	NM_021324.3	MGI:1889007	0.064	-0.2198	0.1085	1.15878	0.602837	1.28381
Z00005683-1	3.699	3.6486	3.3575	3.1784	2.8818	3.0002	0.22535	0.00829	0.00555	0.00829	27.199	0	0	1149	Dpp4	dipeptidylpeptidase 4	U022673	NM_010074.2	NM_010074.2	MGI:94919	0.5206	0.7668	0.3573	3.31589	5.84521	2.27667
Z00023026-1	2.8317	3.2392	3.2727	2.954	3.5337	3.3775	0.13832	0.00152	0.00509	0.00509	27.197	0	0	1150	Stk39	serine/threonine kinase 39, STE20/SPS1 homolog (yeast)	U022703	NM_016866.2	NM_016866.2	MGI:1858416	-0.1223	-0.2945	-0.1048	0.754571	0.507575	0.785597
Z00055402-1	3.9609	3.6302	4.1095	3.7869	3.1966	3.996	0.22032	0.0081	0.00396	0.0081	27.196	0	0	1151	Pros1	protein S (alpha)	U017245	NM_011173.2	NM_011173.2	MGI:1095733	0.174	0.4336	0.1135	1.49279	2.71394	1.29867
Z00034259-1	2.6631	2.8138	2.1119	2.4403	2.7184	1.9057	0.26403	0.00815	0.00971	0.00971	27.191	0	0	1152	Ccdc85a	coiled-coil domain containing 85A	U032594	NM_181577.2	NM_181577.2	MGI:2445069	0.2228	0.0954	0.2062	1.67032	1.24566	1.60768
Z00030689-1	2.2576	2.684	1.6336	2.1398	2.4242	1.628	0.36329	0.01336	0.01168	0.01336	27.189	0	0	1153	LOC545174	similar to novel protein	U096248	NM_001045537.1	NM_001045537.1		0.1178	0.2598	0.0056	1.3116	1.81886	1.01298
Z00030785-1	1.9772	2.0628	1.946	2.4901	2.2864	2.9323	0.288	0.00483	0.0106	0.0106	27.163	0	0	1154	EG666675	predicted gene, EG666675	U091444		XM_985343.1	MGI:3646979	-0.5129	-0.2236	-0.9863	0.306973	0.597585	0.103205
Z00074774-1	4.4754	4.0241	4.4922	4.4023	4.0415	4.531	0.10795	0.0018	0.00397	0.00397	27.162	0	0	1155	Stat3	signal transducer and activator of transcription 3	U033438	NM_213659.2	NM_213659.2	MGI:103038	0.0731	-0.0174	-0.0388	1.18331	0.960727	0.914534
Z00052082-1	2.7881	3.3161	2.6418	2.7869	3.105	2.4634	0.19316	0.00309	0.00713	0.00713	27.076	0	0	1158	BC038613	cDNA sequence BC038613	U017615	NM_153784.1	NM_153784.1	MGI:2388267	0.0012	0.2111	0.1784	1.00277	1.62592	1.508
Z00026161-1	2.8947	3.3199	2.3659	3.1689	3.4216	2.3737	0.4318	0.01596	0.00624	0.01596	27.053	0	0	1159	Mup4	major urinary protein 4	U025132	NM_008648.1	NM_008648.1	MGI:97236	-0.2742	-0.1017	-0.0078	0.531863	0.791225	0.9822
Z00036680-1	4.6443	4.6301	4.2787	4.5039	4.6127	4.1662	0.08255	0.00102	0.00305	0.00305	27.051	0	0	1160	Gprk6	G protein-coupled receptor kinase 6	U014887	NM_001038018.1	NM_001038018.1	MGI:1347078	0.1404	0.0174	0.1125	1.38166	1.04088	1.29569
Z00004214-1	2.4577	2.6102	3.1258	2.5237	2.8833	3.1352	0.18171	0.0014	0.00672	0.00672	27.045	0	0	1161	9630050M13Rik	RIKEN cDNA 9630050M13 gene	U001321		XM_194000.7	MGI:2442917	-0.066	-0.2731	-0.0094	0.859014	0.533212	0.978588
Z00010453-1	3.558	3.5371	3.9042	3.4662	3.4488	4.0627	0.13177	0.00376	0.00487	0.00487	27.041	0	0	1162	Suox	sulfite oxidase	U032370	NM_173733.2	NM_173733.2	MGI:2446117	0.0918	0.0883	-0.1585	1.23538	1.22546	0.694225
Z00026346-1	2.6163	1.9926	2.1437	2.7024	1.8673	1.9018	0.26859	0.00335	0.00994	0.00994	27.032	0	0	1163	Spats1	spermatogenesis associated, serine-rich 1	U037833	NM_027649.1	NM_027649.1	MGI:1918270	-0.0861	0.1253	0.2419	0.820163	1.33444	1.74542
Z00033551-1	2.5945	2.9501	2.1968	2.6796	2.9558	2.1214	0.25814	0.00955	0.00851	0.00955	27.023	0	0	1164	OTTMUSG00000007485	predicted gene, OTTMUSG00000007485	U111263	NM_001012323.1	NM_001012323.1	MGI:3651981	-0.0851	-0.0057	0.0754	0.822053	0.986961	1.1896
Z00056693-1	2.0687	0.942	2.1591	1.7409	0.7958	1.5156	0.64608	0.02397	0.02323	0.02397	26.953	0	0	1165	Dnahc17	dynein, axonemal, heavy chain 17	U033674		XM_126677.6	MGI:1917176	0.3278	0.1462	0.6435	2.12716	1.40023	4.40048
Z00075198-1	3.3286	3.403	3.3569	3.5853	3.974	3.3254	0.12863	0.00338	0.00478	0.00478	26.916	0	0	1166	Raver2	ribonucleoprotein, PTB-binding 2	U004543	NM_183024.1	NM_183024.1	MGI:2443623	-0.2567	-0.571	0.0315	0.553732	0.268534	1.07523
Z00021837-1	3.1995	2.8637	3.401	3.5497	3.1605	3.5886	0.15022	0.00407	0.00558	0.00558	26.916	0	0	1167	2310005C01Rik	RIKEN cDNA 2310005C01 gene	U353934		AK009163.1	MGI:1923980	-0.3502	-0.2968	-0.1876	0.446478	0.504894	0.649232
Z00036326-1	2.43	2.8215	2.287	2.3926	2.9604	1.989	0.25438	0.00316	0.00947	0.00947	26.869	0	0	1168	Bzrap1	benzodiazapine receptor associated protein 1	U057066	NM_172449.1	NM_172449.1	MGI:2450877	0.0374	-0.1389	0.298	1.08993	0.726273	1.98609
Z00000598-1	3.6985	3.7919	4.0635	4.0428	4.1356	4.3397	0.10918	0.00187	0.00407	0.00407	26.858	0	0	1169	Whsc1	Wolf-Hirschhorn syndrome candidate 1 (human)	U133579		XM_993322.1	MGI:1276574	-0.3443	-0.3437	-0.2762	0.452585	0.453211	0.52942
Z00075359-1	4.0234	4.3989	4.5158	4.0077	4.5286	4.5557	0.13086	0.00487	0.00338	0.00487	26.856	0	0	1170	Pdpn	podoplanin	U025752	NM_010329.2	NM_010329.2	MGI:103098	0.0157	-0.1297	-0.0399	1.03681	0.741822	0.912221
Z00074729-1	3.0474	2.9649	3.792	3.5186	3.5661	3.9405	0.30814	0.01148	0.00512	0.01148	26.835	0	0	1171	BC046404	cDNA sequence BC046404	U032907	NM_198861.1	NM_198861.1	MGI:2682293	-0.4712	-0.6012	-0.1485	0.337909	0.250496	0.710395
Z00025594-1	3.6776	3.3274	3.3314	3.9009	3.1699	3.4589	0.14329	0.00535	0.00489	0.00535	26.79	0	0	1173	Tex14	testis expressed gene 14	U013139	NM_031386.1	NM_031386.1	MGI:1933227	-0.2233	0.1575	-0.1275	0.597998	1.43714	0.74559
Z00025589-1	4.5513	4.4491	4.1732	4.6721	4.519	4.1818	0.08358	0.00056	0.00312	0.00312	26.75	0	0	1175	Prps1	phosphoribosyl pyrophosphate synthetase 1	U020258	NM_021463.2	NM_021463.2	MGI:97775	-0.1208	-0.0699	-0.0086	0.757182	0.851334	0.980393
Z00024747-1	3.3327	3.4049	3.0741	3.2342	2.7675	2.7439	0.16116	0.0047	0.00604	0.00604	26.679	0	0	1178	En2	engrailed 2	U005384	NM_010134.2	NM_010134.2	MGI:95390	0.0985	0.6374	0.3302	1.25458	4.3391	2.13895
Z00003378-1	3.0799	3.1064	3.5781	3.0502	3.0435	3.6003	0.14487	0.0052	0.00543	0.00543	26.666	0	0	1179	Gdpd5	glycerophosphodiester phosphodiesterase domain containing 5	U008438	NM_201352.2	NM_201352.2	MGI:2686926	0.0297	0.0629	-0.0222	1.07078	1.15585	0.950167
Z00021618-1	5.1038	4.8174	4.8052	5.2065	4.8135	4.5359	0.11563	0.00141	0.00434	0.00434	26.636	0	0	1180	Stmn2	stathmin-like 2	U003015	NM_025285.2	NM_025285.2	MGI:98241	-0.1027	0.0039	0.2693	0.789405	1.00902	1.85909
Z00038907-1	1.8757	2.888	2.0846	1.8919	2.9433	2.1479	0.47023	0.01765	0.00974	0.01765	26.635	0	0	1181	Spon1	spondin 1, (f-spondin) extracellular matrix protein	U008655	NM_145584.1	NM_145584.1	MGI:2385287	-0.0162	-0.0553	-0.0633	0.963385	0.88044	0.864371
Z00061766-1	2.321	2.3214	2.886	2.3342	2.3517	3.15	0.26512	0.00995	0.00844	0.00995	26.633	0	0	1182	Heg1	HEG homolog 1 (zebrafish)	U017042		BC072651.1	MGI:1924696	-0.0132	-0.0303	-0.264	0.970063	0.93261	0.544503
Z00044328-1	2.6367	2.3789	2.1123	2.6236	2.1003	1.5797	0.31823	0.01195	0.01113	0.01195	26.62	0	0	1183	Plxdc1	plexin domain containing 1	U033352	NM_028199.2	NM_028199.2	MGI:1919574	0.0131	0.2786	0.5326	1.03062	1.89933	3.40879
Z00075320-1	2.307	2.0711	2.737	2.6936	2.4641	3.0551	0.24258	0.00195	0.00912	0.00912	26.611	0	0	1185	Slc16a9	solute carrier family 16 (monocarboxylic acid transporters), member 9	U011633	NM_025807.1	NM_025807.1	MGI:1914109	-0.3866	-0.393	-0.3181	0.410582	0.404576	0.480729
Z00020544-1	1.8819	2.1787	2.2841	2.3871	2.3695	2.9586	0.24989	0.00234	0.00939	0.00939	26.608	0	0	1186	Cacna1s	calcium channel, voltage-dependent, L type, alpha 1S subunit	U000850		XM_001002706.1	MGI:88294	-0.5052	-0.1908	-0.6745	0.312464	0.644466	0.211592
Z00060935-1	3.3485	3.2856	3.8724	3.3849	3.3737	3.8069	0.13207	0.00242	0.00497	0.00497	26.593	0	0	1187	Aurkc	aurora kinase C	U326009	NM_020572.1	NM_020572.1	MGI:1321119	-0.0364	-0.0881	0.0655	0.919602	0.816394	1.16279
Z00023195-1	2.8712	3.143	3.4442	3.2291	3.3817	3.6504	0.14512	0.00281	0.00546	0.00546	26.578	0	0	1188	Bag2	Bcl2-associated athanogene 2	U021210	NM_145392.2	NM_145392.2	MGI:1891254	-0.3579	-0.2387	-0.2062	0.438632	0.577165	0.622014
Z00001928-1	3.9732	3.6573	3.3843	3.9717	3.5235	3.5036	0.12554	0.00213	0.00472	0.00472	26.57	0	0	1189	Gfpt2	glutamine fructose-6-phosphate transaminase 2	U012539	NM_013529.1	NM_013529.1	MGI:1338883	0.0015	0.1338	-0.1193	1.00346	1.36082	0.759801
Z00020313-1	3.1312	3.3707	3.6313	3.0774	3.3605	3.6807	0.12296	0.0004	0.00463	0.00463	26.559	0	0	1190	Clcn4-2	chloride channel 4-2	U028128	NM_011334.3	NM_011334.3	MGI:104571	0.0538	0.0102	-0.0494	1.13188	1.02376	0.892483
Z00012030-1	1.4931	1.3238	1.8795	1.4102	1.075	2.6297	0.61211	0.02307	0.01986	0.02307	26.536	0	0	1191	Ccdc80	coiled-coil domain containing 80	U040810	NM_026439.2	NM_026439.2	MGI:1915146	0.0829	0.2488	-0.7502	1.21032	1.77337	0.177746
Z00024060-1	2.2323	2.0689	0.8672	1.2028	0.7932	0.6759	0.92132	0.02404	0.03472	0.03472	26.534	0	0	1192	Crisp1	cysteine-rich secretory protein 1	U037810	NM_009638.2	NM_009638.2	MGI:102553	1.0295	1.2757	0.1913	10.7029	18.8669	1.55346
Z00075357-1	2.9645	2.9317	2.9255	3.2712	3.2617	2.2574	0.27192	0.01026	0.00651	0.01026	26.514	0	0	1193	Jakmip1	janus kinase and microtubule interacting protein 1	U005518	NM_178394.2	NM_178394.2	MGI:1923321	-0.3067	-0.33	0.6681	0.493515	0.467735	4.65693
Z00072518-1	3.629	3.468	3.7813	3.8356	3.3597	4.2694	0.20819	0.00785	0.00467	0.00785	26.508	0	0	1194	LOC233184						-0.2066	0.1083	-0.4881	0.621441	1.28322	0.325012
Z00058461-1	3.504	3.629	3.6388	3.7114	3.9642	4.1272	0.11049	0.00334	0.00417	0.00417	26.489	0	0	1197	EG622335	predicted gene, EG622335	U058414		XM_886771.2	MGI:3646082	-0.2074	-0.3352	-0.4884	0.620297	0.462168	0.324788
Z00076105-1	3.8675	4.0098	3.7413	4.0981	4.4106	4.1863	0.11246	0.00425	0.00413	0.00425	26.467	0	0	1198	4930555G01Rik	RIKEN cDNA 4930555G01 gene	U041261	NM_175393.2	NM_175393.2	MGI:1922055	-0.2306	-0.4008	-0.445	0.588031	0.397375	0.358922
Z00015886-1	2.5538	2.1185	2.8375	2.4508	1.8986	2.6338	0.24062	0.00356	0.0091	0.0091	26.428	0	0	1199	BB146404	expressed sequence BB146404	U031680	NM_178908.2	NM_178908.2	MGI:2143897	0.103	0.2199	0.2037	1.26765	1.6592	1.59845
Z00071013-1	1.6254	1.6405	1.6161	2.479	2.1157	2.6012	0.40806	0.01545	0.01243	0.01545	26.417	0	0	1200	LOC621487	similar to FSHD region gene 2 protein	U360675		XM_885894.2		-0.8536	-0.4752	-0.9851	0.140088	0.334811	0.10349
Z00030419-1	3.3295	3.1779	2.8386	3.5594	2.9759	2.9015	0.15493	0.00467	0.00587	0.00587	26.404	0	0	1202	LOC245202	H3093D04-3 NIA Mouse 15K cDNA Clone Set Mus musculus cDNA clone H3093D04 3', mRNA sequence	U020792				-0.2299	0.202	-0.0629	0.588979	1.59221	0.865167
Z00035221-1	2.7991	2.8447	1.8363	2.7109	2.6929	1.8175	0.47257	0.0179	0.00993	0.0179	26.404	0	0	1203	Bnipl	BCL2/adenovirus E1B 19kD interacting protein like	U024359	NM_134253.1	NM_134253.1	MGI:2384749	0.0882	0.1518	0.0188	1.22518	1.4184	1.04424
Z00047653-1	2.8034	3.0808	2.9194	3.2709	3.4523	3.406	0.13979	0.00386	0.00529	0.00529	26.403	0	0	1204	Fads2	fatty acid desaturase 2	U038795	NM_019699.1	NM_019699.1	MGI:1930079	-0.4675	-0.3715	-0.4866	0.3408	0.425109	0.326137
Z00014391-1	2.9954	3.2076	3.2084	3.1478	3.8042	3.5879	0.18644	0.00707	0.00579	0.00707	26.389	0	0	1205	Igf1r	insulin-like growth factor I receptor		NM_010513.2	NM_010513.2	MGI:96433	-0.1524	-0.5966	-0.3795	0.704044	0.253163	0.41735
Z00035951-1	2.3828	2.8274	2.4772	2.7236	3.2486	2.8311	0.18845	0.00376	0.00715	0.00715	26.356	0	0	1207	Mgst1	microsomal glutathione S-transferase 1	U007507	NM_019946.3	NM_019946.3	MGI:1913850	-0.3408	-0.4212	-0.3539	0.456247	0.37914	0.44269
Z00073993-1	1.7375	2.0997	2.1921	2.199	2.736	2.7086	0.29308	0.00535	0.01112	0.01112	26.346	0	0	1209	Mfhas1	malignant fibrous histiocytoma amplified sequence 1	U009257		XM_884423.2	MGI:1098644	-0.4615	-0.6363	-0.5165	0.345541	0.231047	0.304439
Z00040364-1	2.249	2.7358	2.0112	1.8361	2.8114	1.7123	0.42609	0.01619	0.00999	0.01619	26.312	0	0	1210	Mmp25	matrix metallopeptidase 25	U037498	NM_001033339.1	NM_001033339.1	MGI:2443938	0.4129	-0.0756	0.2989	2.58762	0.840234	1.99022
Z00034110-1	3.0389	3.2362	3.6309	3.1357	3.462	3.8742	0.20361	0.00775	0.00483	0.00775	26.278	0	0	1211	Gprc5c	G protein-coupled receptor, family C, group 5, member C	U013529		XM_973167.1	MGI:1917605	-0.0968	-0.2258	-0.2433	0.800203	0.594566	0.571084
Z00021474-1	1.779	2.0299	2.8005	1.746	2.4155	2.116	0.324	0.01196	0.01234	0.01234	26.264	0	0	1212	3110006E14Rik	RIKEN cDNA 3110006E14 gene	U034940		XM_127466.8	MGI:1924230	0.033	-0.3856	0.6845	1.07895	0.411529	4.83615
Z00038722-1	2.7106	2.9724	2.4283	2.8936	3.2013	2.49	0.17599	0.00427	0.00672	0.00672	26.207	0	0	1214	Slain1	SLAIN motif family, member 1	U113806	NM_198014.2	NM_198014.2	MGI:2145578	-0.183	-0.2289	-0.0617	0.656145	0.590337	0.867561
Z00005196-1	4.5719	4.6288	4.2299	4.6338	4.5255	4.1974	0.07893	0.00105	0.00302	0.00302	26.17	0	0	1216	Utf1	undifferentiated embryonic cell transcription factor 1	U008911	NM_009482.2	NM_009482.2	MGI:1276125	-0.0619	0.1033	0.0325	0.867162	1.26853	1.07771
Z00033573-1	2.8835	3.0252	2.9978	3.2134	3.4207	3.5423	0.13416	0.00376	0.00514	0.00514	26.124	0	0	1220	Stxbp4	syntaxin binding protein 4	U060620		AK081165.1	MGI:1342296	-0.3299	-0.3955	-0.5445	0.467843	0.402254	0.28543
Z00070467-1	2.5773	2.7464	3.1079	2.8175	2.8772	3.3685	0.15851	0.00232	0.00608	0.00608	26.088	0	0	1221	Sh3glb1	SH3-domain GRB2-like B1 (endophilin)	U024725		AK158415.1	MGI:1859730	-0.2402	-0.1308	-0.2606	0.575175	0.739946	0.548782
Z00073909-1	2.7289	2.883	3.3965	2.7994	3.0997	3.281	0.14703	0.00109	0.00564	0.00564	26.078	0	0	1222	Mbp	myelin basic protein	U018952	NM_001025245.1	NM_001025245.1	MGI:96925	-0.0705	-0.2167	0.1155	0.850159	0.607156	1.30467
Z00075414-1	2.3144	2.7986	3.0725	2.229	2.6437	2.9065	0.22225	0.00853	0.00767	0.00853	26.049	0	0	1223	Dusp8	dual specificity phosphatase 8	U029472	NM_008748.1	NM_008748.1	MGI:106626	0.0854	0.1549	0.166	1.21731	1.42856	1.46555
Z00022255-1	4.0426	3.941	4.3453	3.9761	3.9617	4.5093	0.11423	0.00259	0.00439	0.00439	26.044	0	0	1224	Lamb2	laminin, beta 2	U020777	NM_008483.2	NM_008483.2	MGI:99916	0.0665	-0.0207	-0.164	1.16547	0.953455	0.685488
Z00030375-1	2.4437	1.9478	2.685	2.3114	1.8799	2.6604	0.23868	0.00703	0.00917	0.00917	26.03	0	0	1225	Trim16	tripartite motif protein 16	U012745	NM_053169.2	NM_053169.2	MGI:2137356	0.1323	0.0679	0.0246	1.35613	1.16923	1.05828
Z00017467-1	3.9311	4.1353	3.5461	3.8317	3.9282	3.303	0.18237	0.00701	0.00396	0.00701	26.022	0	0	1226	Utp14a	UTP14, U3 small nucleolar ribonucleoprotein, homolog A (yeast)	U019837	NM_028276.1	NM_028276.1	MGI:1919804	0.0994	0.2071	0.2431	1.25719	1.61102	1.75025
Z00009495-1	4.2965	3.7511	4.4059	4.0359	3.224	4.0153	0.36244	0.01393	0.00405	0.01393	26.017	0	0	1227	Spp1	secreted phosphoprotein 1	U005895	NM_009263.1	NM_009263.1	MGI:98389	0.2606	0.5271	0.3906	1.82222	3.36589	2.4581
Z00025126-1	1.6102	2.0962	2.1471	1.5603	2.3924	2.5547	0.32645	0.00815	0.01255	0.01255	26.003	0	0	1228	Hivep2	human immunodeficiency virus type I enhancer binding protein 2	U011283	NM_010437.2	NM_010437.2	MGI:1338076	0.0499	-0.2962	-0.4076	1.12176	0.505592	0.391201
Z00021846-1	3.6714	3.69	3.5529	4.0171	4.129	3.9417	0.10333	0.0004	0.00397	0.00397	25.999	0	0	1229	Bnip3l	BCL2/adenovirus E1B interacting protein 3-like	U158693	NM_009761.2	NM_009761.2	MGI:1332659	-0.3457	-0.439	-0.3888	0.451128	0.363915	0.408507
Z00056857-1	2.3552	2.5904	1.6906	2.41	2.1444	1.6544	0.30396	0.01093	0.01169	0.01169	25.991	0	0	1230	Tnfsf11	tumor necrosis factor (ligand) superfamily, member 11	U035798	NM_011613.3	NM_011613.3	MGI:1100089	-0.0548	0.446	0.0362	0.881455	2.79254	1.08693
Z00074952-1	2.6456	2.5657	3.171	2.6887	2.5084	3.1444	0.17255	0.00422	0.00664	0.00664	25.991	0	0	1231	Pip5k1a	phosphatidylinositol-4-phosphate 5-kinase, type 1 alpha	U038927	NM_008846.2	NM_008846.2	MGI:107930	-0.0431	0.0573	0.0266	0.905524	1.14104	1.06316
Z00045699-1	2.7473	2.6534	3.2305	2.9115	2.7604	3.3842	0.17346	0.00564	0.00668	0.00668	25.963	0	0	1232	Gpr146	G protein-coupled receptor 146	U006359	NM_001038703.1	NM_001038703.1	MGI:1933113	-0.1642	-0.107	-0.1537	0.685173	0.781628	0.70194
Z00043882-1	2.9842	3.2614	3.7649	2.9078	3.1415	3.5287	0.21648	0.00834	0.00546	0.00834	25.948	0	0	1233	BC023892	cDNA sequence BC023892	U031151		XM_987554.1	MGI:2670964	0.0764	0.1199	0.2362	1.19234	1.31795	1.72266
Z00026198-1	3.1608	3.381	2.656	3.1682	3.3857	3.0586	0.14417	0.00374	0.00556	0.00556	25.935	0	0	1234	Lin28b	lin-28 homolog B (C. elegans)	U031758		AK044904.1	MGI:3584032	-0.0074	-0.0047	-0.4026	0.983105	0.989236	0.395731
Z00019614-1	4.4637	4.4832	4.2508	4.5409	4.7288	4.1601	0.08406	0.00138	0.00325	0.00325	25.866	0	0	1235	5730410I19Rik	RIKEN cDNA 5730410I19 gene	U014307	NM_025666.1	NM_025666.1	MGI:1913872	-0.0772	-0.2456	0.0907	0.837144	0.568068	1.23225
Z00044113-1	3.4062	3.3654	3.0122	3.7519	3.2294	3.0339	0.15137	0.00416	0.00586	0.00586	25.838	0	0	1237	3100002J23Rik	RIKEN cDNA 3100002J23 gene			XM_987438.1	MGI:1922679	-0.3457	0.136	-0.0217	0.451128	1.36773	0.951262
Z00005087-1	2.9409	2.3042	2.3456	2.5157	1.7943	1.6655	0.4434	0.01716	0.01089	0.01716	25.832	0	0	1238	Osm	oncostatin M	U012271	NM_001013365.1	NM_001013365.1	MGI:104749	0.4252	0.5099	0.6801	2.66195	3.23519	4.7874
Z00059215-1	2.9475	3.6688	3.3341	3.2541	3.7835	3.3438	0.18085	0.00701	0.00484	0.00701	25.807	0	0	1239	Dtx4	deltex 4 homolog (Drosophila)	U038854	NM_172442.2	NM_172442.2	MGI:2672905	-0.3066	-0.1147	-0.0097	0.493628	0.767892	0.977913
Z00015996-1	4.0263	3.8431	4.0506	4.0178	3.6684	4.3413	0.10165	0.00283	0.00394	0.00394	25.804	0	0	1240	Akap2	A kinase (PRKA) anchor protein 2	U042535	NM_001035533.1	NM_001035533.1	MGI:1306795	0.0085	0.1747	-0.2907	1.01976	1.4952	0.512035
Z00006026-1	4.1529	3.9791	4.5298	3.9561	3.9824	4.2943	0.10398	0.00256	0.00403	0.00403	25.802	0	0	1241	Galnt2	UDP-N-acetyl-alpha-D-galactosamine:polypeptide N-acetylgalactosaminyltransferase 2	U042935	NM_139272.2	NM_139272.2	MGI:894694	0.1968	-0.0033	0.2355	1.57326	0.99243	1.71989
Z00025938-1	2.8712	3.0588	3.2394	2.9025	3.2556	3.5728	0.13808	0.00084	0.00535	0.00535	25.8	0	0	1242	Mmp23	matrix metallopeptidase 23	U025875	NM_011985.2	NM_011985.2	MGI:1347361	-0.0313	-0.1968	-0.3334	0.930465	0.635624	0.464088
Z00014719-1	3.5362	3.2271	3.307	3.4153	2.9284	2.8735	0.14027	0.00106	0.00544	0.00544	25.798	0	0	1243	Rfx2	regulatory factor X, 2 (influences HLA class II expression)	U037958		AK044439.1	MGI:106583	0.1209	0.2987	0.4335	1.32099	1.9893	2.71331
Z00023234-1	3.6258	3.7068	3.3387	3.5525	3.5676	2.61	0.32973	0.01279	0.00492	0.01279	25.778	0	0	1244	Stc2	stanniocalcin 2	U032623	NM_011491.3	NM_011491.3	MGI:1316731	0.0733	0.1392	0.7287	1.18386	1.37784	5.35427
Z00023334-1	3.9491	3.9527	4.4342	3.9137	3.9621	4.337	0.10622	0.00079	0.00412	0.00412	25.777	0	0	1245	Mesdc1	mesoderm development candidate 1	U179356	NM_030705.2	NM_030705.2	MGI:1891420	0.0354	-0.0094	0.0972	1.08493	0.978588	1.25083
Z00064195-1	4.618	4.6256	4.7756	4.3994	4.2448	4.3341	0.08337	0.00075	0.00324	0.00324	25.761	0	0	1246	Bcat1	Mus musculus branched chain aminotransferase 1, cytosolic (Bcat1), transcript variant 2, mRNA	U028021	NM_001024468.1	AK012821.1		0.2186	0.3808	0.4415	1.65425	2.40326	2.76376
Z00058398-1	2.472	2.2436	2.8743	1.9366	1.9037	2.5332	0.28066	0.01091	0.00973	0.01091	25.722	0	0	1247	Zbtb7c	zinc finger and BTB domain containing 7C	U018905	NM_145356.3	NM_145356.3	MGI:2443302	0.5354	0.3399	0.3411	3.43084	2.18726	2.19331
Z00038620-1	2.9127	2.7446	2.3226	2.9802	2.6559	2.1974	0.19912	0.00217	0.00774	0.00774	25.719	0	0	1248	1700063H04Rik	RIKEN cDNA 1700063H04 gene	U007369		AK006869.1	MGI:1921519	-0.0675	0.0887	0.1252	0.856052	1.22659	1.33414
Z00056505-1	2.4864	2.8029	2.1406	2.0421	2.2255	1.4605	0.4085	0.01592	0.01012	0.01592	25.663	0	0	1251	A330019N05Rik	RIKEN cDNA A330019N05 gene	U031672	NM_175448.2	NM_175448.2	MGI:2443223	0.4443	0.5774	0.6801	2.78163	3.7792	4.7874
Z00034412-1	4.34	4.492	4.578	3.9823	3.9968	4.4779	0.13581	0.00529	0.00382	0.00529	25.653	0	0	1252	Plk2	polo-like kinase 2 (Drosophila)	U015241	NM_152804.1	NM_152804.1	MGI:1099790	0.3577	0.4952	0.1001	2.27877	3.12752	1.25922
Z00075419-1	2.9463	3.1446	2.6372	3.0958	3.3759	2.7907	0.13989	0.0036	0.00545	0.00545	25.645	0	0	1253	Spnb3	spectrin beta 3	U038743	NM_021287.1	NM_021287.1	MGI:1313261	-0.1495	-0.2313	-0.1535	0.708761	0.587084	0.702263
Z00001000-1	3.3842	3.4003	3.874	3.4318	3.4973	3.9483	0.12841	0.00474	0.00501	0.00501	25.643	0	0	1254	Anxa5	annexin A5	U023945	NM_009673.1	NM_009673.1	MGI:106008	-0.0476	-0.097	-0.0743	0.89619	0.799834	0.842752
Z00030830-1	2.5376	2.4873	2.51	3.1771	2.8472	3.6293	0.42307	0.0165	0.00752	0.0165	25.643	0	0	1255	AF067063	cDNA sequence AF067063	U107707	NM_001001449.1	NM_001001449.1	MGI:2687009	-0.6395	-0.3599	-1.1193	0.229351	0.436616	0.0759801
Z00075608-1	1.7131	1.7733	2.372	2.3704	2.1646	2.6738	0.28025	0.01002	0.01093	0.01093	25.638	0	0	1256	Pramel5	preferentially expressed antigen in melanoma like 5	U210469	NM_001001319.2	NM_001001319.2	MGI:2156389	-0.6573	-0.3913	-0.3018	0.220141	0.406163	0.499114
Z00074666-1	2.4886	2.6459	3.0919	2.5713	2.7325	3.1862	0.1643	0.00323	0.00641	0.00641	25.636	0	0	1257	Zfp202	zinc finger protein 202	U010353	NM_030713.1	NM_030713.1	MGI:1933401	-0.0827	-0.0866	-0.0943	0.826609	0.819219	0.804822
Z00060050-1	3.1838	3.0827	3.0782	1.5104	1.3645	1.544	1.6277	0.06357	0.01007	0.06357	25.607	0	0	1259	Gm364	gene model 364, (NCBI)	U217331		XM_141763.6	MGI:2685210	1.6734	1.7182	1.5342	47.1411	52.2637	34.2137
Z00015490-1	2.4131	1.8677	2.2465	2.0186	1.529	2.5203	0.27313	0.01061	0.01067	0.01067	25.598	0	0	1260	Tnfaip8l2	tumor necrosis factor, alpha-induced protein 8-like 2	U024354	NM_027206.1	NM_027206.1	MGI:1917019	0.3945	0.3387	-0.2738	2.48028	2.18122	0.532353
Z00016245-1	3.2592	3.3372	3.7102	3.2055	3.1533	3.691	0.12124	0.00277	0.00474	0.00474	25.592	0	0	1261	Tmem9b	TMEM9 domain family, member B	U029110	NM_020050.1	NM_020050.1	MGI:1915254	0.0537	0.1839	0.0192	1.13162	1.52721	1.0452
Z00063867-1	3.0031	3.2055	2.9342	3.0912	3.5646	2.7561	0.15276	0.00129	0.00597	0.00597	25.583	0	0	1262	BQ952480	PREDICTED: Mus musculus expressed sequence BQ952480 (BQ952480), mRNA	U006891	XM_620310.3	AK078889.1		-0.0881	-0.3591	0.1781	0.816394	0.437421	1.50695
Z00010834-1	2.9891	2.9049	3.2906	3.5861	3.0355	4.1386	0.44181	0.01728	0.00597	0.01728	25.56	0	0	1263	A530040E14Rik	RIKEN cDNA A530040E14 gene	U082291	NM_001037910.1	NM_001037910.1	MGI:3612703	-0.597	-0.1306	-0.848	0.25293	0.740287	0.141906
Z00029302-1	1.8635	2.0888	2.3354	1.9855	2.6829	2.7502	0.27324	0.0057	0.01069	0.01069	25.551	0	0	1264	B930049P21Rik	RIKEN cDNA B930049P21 gene			XM_924259.2	MGI:3045275	-0.122	-0.5941	-0.4148	0.755092	0.254624	0.384769
Z00025852-1	3.576	3.735	4.2459	3.437	4.1047	4.1228	0.221	0.00866	0.00391	0.00866	25.509	0	0	1266	Zdhhc2	zinc finger, DHHC domain containing 2	U009277		AK046533.1	MGI:1923452	0.139	-0.3697	0.1231	1.37721	0.426874	1.3277
Z00035357-1	3.0608	2.8242	2.9972	3.449	2.6529	2.8802	0.14716	0.00125	0.00578	0.00578	25.468	0	0	1268	9030617O03Rik	RIKEN cDNA 9030617O03 gene	U014286	NM_145448.2	NM_145448.2	MGI:2444813	-0.3882	0.1713	0.117	0.409072	1.48354	1.30918
Z00077108-1	2.1153	2.9177	2.21	2.442	3.354	2.2514	0.47479	0.01865	0.00933	0.01865	25.456	0	0	1269	5031408O05Rik	RIKEN cDNA 5031408O05 gene	U043893	NM_001033424.1	NM_001033424.1	MGI:2685621	-0.3267	-0.4363	-0.0414	0.471303	0.366185	0.909076
Z00010156-1	3.7614	3.7375	4.0788	3.5397	3.3197	3.5486	0.13369	0.00525	0.00484	0.00525	25.443	0	0	1270	Slc1a5	solute carrier family 1 (neutral amino acid transporter), member 5	U007717	NM_009201.2	NM_009201.2	MGI:105305	0.2217	0.4178	0.5302	1.6661	2.61698	3.39
Z00031351-1	1.7122	2.3367	1.6657	2.1651	2.2466	2.67	0.29573	0.00225	0.01163	0.01163	25.43	0	0	1271	E330037M01Rik	RIKEN cDNA E330037M01 gene	U281424		AK033305.1	MGI:2442705	-0.4529	0.0901	-1.0043	0.352452	1.23055	0.0990148
Z00031486-1	2.2847	2.8426	2.8928	1.6603	2.9845	2.5758	0.50158	0.01973	0.00971	0.01973	25.421	0	0	1272	Sp8	trans-acting transcription factor 8	U014496	NM_177082.3	NM_177082.3	MGI:2443471	0.6244	-0.1419	0.317	4.21114	0.721274	2.07491
Z00049023-1	2.6554	2.8641	3.4764	2.7615	3.0198	3.5344	0.27636	0.01089	0.00561	0.01089	25.385	0	0	1274	C030027H14Rik	RIKEN cDNA C030027H14 gene	U032293		AK021106.1	MGI:1924715	-0.1061	-0.1557	-0.058	0.783249	0.698715	0.874984
Z00016271-1	2.5767	2.5811	3.2124	2.6922	2.7745	3.2388	0.18398	0.00165	0.00725	0.00725	25.366	0	0	1275	Sh3pxd2b	SH3 and PX domains 2B	U012439	NM_177364.3	NM_177364.3	MGI:2442062	-0.1155	-0.1934	-0.0264	0.766479	0.640619	0.941022
Z00024719-1	2.1361	3.1294	0.9009	1.6607	2.2243	0.6718	1.66396	0.06561	0.01714	0.06561	25.361	0	0	1276	Aadac	arylacetamide deacetylase (esterase)	U003276	NM_023383.1	NM_023383.1	MGI:1915008	0.4754	0.9051	0.2291	2.98813	8.03711	1.69473
Z00031176-1	2.2277	2.1475	2.4414	3.2733	3.0381	3.1599	0.49933	0.0197	0.00788	0.0197	25.345	0	0	1278	Fthl17	ferritin, heavy polypeptide-like 17	U342570	NM_031261.1	NM_031261.1	MGI:1933180	-1.0456	-0.8906	-0.7185	0.0900326	0.128647	0.191205
Z00036203-1	2.1642	2.4305	2.2559	1.8961	2.3894	2.9375	0.24102	0.00404	0.00951	0.00951	25.338	0	0	1279	Myl3	myosin, light polypeptide 3	U040726	NM_010859.1	NM_010859.1	MGI:97268	0.2681	0.0411	-0.6816	1.85396	1.09926	0.208161
Z00034950-1	3.5098	3.6582	3.1872	3.2707	3.0964	2.9446	0.14028	0.00484	0.00554	0.00554	25.328	0	0	1280	Zc3h8	zinc finger CCCH type containing 8	U023336	NM_020594.2	NM_020594.2	MGI:1930128	0.2391	0.5618	0.2426	1.7342	3.64586	1.74824
Z00049971-1	3.1267	3.2954	3.4739	3.0796	3.4847	3.8197	0.14985	0.00592	0.00478	0.00592	25.324	0	0	1281	9130211I03Rik	RIKEN cDNA 9130211I03 gene	U001282	NM_030060.1	NM_030060.1	MGI:1925491	0.0471	-0.1893	-0.3458	1.11455	0.646696	0.451024
Z00027229-1	3.2364	2.9932	2.9614	3.6451	3.0488	3.0625	0.13211	0.00334	0.00522	0.00522	25.323	0	0	1282	Iqcg	IQ motif containing G	U036984	NM_178378.2	NM_178378.2	MGI:1916957	-0.4087	-0.0556	-0.1011	0.390211	0.879832	0.792319
Z00009219-1	2.351	2.6913	2.0874	2.3753	2.6168	1.7465	0.245	0.0057	0.00968	0.00968	25.3	0	0	1285	Pde2a	phosphodiesterase 2A, cGMP-stimulated	U042845	NM_001008548.1	NM_001008548.1	MGI:2446107	-0.0243	0.0745	0.3409	0.945584	1.18713	2.1923
Z00038225-1	2.9224	2.9157	3.489	2.7903	3.0363	3.4355	0.17175	0.00679	0.00596	0.00679	25.289	0	0	1286	Mpped2	metallophosphoesterase domain containing 2	U002209		AK165186.1	MGI:1924265	0.1321	-0.1206	0.0535	1.3555	0.75753	1.1311
Z00019122-1	3.3605	3.4768	3.4969	3.5777	3.8809	3.9837	0.12182	0.0021	0.00482	0.00482	25.282	0	0	1287	3110003A17Rik	RIKEN cDNA 3110003A17 gene	U058414		XM_125510.6	MGI:1920362	-0.2172	-0.4041	-0.4868	0.606457	0.394366	0.325987
Z00010862-1	4.2733	4.235	3.9053	4.1707	3.8627	3.7568	0.09564	0.00301	0.00378	0.00378	25.273	0	0	1288	Jarid2	jumonji, AT rich interactive domain 2			AK147226.1	MGI:104813	0.1026	0.3723	0.1485	1.26648	2.35668	1.40767
Z00005662-1	2.6273	2.6634	3.1423	2.7726	3.2024	3.2938	0.17467	0.00691	0.00671	0.00691	25.273	0	0	1289	Cmtm8	CKLF-like MARVEL transmembrane domain containing 8	U031402	NM_027294.1	NM_027294.1	MGI:2447167	-0.1453	-0.539	-0.1515	0.715649	0.289068	0.705505
Z00054373-1	3.6743	4.1639	3.599	3.8125	4.3469	3.5913	0.20257	0.00802	0.00411	0.00802	25.252	0	0	1290	LOC668932	similar to DNA methyltransferase 3B isoform 2	U142242		XM_001004878.1		-0.1382	-0.183	0.0077	0.727445	0.656145	1.01789
Z00075011-1	3.1135	3.1683	3.1181	3.4288	3.5684	3.7531	0.14348	0.00568	0.00491	0.00568	25.244	0	0	1292	B3gnt5	UDP-GlcNAc:betaGal beta-1,3-N-acetylglucosaminyltransferase 5	U043503	NM_054052.2	NM_054052.2	MGI:2137302	-0.3153	-0.4001	-0.635	0.483838	0.398016	0.231739
Z00040368-1	3.7145	3.6669	3.0824	3.6517	3.1496	2.7633	0.31172	0.01236	0.00533	0.01236	25.229	0	0	1294	Rasgrp2	RAS, guanyl releasing protein 2	U038687	NM_011242.1	NM_011242.1	MGI:1333849	0.0628	0.5173	0.3191	1.15558	3.29079	2.08497
Z00022452-1	2.7173	1.933	1.8111	2.5492	1.3431	1.7118	0.54803	0.02174	0.01229	0.02174	25.211	0	0	1295	Scgb3a1	secretoglobin, family 3A, member 1	U012537	NM_054037.1	NM_054037.1	MGI:1915912	0.1681	0.5899	0.0993	1.47265	3.88956	1.2569
Z00057559-1	2.028	2.4348	2.6892	2.045	2.7257	2.8364	0.24971	0.0099	0.00958	0.0099	25.21	0	0	1296	Rrad	Ras-related associated with diabetes	U030160	NM_019662.2	NM_019662.2	MGI:1930943	-0.017	-0.2909	-0.1472	0.961612	0.5118	0.712525
Z00036751-1	3.8523	3.789	3.885	3.6355	3.238	3.502	0.12293	0.00154	0.00488	0.00488	25.209	0	0	1297	Dlc1	deleted in liver cancer 1	U029734	NM_015802.2	NM_015802.2	MGI:1354949	0.2168	0.551	0.383	1.6474	3.55631	2.41546
Z00018172-1	2.5006	2.9391	3.0472	2.6838	3.2127	3.158	0.1562	0.00313	0.0062	0.0062	25.208	0	0	1298	Inadl	InaD-like (Drosophila)	U004523	NM_172696.2	NM_172696.2	MGI:1277960	-0.1832	-0.2736	-0.1108	0.655843	0.532599	0.774819
Z00021651-1	2.3102	2.4389	2.9395	2.3144	2.5022	3.0639	0.21255	0.00725	0.00843	0.00843	25.202	0	0	1300	Hipk2	homeodomain interacting protein kinase 2	U361239		AK003718.1	MGI:1314872	-0.0042	-0.0633	-0.1244	0.990376	0.864371	0.750931
Z00064297-1	4.6807	4.6989	4.6667	3.8957	4.2692	4.1873	0.22238	0.00883	0.00332	0.00883	25.187	0	0	1301	Hspa4	Mus musculus heat shock protein 4 (Hspa4), mRNA	U032758	NM_008300.2	AK038627.1		0.785	0.4297	0.4794	6.09537	2.68968	3.01578
Z00074131-1	3.8778	4.174	3.7306	3.4437	3.513	3.4344	0.17132	0.0068	0.00447	0.0068	25.184	0	0	1302	Cilp2	cartilage intermediate layer protein 2	U029902		AK004006.1	MGI:1915959	0.4341	0.661	0.2962	2.71706	4.58142	1.97788
Z00075473-1	4.2836	4.4079	4.5419	4.315	4.4093	4.8123	0.07529	0.00245	0.00299	0.00299	25.171	0	0	1303	Tnfaip1	tumor necrosis factor, alpha-induced protein 1 (endothelial)	U033134	NM_009395.2	NM_009395.2	MGI:104961	-0.0314	-0.0014	-0.2704	0.930251	0.996782	0.536537
Z00074108-1	3.4324	2.9837	3.3602	3.3804	2.823	3.4249	0.13788	0.00067	0.00548	0.00548	25.145	0	0	1305	Ncam1	neural cell adhesion molecule 1	U030833		X15052.1	MGI:97281	0.052	0.1607	-0.0647	1.1272	1.44777	0.861589
Z00008607-1	4.4894	4.2618	4.1207	4.4409	3.9779	4.0447	0.0889	0.00168	0.00354	0.00354	25.117	0	0	1306	Eed	embryonic ectoderm development	U028847	NM_021876.2	NM_021876.2	MGI:95286	0.0485	0.2839	0.076	1.11815	1.92265	1.19124
Z00031095-1	3.2289	3.0048	2.7049	3.1967	2.7571	2.5637	0.15129	0.00155	0.00603	0.00603	25.106	0	0	1307	Blnk	B-cell linker	U039027	NM_008528.4	NM_008528.4	MGI:96878	0.0322	0.2477	0.1412	1.07696	1.76889	1.3842
Z00036577-1	4.3743	4.5238	4.7094	4.3176	4.7417	4.8604	0.09418	0.00221	0.00376	0.00376	25.076	0	0	1308	Gnas	GNAS (guanine nucleotide binding protein, alpha stimulating) complex locus	U088428	NM_010309.3	NM_010309.3	MGI:95777	0.0567	-0.2179	-0.151	1.13946	0.60548	0.706318
Z00025851-1	2.4683	2.6502	3.4144	2.6155	2.9691	4.0267	0.71053	0.02836	0.0055	0.02836	25.053	0	0	1309	Fbn2	fibrillin 2	U043890	NM_010181.2	NM_010181.2	MGI:95490	-0.1472	-0.3189	-0.6123	0.712525	0.479844	0.244174
Z00063370-1	2.9403	2.6877	3.004	2.6115	2.184	2.9086	0.18591	0.00735	0.00743	0.00743	25.035	0	0	1310	A630005I04Rik	RIKEN cDNA A630005I04 gene	U061639		AK041363.1	MGI:2444645	0.3288	0.5037	0.0954	2.13206	3.18933	1.24566
Z00024826-1	2.3645	1.8059	2.0981	2.2973	1.4553	2.4519	0.29285	0.003	0.0117	0.0117	25.027	0	0	1311	Gip	gastric inhibitory polypeptide	U040476	NM_008119.2	NM_008119.2	MGI:107504	0.0672	0.3506	-0.3538	1.16735	2.24182	0.442792
Z00023741-1	1.8233	1.9836	2.4328	1.5754	1.3989	2.3243	0.33205	0.01052	0.01328	0.01328	24.995	0	0	1313	Slc24a3	solute carrier family 24 (sodium/potassium/calcium exchanger), member 3	U002577	NM_053195.2	NM_053195.2	MGI:2137513	0.2479	0.5847	0.1085	1.7697	3.84326	1.28381
Z00025709-1	2.8301	2.6526	2.7496	3.1401	3.4192	3.5422	0.27322	0.01093	0.00576	0.01093	24.989	0	0	1314	Madcam1	mucosal vascular addressin cell adhesion molecule 1	U011715	NM_013591.1	NM_013591.1	MGI:103579	-0.31	-0.7666	-0.7926	0.489779	0.171159	0.161213
Z00012078-1	3.3115	3.4905	3.7336	3.3719	3.3213	3.9179	0.12385	0.00313	0.00496	0.00496	24.987	0	0	1315	Lxn	latexin	U024128	NM_016753.2	NM_016753.2	MGI:107633	-0.0604	0.1692	-0.1843	0.870162	1.47639	0.654184
Z00020618-1	3.2323	3.3876	3.3296	3.4643	4.0537	3.6874	0.18092	0.00724	0.00515	0.00724	24.984	0	0	1316	AW049604	expressed sequence AW049604	U016542	NM_134096.2	NM_134096.2	MGI:2146182	-0.232	-0.6661	-0.3578	0.586138	0.215725	0.438733
Z00058892-1	0.8265	0.758	2.1422	0.7065	1.0248	2.0918	0.90871	0.01982	0.03639	0.03639	24.971	0	0	1317	Ebf4	early B-cell factor 4	U002472	NM_152993.1	NM_152993.1	MGI:2385972	0.12	-0.2668	0.0504	1.31826	0.541003	1.12305
Z00018174-1	2.2005	2.158	2.7177	2.1201	2.1656	2.9064	0.23445	0.00766	0.00939	0.00939	24.97	0	0	1318	Nr2f2	nuclear receptor subfamily 2, group F, member 2	U028699	NM_009697.3	NM_009697.3	MGI:1352452	0.0804	-0.0076	-0.1887	1.20337	0.982653	0.64759
Z00023460-1	3.6072	3.9524	3.9321	3.9333	4.2653	4.2821	0.12618	0.00506	0.00392	0.00506	24.954	0	0	1319	P2ry5	purinergic receptor P2Y, G-protein coupled, 5	U015842	NM_175116.2	NM_175116.2	MGI:1914418	-0.3261	-0.3129	-0.35	0.471954	0.486519	0.446684
Z00073764-1	1.1191	0.8204	1.1275	2.1054	1.8457	2.6064	0.95635	0.03833	0.02169	0.03833	24.952	0	0	1320	Serpinb9e	serine (or cysteine) peptidase inhibitor, clade B, member 9e	U294302	NM_011456.2	NM_011456.2	MGI:894672	-0.9863	-1.0253	-1.4789	0.103205	0.0943409	0.0331971
Z00022017-1	4.6593	4.8099	4.434	4.3851	4.3544	4.2149	0.09524	0.00383	0.00309	0.00383	24.899	0	0	1322	Enc1	ectodermal-neural cortex 1	U063494	NM_007930.3	NM_007930.3	MGI:109610	0.2742	0.4555	0.2191	1.88018	2.8543	1.65615
Z00037105-1	4.8451	4.8134	5.2061	5.0525	4.8607	5.383	0.10632	0.00284	0.00427	0.00427	24.874	0	0	1323	Slc25a4	solute carrier family 25 (mitochondrial carrier, adenine nucleotide translocator), member 4	U029786	NM_007450.2	NM_007450.2	MGI:1353495	-0.2074	-0.0473	-0.1769	0.620297	0.896809	0.665426
Z00022877-1	3.0763	2.4056	2.5272	3.1194	2.7123	2.962	0.17689	0.00664	0.00711	0.00711	24.865	0	0	1325	Slc22a18	solute carrier family 22 (organic cation transporter), member 18	U008992	NM_001042760.1	NM_001042760.1	MGI:1336884	-0.0431	-0.3067	-0.4348	0.905524	0.493515	0.367451
Z00055980-1	2.3111	2.4384	2.8207	1.7589	1.9811	2.2816	0.27121	0.00586	0.01092	0.01092	24.842	0	0	1326	Podn	podocan	U025350	NM_172874.2	NM_172874.2	MGI:2674939	0.5522	0.4573	0.5391	3.56615	2.86616	3.46019
Z00008371-1	3.0176	3.1846	2.4544	2.6982	2.7249	2.4295	0.18156	0.00283	0.00731	0.00731	24.828	0	0	1327	D12Ertd553e	DNA segment, Chr 12, ERATO Doi 553, expressed	U043258	NM_029758.3	NM_029758.3	MGI:1261783	0.3194	0.4597	0.0249	2.08641	2.88204	1.05901
Z00054412-1	1.8428	1.932	2.1961	2.2683	2.1098	2.826	0.2416	0.00958	0.00973	0.00973	24.819	0	0	1328	1810062G17Rik	RIKEN cDNA 1810062G17 gene	U003161		AK007933.1	MGI:1919532	-0.4255	-0.1778	-0.6299	0.375405	0.664049	0.234477
Z00025459-1	3.301	3.2062	3.6941	3.2595	3.3994	3.8305	0.12994	0.00186	0.00524	0.00524	24.779	0	0	1329	Arid3a	AT rich interactive domain 3A (Bright like)	U011730	NM_007880.2	NM_007880.2	MGI:1328360	0.0415	-0.1932	-0.1364	1.10027	0.640914	0.730466
Z00061795-1	3.6644	3.3154	3.3117	3.7446	3.4552	3.0603	0.1273	0.005	0.00514	0.00514	24.752	0	0	1330	Ggnbp1	gametogenetin binding protein 1	U017718	NM_027544.1	NM_027544.1	MGI:3055306	-0.0802	-0.1398	0.2514	0.831381	0.72477	1.78402
Z00000742-1	2.7546	3.3422	2.3833	2.9448	3.4827	2.4598	0.40751	0.0165	0.00649	0.0165	24.703	0	0	1331	Atp10a	ATPase, class V, type 10A	U008160		AK172972.1	MGI:1330809	-0.1902	-0.1405	-0.0765	0.645357	0.723602	0.838494
Z00006556-1	3.8001	3.813	4.1048	3.8022	4.0939	4.3331	0.09773	0.00122	0.00396	0.00396	24.684	0	0	1332	Rbms1	RNA binding motif, single stranded interacting protein 1	U022672	NM_020296.1	NM_020296.1	MGI:1861774	-0.0021	-0.2809	-0.2283	0.995176	0.523721	0.591153
Z00026509-1	4.296	4.5183	4.0576	4.3692	4.6181	4.198	0.0847	0.00218	0.00343	0.00343	24.672	0	0	1333	EG629643	predicted gene, EG629643	U039172		XM_894554.1	MGI:3648860	-0.0732	-0.0998	-0.1404	0.84489	0.794694	0.723769
Z00016249-1	2.5622	3.0076	3.3211	2.8147	3.3205	3.3152	0.20471	0.0083	0.00571	0.0083	24.67	0	0	1334	3110004L20Rik	RIKEN cDNA 3110004L20 gene	U034677	NM_001033167.1	NM_001033167.1	MGI:1920352	-0.2525	-0.3129	0.0059	0.559114	0.486519	1.01368
Z00054447-1	2.4134	2.4199	2.4083	2.9918	2.7092	3.1085	0.19763	0.00801	0.00792	0.00801	24.662	0	0	1336	EG668356	predicted gene, EG668356	U234683		XM_001001083.1	MGI:3644979	-0.5784	-0.2893	-0.7002	0.263998	0.513689	0.199434
Z00023456-1	3.8877	3.6132	3.864	3.5686	3.3063	3.3373	0.12352	0.00205	0.00501	0.00501	24.651	0	0	1337	Rtkn	rhotekin	U007078	NM_009106.1	NM_009106.1	MGI:107371	0.3191	0.3069	0.5267	2.08497	2.02722	3.36279
Z00072669-1	2.113	2.1384	2.2388	2.6849	2.2658	3.0568	0.2823	0.01145	0.00913	0.01145	24.644	0	0	1339	LOC675962	similar to TD and POZ domain containing 5	U122702		XR_004857.1		-0.5719	-0.1274	-0.818	0.267979	0.745762	0.152055
Z00050957-1	2.3208	2.3887	2.9788	2.5969	2.7309	3.1053	0.19731	0.00093	0.00801	0.00801	24.638	0	0	1340	Shroom1	shroom family member 1	U012596	NM_027917.1	NM_027917.1	MGI:1919024	-0.2761	-0.3422	-0.1265	0.529541	0.454779	0.747309
Z00005771-1	4.0969	4.3154	4.5353	4.0332	4.4109	4.5928	0.10417	0.00423	0.00397	0.00423	24.613	0	0	1343	Klf6	Kruppel-like factor 6	U014517	NM_011803.2	NM_011803.2	MGI:1346318	0.0637	-0.0955	-0.0575	1.15798	0.802602	0.875992
Z00023486-1	2.7177	2.4464	3.1388	2.0846	1.9016	2.8088	0.43306	0.0176	0.00927	0.0176	24.612	0	0	1344	Foxd1	forkhead box D1	U199850	NM_008242.1	NM_008242.1	MGI:1347463	0.6331	0.5448	0.33	4.29635	3.5059	2.13796
Z00076759-1	3.4688	3.3096	3.0324	3.4876	3.463	2.7982	0.16166	0.00658	0.00515	0.00658	24.575	0	0	1346	Klf15	Kruppel-like factor 15	U007173	NM_023184.3	NM_023184.3	MGI:1929988	-0.0188	-0.1534	0.2342	0.957635	0.702425	1.71475
Z00074203-1	3.7708	3.731	3.1072	3.4912	3.2196	2.9709	0.2223	0.00905	0.0047	0.00905	24.553	0	0	1348	6330407J23Rik	RIKEN cDNA 6330407J23 gene	U011373	NM_026138.2	NM_026138.2	MGI:1914662	0.2796	0.5114	0.1363	1.90371	3.24638	1.36867
Z00012760-1	2.1135	2.0573	2.6038	1.9358	1.8711	2.7231	0.25625	0.00217	0.01045	0.01045	24.514	0	0	1350	8430427H17Rik	RIKEN cDNA 8430427H17 gene	U023516	NM_001001986.1	NM_001001986.1	MGI:1918765	0.1777	0.1862	-0.1193	1.50557	1.53532	0.759801
Z00015988-1	2.1588	2.1522	2.7869	2.208	2.194	2.8688	0.22726	0.00775	0.00928	0.00928	24.489	0	0	1351	Lhfp	lipoma HMGIC fusion partner	U003225	NM_175386.3	NM_175386.3	MGI:1920048	-0.0492	-0.0418	-0.0819	0.892894	0.908239	0.828133
Z00030962-1	2.9196	2.7191	3.0423	2.3385	2.2756	2.5333	0.19252	0.00787	0.00764	0.00787	24.473	0	0	1353	Tpte2	transmembrane phosphoinositide 3-phosphatase and tensin homolog 2	U026545		XM_984772.1	MGI:1889506	0.5811	0.4435	0.509	3.81154	2.77651	3.22849
Z00077190-1	1.3269	2.0584	1.512	1.3938	2.5208	1.4631	0.45027	0.00506	0.01841	0.01841	24.458	0	0	1354	Thsd7a	thrombospondin, type I, domain containing 7A	U027049		XM_287555.6	MGI:2685683	-0.0669	-0.4624	0.0489	0.857235	0.344826	1.11918
Z00035727-1	3.437	3.065	3.6587	3.3238	3.0219	3.5257	0.12901	0.00187	0.00528	0.00528	24.437	0	0	1355	Nab2	Ngfi-A binding protein 2	U032342	NM_008668.1	NM_008668.1	MGI:107563	0.1132	0.0431	0.133	1.29778	1.10433	1.35831
Z00029628-1	2.8662	3.1448	2.6201	2.6386	3.0122	2.3501	0.16977	0.00168	0.00695	0.00695	24.434	0	0	1356	0710005M24Rik	RIKEN cDNA 0710005M24 gene	U007558		AK051575.1	MGI:1924147	0.2276	0.1326	0.27	1.68888	1.35706	1.86209
Z00025873-1	1.3555	1.8768	3.2306	0.8094	0.8787	2.3294	1.73738	0.07111	0.0165	0.07111	24.432	0	0	1357	Hoxb8	homeo box B8	U013243	NM_010461.2	NM_010461.2	MGI:96189	0.5461	0.9981	0.9012	3.51641	9.95635	7.96526
Z00075969-1	4.4313	4.5396	4.7886	4.3018	4.2939	4.6713	0.08022	0.00093	0.00328	0.00328	24.423	0	0	1358	Cdipt	CDP-diacylglycerol--inositol 3-phosphatidyltransferase (phosphatidylinositol synthase)		NM_138754.1	NM_138754.1	MGI:105491	0.1295	0.2457	0.1173	1.34741	1.76076	1.31009
Z00032057-1	2.7922	2.6334	2.4234	2.8175	2.3683	1.9575	0.2086	0.00492	0.00855	0.00855	24.406	0	0	1359	LOC432988	hypothetical gene supported by AK082832	U016702		AK082832.1		-0.0253	0.2651	0.4659	0.943409	1.8412	2.92348
Z00022741-1	1.7403	1.5883	1.7391	2.1655	1.8771	2.6732	0.31712	0.01097	0.013	0.013	24.397	0	0	1360	Fgf1	fibroblast growth factor 1	U038363	NM_010197.2	NM_010197.2	MGI:95515	-0.4252	-0.2888	-0.9341	0.375664	0.51428	0.116386
Z00004596-1	4.42	4.3073	4.9056	4.0896	4.2087	4.6106	0.17542	0.00719	0.00314	0.00719	24.394	0	0	1361	Kdelr1	KDEL (Lys-Asp-Glu-Leu) endoplasmic reticulum protein retention receptor 1	U008093	NM_133950.2	NM_133950.2	MGI:1915387	0.3304	0.0986	0.295	2.13993	1.25487	1.97242
Z00077101-1	2.303	2.1927	1.1146	1.574	1.0712	0.7384	0.81704	0.03351	0.02666	0.03351	24.38	0	0	1362	Cyp2c40	cytochrome P450, family 2, subfamily c, polypeptide 40	U039015		XM_001002871.1	MGI:1306815	0.729	1.1215	0.3762	5.35797	13.2282	2.37794
Z00010874-1	2.5352	2.3345	2.0861	2.3105	1.7906	1.5779	0.26278	0.00518	0.01078	0.01078	24.375	0	0	1363	Camk1d	calcium/calmodulin-dependent protein kinase ID	U022255	NM_177343.3	NM_177343.3	MGI:2442190	0.2247	0.5439	0.5082	1.67764	3.49865	3.22255
Z00034666-1	4.4561	4.2375	4.5422	4.6484	4.4162	4.9968	0.13349	0.00548	0.00351	0.00548	24.373	0	0	1364	Slc38a4	solute carrier family 38, member 4	U036598	NM_027052.2	NM_027052.2	MGI:1916604	-0.1923	-0.1787	-0.4546	0.642244	0.662674	0.351075
Z00054870-1	4.047	3.9995	4.4112	4.1027	4.222	4.5242	0.08856	0.00115	0.00364	0.00364	24.361	0	0	1365	2310066E14Rik	RIKEN cDNA 2310066E14 gene	U009749		XM_486159.3	MGI:1922937	-0.0557	-0.2225	-0.113	0.87963	0.599101	0.770903
Z00048280-1	1.8542	2.2892	1.7573	1.769	2.8041	2.0391	0.32856	0.01349	0.01182	0.01349	24.358	0	0	1366	Aadat	aminoadipate aminotransferase	U009361	NM_011834.2	NM_011834.2	MGI:1345167	0.0852	-0.5149	-0.2818	1.21675	0.305562	0.522637
Z00017419-1	3.2432	3.1693	3.1388	3.0435	2.725	2.5898	0.1406	0.00019	0.00578	0.00578	24.345	0	0	1367	AI467606	expressed sequence AI467606	U008792	NM_178901.2	NM_178901.2	MGI:2141979	0.1997	0.4443	0.549	1.5838	2.78163	3.53997
Z00023901-1	1.9559	1.6892	2.6204	2.1736	1.6284	2.3609	0.3005	0.00982	0.01234	0.01234	24.345	0	0	1368	Hoxb13	homeo box B13	U013238	NM_008267.3	NM_008267.3	MGI:107730	-0.2177	0.0608	0.2595	0.605759	1.15027	1.81761
Z00036729-1	2.6891	3.0808	2.4287	2.9362	3.2344	2.6991	0.17377	0.00297	0.00714	0.00714	24.34	0	0	1369	Prkcb1	protein kinase C, beta 1	U008730	NM_008855.2	NM_008855.2	MGI:97596	-0.2471	-0.1536	-0.2704	0.566109	0.702102	0.536537
Z00023520-1	2.8296	2.5234	2.6186	2.6952	2.1179	1.9655	0.23303	0.00389	0.00958	0.00958	24.323	0	0	1370	Slc5a1	solute carrier family 5 (sodium/glucose cotransporter), member 1	U005469	NM_019810.2	NM_019810.2	MGI:107678	0.1344	0.4055	0.6531	1.3627	2.5439	4.49883
Z00031056-1	3.1208	3.042	2.7595	3.5812	3.1903	2.9503	0.15262	0.00582	0.00628	0.00628	24.316	0	0	1371	4930500J02Rik	RIKEN cDNA 4930500J02 gene	U002193		AK015665.1	MGI:1922209	-0.4604	-0.1483	-0.1908	0.346418	0.710722	0.644466
Z00008207-1	2.2896	2.6104	2.8254	2.3264	2.8528	3.0552	0.18866	0.00412	0.00776	0.00776	24.315	0	0	1372	Antxr2	anthrax toxin receptor 2	U041026	NM_133738.1	NM_133738.1	MGI:1919164	-0.0368	-0.2424	-0.2298	0.918756	0.572269	0.589115
Z00074072-1	3.0432	3.0721	3.5293	3.063	3.1102	3.6045	0.13265	0.00295	0.00546	0.00546	24.314	0	0	1373	Gm1673	gene model 1673, (NCBI)	U041021	NM_001033458.1	NM_001033458.1	MGI:2686519	-0.0198	-0.0381	-0.0752	0.955432	0.91601	0.841008
Z00028247-1	1.9249	2.1423	2.5024	1.7556	2.3337	2.6853	0.24712	0.00495	0.01017	0.01017	24.307	0	0	1374	9030224M15Rik	RIKEN cDNA 9030224M15 gene	U011426	NM_177793.2	NM_177793.2	MGI:3045338	0.1693	-0.1914	-0.1829	1.47673	0.643576	0.656296
Z00074768-1	3.6241	3.8553	3.5232	3.9313	4.1033	3.6154	0.10011	0.0009	0.00412	0.00412	24.289	0	0	1376	Cdca7l	cell division cycle associated 7 like	U014492	NM_146040.1	NM_146040.1	MGI:2384982	-0.3072	-0.248	-0.0922	0.492947	0.564937	0.808723
Z00035971-1	3.5222	3.4153	3.7237	3.199	3.06	3.5942	0.1246	0.00479	0.00513	0.00513	24.288	0	0	1377	Ckap4	cytoskeleton-associated protein 4	U032075	NM_175451.1	NM_175451.1	MGI:2444926	0.3232	0.3553	0.1295	2.10475	2.26621	1.34741
Z00037045-1	4.1279	4.0986	4.5379	4.1086	4.2096	4.5442	0.09048	0.00311	0.00373	0.00373	24.284	0	0	1378	Slc39a1	solute carrier family 39 (zinc transporter), member 1	U003488	NM_013901.1	NM_013901.1	MGI:1353474	0.0193	-0.111	-0.0063	1.04544	0.774462	0.985598
Z00025860-1	3.0087	3.186	3.5583	2.3693	1.9192	2.627	0.70243	0.02895	0.00694	0.02895	24.264	0	0	1379	Hhip	Hedgehog-interacting protein	U255752		AK034610.1	MGI:1341847	0.6394	1.2668	0.9313	4.35913	18.4842	8.5369
Z00060639-1	4.9429	5.0046	5.2868	5.2086	5.3103	5.5073	0.08715	0.0025	0.00359	0.00359	24.263	0	0	1380	Hmgn2	high mobility group nucleosomal binding domain 2	U025628	NM_016957.3	NM_016957.3	MGI:96136	-0.2657	-0.3057	-0.2205	0.542375	0.494652	0.601866
Z00018898-1	4.0191	3.9632	4.3735	3.9698	3.8006	4.3308	0.1026	0.00189	0.00423	0.00423	24.235	0	0	1381	Bad	Bcl-associated death promoter	U018993	NM_007522.1	NM_007522.1	MGI:1096330	0.0493	0.1626	0.0427	1.12021	1.45412	1.10332
Z00000233-1	3.863	3.7944	3.7524	4.0907	4.227	4.2443	0.09667	0.00399	0.00392	0.00399	24.234	0	0	1382	Tro	trophinin	U039780	NM_001002272.2	NM_001002272.2	MGI:1928994	-0.2277	-0.4326	-0.4919	0.59197	0.369318	0.322181
Z00075580-1	3.1458	3.2897	3.6326	3.3564	3.6956	3.9074	0.1648	0.0068	0.00489	0.0068	24.224	0	0	1384	Rnf103	ring finger protein 103	U007019	NM_009543.1	NM_009543.1	MGI:109483	-0.2106	-0.4059	-0.2748	0.615744	0.392735	0.531129
Z00040747-1	2.918	3.0965	3.2738	3.0217	3.3996	3.5977	0.12942	0.00248	0.00535	0.00535	24.208	0	0	1385	B430201A12Rik	RIKEN cDNA B430201A12 gene	U024539		XM_283903.5	MGI:3036259	-0.1037	-0.3031	-0.3239	0.78759	0.497622	0.474351
Z00076515-1	2.4213	3.484	3.2971	3.1554	4.0517	3.0289	0.57744	0.02386	0.00543	0.02386	24.201	0	0	1386	Gm784	gene model 784, (NCBI)	U043893	NM_001007580.1	NM_001007580.1	MGI:2685630	-0.7341	-0.5677	0.2682	0.184459	0.270583	1.85439
Z00057093-1	2.6798	2.8971	3.2413	2.5497	2.855	3.2029	0.15253	0.00081	0.0063	0.0063	24.195	0	0	1387	Reep5	receptor accessory protein 5	U038305	NM_007874.2	NM_007874.2	MGI:1270152	0.1301	0.0421	0.0384	1.34927	1.10179	1.09245
Z00026097-1	1.8551	2.0184	2.3081	1.9096	2.3956	2.7927	0.25459	0.00952	0.01052	0.01052	24.193	0	0	1388	C130089K02Rik	RIKEN cDNA C130089K02 gene	U024036		AK038829.1	MGI:2444420	-0.0545	-0.3772	-0.4846	0.882064	0.419566	0.327642
Z00062405-1	3.9349	3.7666	3.6601	3.885	3.518	3.3042	0.11294	0.00286	0.00467	0.00467	24.164	0	0	1389	Gna15	guanine nucleotide binding protein, alpha 15	U032053	NM_010304.3	NM_010304.3	MGI:95770	0.0499	0.2486	0.3559	1.12176	1.77256	2.26934
Z00025499-1	2.662	2.9108	2.8395	3.0599	3.4467	2.9849	0.1399	0.00317	0.00579	0.00579	24.151	0	0	1390	Khk	ketohexokinase	U005430	NM_008439.3	NM_008439.3	MGI:1096353	-0.3979	-0.5359	-0.1454	0.400037	0.291139	0.715484
Z00025837-1	3.532	3.4823	3.67	3.1212	3.0336	3.2502	0.12615	0.00148	0.00522	0.00522	24.15	0	0	1391	Sec22c	SEC22 vesicle trafficking protein-like C (S. cerevisiae)	U115491		AK049750.1	MGI:2447871	0.4108	0.4487	0.4198	2.57513	2.80996	2.62906
Z00014508-1	4.2602	4.4328	3.913	4.2759	4.1811	3.8691	0.09755	0.00205	0.00404	0.00404	24.147	0	0	1394	Arl4a	ADP-ribosylation factor-like 4A	U033910	NM_001039515.1	NM_001039515.1	MGI:99437	-0.0157	0.2517	0.0439	0.964495	1.78525	1.10637
Z00027397-1	3.2058	3.2579	2.9414	3.221	3.4174	2.6603	0.1473	0.00599	0.00611	0.00611	24.115	0	0	1396	E130309D14Rik	RIKEN cDNA E130309D14 gene	U012922	NM_001013784.1	NM_001013784.1	MGI:3588240	-0.0152	-0.1595	0.2811	0.965606	0.692628	1.91029
Z00061312-1	3.2231	3.376	2.8994	3.374	3.5968	3.0344	0.12867	0.00184	0.00534	0.00534	24.104	0	0	1397	Serbp1	Serpine1 mRNA binding protein 1	U351120		AK033870.1	MGI:1914120	-0.1509	-0.2208	-0.135	0.70648	0.601451	0.732825
Z00036223-1	3.95	3.7772	3.7663	4.0291	3.5459	4.1525	0.09437	0.00071	0.00392	0.00392	24.083	0	0	1398	Ddc	dopa decarboxylase	U032515	NM_016672.2	NM_016672.2	MGI:94876	-0.0791	0.2313	-0.3862	0.833489	1.70333	0.41096
Z00055623-1	1.4068	1.1251	1.144	2.0843	1.7137	2.3681	0.51944	0.02158	0.02038	0.02158	24.068	0	0	1400	EG546540	predicted gene, EG546540	U243359		XM_892539.2	MGI:3647421	-0.6775	-0.5886	-1.2241	0.210136	0.25787	0.0596898
Z00004822-1	3.9925	4.0625	3.6361	4.1382	4.2918	4.0211	0.09506	0.00184	0.00395	0.00395	24.05	0	0	1402	Rps6ka6	ribosomal protein S6 kinase polypeptide 6	U020170	NM_025949.2	NM_025949.2	MGI:1914321	-0.1457	-0.2293	-0.385	0.71499	0.589794	0.412098
Z00025333-1	1.2598	1.0602	1.5614	2.282	1.8602	2.1417	0.47261	0.01301	0.01965	0.01965	24.048	0	0	1403	Il1r2	interleukin 1 receptor, type II	U000194	NM_010555.4	NM_010555.4	MGI:96546	-1.0222	-0.8	-0.5803	0.0950167	0.158489	0.262845
Z00034948-1	1.5342	1.2354	2.4476	1.4623	0.8359	1.9777	0.63972	0.02665	0.02274	0.02665	24.004	0	0	1406	AU021092	expressed sequence AU021092	U036761	NM_001033220.1	NM_001033220.1	MGI:2146559	0.0719	0.3995	0.4699	1.18005	2.509	2.95053
Z00024194-1	3.4583	3.0478	3.0908	3.6017	3.1477	2.9662	0.12737	0.00263	0.00531	0.00531	23.999	0	0	1407	Tekt1	tektin 1	U033026	NM_011569.2	NM_011569.2	MGI:1333819	-0.1434	-0.0999	0.1246	0.718787	0.794511	1.33229
Z00040123-1	5.1315	5.1211	4.7368	5.1232	4.7999	4.6237	0.10488	0.00407	0.00437	0.00437	23.986	0	0	1408	Zfp428	zinc finger protein 428	U007798	NM_146183.1	NM_146183.1	MGI:1916463	0.0083	0.3212	0.1131	1.0193	2.09508	1.29748
Z00058170-1	2.3445	2.9352	3.0193	2.7908	3.3326	3.4319	0.30865	0.01288	0.0059	0.01288	23.97	0	0	1409	Antxr1	anthrax toxin receptor 1	U054961	NM_054041.1	NM_054041.1	MGI:1916788	-0.4463	-0.3974	-0.4126	0.357849	0.400498	0.386723
Z00022924-1	3.1453	3.2433	2.9272	2.763	2.6879	2.4303	0.18248	0.00204	0.00761	0.00761	23.966	0	0	1410	Nrgn	neurogranin	U030689	NM_022029.1	NM_022029.1	MGI:1927184	0.3823	0.5554	0.4969	2.41157	3.59253	3.13979
Z00020442-1	3.1578	2.9391	2.9781	2.3406	2.6747	2.9107	0.16452	0.00413	0.00687	0.00687	23.956	0	0	1413	Cpe	carboxypeptidase E	U029872	NM_013494.3	NM_013494.3	MGI:101932	0.8172	0.2644	0.0674	6.56448	1.83823	1.16788
Z00022813-1	2.4924	2.9312	2.6824	2.9338	3.5815	3.1899	0.29437	0.0123	0.00635	0.0123	23.941	0	0	1414	Pdlim3	PDZ and LIM domain 3	U009305	NM_016798.2	NM_016798.2	MGI:1859274	-0.4414	-0.6503	-0.5075	0.36191	0.223718	0.310814
Z00003757-1	2.8005	2.7283	3.2544	2.7526	2.4558	3.1666	0.17814	0.00362	0.00744	0.00744	23.928	0	0	1416	4930431B09Rik	RIKEN cDNA 4930431B09 gene	U024427		BC046309.1	MGI:1921895	0.0479	0.2725	0.0878	1.11661	1.87284	1.22405
Z00032237-1	2.5075	2.294	1.6992	2.2852	1.9681	1.3735	0.36269	0.01517	0.01218	0.01517	23.916	0	0	1417	4930568B11Rik	RIKEN cDNA 4930568B11 gene	U097149		AK016246.1	MGI:1923123	0.2223	0.3259	0.3257	1.6684	2.11787	2.1169
Z00000825-1	3.6411	3.6631	3.9251	3.489	3.2911	3.8877	0.11488	0.0003	0.0048	0.0048	23.913	0	0	1418	Mbd2	methyl-CpG binding domain protein 2	U018874	NM_010773.1	NM_010773.1	MGI:1333813	0.1521	0.372	0.0374	1.41938	2.35505	1.08993
Z00026600-1	3.8192	3.4567	3.7114	3.9175	3.2639	3.5031	0.12133	0.00171	0.00508	0.00508	23.885	0	0	1420	Rage	renal tumor antigen	U034362	NM_011973.2	NM_011973.2	MGI:1347040	-0.0983	0.1928	0.2083	0.797444	1.55883	1.61547
Z00070135-1	4.2922	4.094	3.8497	4.0644	3.7414	3.7753	0.0931	0.00317	0.0039	0.0039	23.878	0	0	1421	E2f8	E2F transcription factor 8	U028594	NM_001013368.3	NM_001013368.3	MGI:1922038	0.2278	0.3526	0.0744	1.68966	2.25216	1.18686
Z00026116-1	3.0815	3.1951	3.6911	3.3808	3.6516	3.5441	0.12367	0.00163	0.00518	0.00518	23.86	0	0	1423	Kcnip3	Kv channel interacting protein 3, calsenilin	U023321	NM_019789.2	NM_019789.2	MGI:1929258	-0.2993	-0.4565	0.147	0.501996	0.349543	1.40281
Z00056522-1	2.6279	2.6769	3.2679	2.8473	2.9653	3.4755	0.2248	0.00942	0.00586	0.00942	23.853	0	0	1424	Bicc1	bicaudal C homolog 1 (Drosophila)	U031909	NM_031397.2	NM_031397.2	MGI:1933388	-0.2194	-0.2884	-0.2076	0.603393	0.514754	0.620012
Z00019595-1	4.8142	4.8059	5.1245	4.9896	5.0733	5.4107	0.10155	0.00261	0.00426	0.00426	23.837	0	0	1425	Ngfrap1	nerve growth factor receptor (TNFRSF16) associated protein 1	U020223	NM_009750.1	NM_009750.1	MGI:1338016	-0.1754	-0.2674	-0.2862	0.667729	0.540256	0.517369
Z00030569-1	4.0311	3.9817	4.4781	3.9643	3.903	4.2999	0.10333	0.00333	0.00434	0.00434	23.833	0	0	1426	Pdia5	protein disulfide isomerase associated 5	U037005	NM_028295.1	NM_028295.1	MGI:1919849	0.0668	0.0787	0.1782	1.16627	1.19867	1.5073
Z00023599-1	3.3741	3.5956	4.0031	3.4833	4.1747	4.3015	0.30144	0.01265	0.00398	0.01265	23.827	0	0	1427	Cyr61	cysteine rich protein 61	U024738	NM_010516.1	NM_010516.1	MGI:88613	-0.1092	-0.5791	-0.2984	0.777678	0.263572	0.503037
Z00000686-1	3.7853	3.7528	4.1436	3.7546	3.5562	4.033	0.09114	0.0019	0.00383	0.00383	23.78	0	0	1428	C630002B14Rik	RIKEN cDNA C630002B14 gene	U011842	NM_175331.3	NM_175331.3	MGI:2143852	0.0307	0.1966	0.1106	1.07325	1.57253	1.29003
Z00003224-1	1.9781	2.0022	2.5213	2.0801	2.541	2.7556	0.22172	0.00259	0.00933	0.00933	23.759	0	0	1430	Sept4	septin 4	U013140	NM_011129.1	NM_011129.1	MGI:1270156	-0.102	-0.5388	-0.2343	0.790679	0.289201	0.583042
Z00074314-1	2.5032	2.4823	3.3171	2.0917	1.7823	3.0437	0.65495	0.02757	0.00952	0.02757	23.758	0	0	1431	Thbd	thrombomodulin	U023463	NM_009378.1	NM_009378.1	MGI:98736	0.4115	0.7	0.2734	2.57929	5.01187	1.87672
Z00034926-1	3.1139	2.9454	3.2675	3.1003	2.6319	3.3421	0.12929	0.00351	0.00545	0.00545	23.74	0	0	1432	Hcfc2	host cell factor C2	U011803		XM_001001614.1	MGI:1915183	0.0136	0.3135	-0.0746	1.03181	2.05826	0.84217
Z00063237-1	3.0698	3.1191	3.6939	2.9442	3.2557	3.6296	0.19073	0.00804	0.00545	0.00804	23.725	0	0	1433	Lrrc8c	leucine rich repeat containing 8 family, member C	U356599		AK081556.1	MGI:2140839	0.1256	-0.1366	0.0643	1.33537	0.73013	1.15958
Z00025932-1	3.3661	3.3676	2.1182	3.3595	2.8488	1.4636	1.27843	0.05394	0.00706	0.05394	23.701	0	0	1434	Kirrel2	kin of IRRE like 2 (Drosophila)	U028383	NM_172898.1	NM_172898.1	MGI:2442334	0.0066	0.5188	0.6546	1.01531	3.30217	4.5144
Z00023824-1	3.5633	3.5327	4.1723	3.6769	3.8839	4.0576	0.14133	0.00597	0.00402	0.00597	23.656	0	0	1437	Socs1	suppressor of cytokine signaling 1	U036782	NM_009896.2	NM_009896.2	MGI:1354910	-0.1136	-0.3512	0.1147	0.769839	0.445451	1.30227
Z00074246-1	2.8534	3.2228	2.9513	2.8216	3.486	3.0445	0.12778	0.00138	0.0054	0.0054	23.653	0	0	1438	D430039N05Rik	RIKEN cDNA D430039N05 gene	U001991	NM_175514.1	NM_175514.1	MGI:2444579	0.0318	-0.2632	-0.0932	1.07597	0.545507	0.806863
Z00074575-1	2.9608	2.8021	3.2072	2.9232	2.8644	3.4843	0.13307	0.00284	0.00563	0.00563	23.642	0	0	1439	Spon2	spondin 2, extracellular matrix protein		NM_133903.2	NM_133903.2	MGI:1923724	0.0376	-0.0623	-0.2771	1.09044	0.866363	0.528324
Z00021244-1	2.1055	2.5137	2.6809	1.9047	2.5925	2.6485	0.20892	0.00525	0.00884	0.00884	23.625	0	0	1440	2310045A20Rik	RIKEN cDNA 2310045A20 gene	U026211	NM_172710.2	NM_172710.2	MGI:1916941	0.2008	-0.0788	0.0324	1.58782	0.834065	1.07746
Z00019935-1	3.557	3.609	3.857	3.6746	3.6548	4.1798	0.10716	0.00156	0.00454	0.00454	23.617	0	0	1442	Cfl2	cofilin 2, muscle	U033952	NM_007688.1	NM_007688.1	MGI:101763	-0.1176	-0.0458	-0.3228	0.762781	0.899912	0.475554
Z00033844-1	3.4036	3.4193	3.8776	3.5939	3.9674	4.043	0.1587	0.00672	0.00478	0.00672	23.613	0	0	1443	H2-M10.2	histocompatibility 2, M region locus 10.2	U065414	NM_177923.1	NM_177923.1	MGI:1276525	-0.1903	-0.5481	-0.1654	0.645208	0.283074	0.683282
Z00077090-1	1.5021	2.1314	1.9398	0.9036	1.9486	0.7103	0.70786	0.02999	0.02371	0.02999	23.607	0	0	1444	Apob	apolipoprotein B	U013736	NM_009693.1	NM_009693.1	MGI:88052	0.5985	0.1828	1.2295	3.96735	1.52335	16.9629
Z00052783-1	3.8441	3.6513	3.6625	3.6981	3.1359	3.5573	0.11701	0.00203	0.00496	0.00496	23.594	0	0	1445	5830482F20Rik	RIKEN cDNA 5830482F20 gene	U163158	NM_177158.2	NM_177158.2	MGI:2444024	0.146	0.5154	0.1052	1.39959	3.27642	1.27409
Z00074245-1	2.5809	2.8429	2.8413	2.8514	3.4194	2.8478	0.15333	0.00362	0.0065	0.0065	23.592	0	0	1446	Dusp26	dual specificity phosphatase 26 (putative)	U040700	NM_025869.1	NM_025869.1	MGI:1914209	-0.2705	-0.5765	-0.0065	0.536414	0.265155	0.985145
Z00054652-1	3.6927	4.2011	4.3758	3.8763	4.4027	4.6216	0.24469	0.01038	0.00377	0.01038	23.577	0	0	1447	Zyx	zyxin	U006751	NM_011777.1	NM_011777.1	MGI:103072	-0.1836	-0.2016	-0.2458	0.655239	0.628637	0.567806
Z00011531-1	3.4851	3.9473	3.8212	3.3403	3.8131	3.7276	0.10571	0.00218	0.00449	0.00449	23.563	0	0	1448	Trio	triple functional domain (PTPRF interacting)	U036052		XM_908972.2	MGI:1927230	0.1448	0.1342	0.0936	1.39573	1.36207	1.24051
Z00073971-1	1.8942	2.1971	2.758	2.0956	2.6171	2.5715	0.23302	0.0077	0.00989	0.00989	23.558	0	0	1449	Anks6	ankyrin repeat and sterile alpha motif domain containing 6	U025040	NM_001024136.1	NM_001024136.1	MGI:1922941	-0.2014	-0.42	0.1865	0.628927	0.380189	1.53638
Z00000314-1	3.0402	3.0567	3.3032	3.3019	3.4526	3.757	0.14272	0.00335	0.00606	0.00606	23.547	0	0	1450	Erbb2ip	Erbb2 interacting protein	U035133	NM_001005868.1	NM_001005868.1	MGI:1890169	-0.2617	-0.3959	-0.4538	0.547394	0.401883	0.351722
Z00016692-1	2.5411	3.322	2.8945	2.3772	2.9273	3.1358	0.2519	0.0107	0.0076	0.0107	23.538	0	0	1452	Chst1	carbohydrate (keratan sulfate Gal-6) sulfotransferase 1	U002142	NM_023850.1	NM_023850.1	MGI:1924219	0.1639	0.3947	-0.2413	1.45848	2.48142	0.57372
Z00062859-1	3.9759	4.1261	3.6368	3.8884	3.9903	3.5591	0.09691	0.00205	0.00412	0.00412	23.538	0	0	1453	Gpd2	glycerol phosphate dehydrogenase 2, mitochondrial	U042297		AK079336.1	MGI:99778	0.0875	0.1358	0.0777	1.22321	1.3671	1.19591
Z00025278-1	1.9957	1.8746	2.4064	2.6902	2.622	2.5422	0.23248	0.00498	0.00988	0.00988	23.526	0	0	1454	Agc1	aggrecan 1	U008255	NM_007424.2	NM_007424.2	MGI:99602	-0.6945	-0.7474	-0.1358	0.202069	0.178896	0.731476
Z00005773-1	3.8802	3.8444	3.6592	3.8006	3.7016	3.2533	0.10563	0.00307	0.00449	0.00449	23.519	0	0	1455	Slc25a33	solute carrier family 25, member 33	U025810	NM_027460.2	NM_027460.2	MGI:1917806	0.0796	0.1428	0.4059	1.20116	1.38931	2.54624
Z00076810-1	2.0373	1.9701	2.3352	1.7112	1.1615	2.463	0.43932	0.01869	0.01287	0.01869	23.51	0	0	1456	Tex13	testis expressed gene 13	U039739	NM_031381.2	NM_031381.2	MGI:1890544	0.3261	0.8086	-0.1278	2.11885	6.43576	0.745075
Z00019729-1	4.2809	4.2657	4.7466	4.1715	4.1821	4.587	0.11297	0.00481	0.00341	0.00481	23.504	0	0	1458	Rcn3	reticulocalbin 3, EF-hand calcium binding domain	U041065	NM_026555.1	NM_026555.1	MGI:1277122	0.1094	0.0836	0.1596	1.28647	1.21227	1.44411
Z00074015-1	3.3982	3.4902	3.8232	3.6035	3.9145	3.9788	0.1133	0.00338	0.00483	0.00483	23.472	0	0	1460	Dyrk2	dual-specificity tyrosine-(Y)-phosphorylation regulated kinase 2	U032267		XM_982740.1	MGI:1330301	-0.2053	-0.4243	-0.1556	0.623304	0.376444	0.698876
Z00035254-1	3.5164	3.0012	2.9941	2.6587	2.7999	3.4263	0.2315	0.00988	0.00544	0.00988	23.431	0	0	1461	Pla2g7	phospholipase A2, group VII (platelet-activating factor acetylhydrolase, plasma)	U018006	NM_013737.2	NM_013737.2	MGI:1351327	0.8577	0.2013	-0.4322	7.2061	1.58964	0.369658
Z00034273-1	2.9982	3.4441	2.892	3.0532	3.6674	2.8991	0.20625	0.0088	0.00512	0.0088	23.427	0	0	1462	Prom1	prominin 1	U026159	NM_008935.1	NM_008935.1	MGI:1100886	-0.055	-0.2233	-0.0071	0.881049	0.597998	0.983785
Z00075160-1	3.7853	4.0722	3.878	3.8965	4.2966	3.6993	0.09286	0.00293	0.00396	0.00396	23.422	0	0	1464	Satb1	special AT-rich sequence binding protein 1	U037911	NM_009122.1	NM_009122.1	MGI:105084	-0.1112	-0.2244	0.1787	0.774105	0.596486	1.50904
Z00014718-1	2.0752	2.1664	2.7873	2.587	2.4771	3.2392	0.36414	0.01555	0.00888	0.01555	23.418	0	0	1465	Mgl1	macrophage galactose N-acetyl-galactosamine specific lectin 1	U012846	NM_010796.2	NM_010796.2	MGI:96975	-0.5118	-0.3107	-0.4519	0.307751	0.48899	0.353265
Z00040590-1	3.4044	3.466	3.8689	3.5039	3.6034	4.015	0.11944	0.0051	0.00484	0.0051	23.412	0	0	1466	Cpd	carboxypeptidase D	U033104		XM_001001063.1	MGI:107265	-0.0995	-0.1374	-0.1461	0.795243	0.728786	0.714332
Z00026946-1	3.2611	2.6519	2.9656	2.6471	2.6612	2.5149	0.15372	0.00391	0.00657	0.00657	23.397	0	0	1468	1190020J12Rik	RIKEN cDNA 1190020J12 gene	U028327		XM_133360.5	MGI:2685009	0.614	-0.0093	0.4507	4.1115	0.978814	2.82293
Z00072617-1	2.03	1.2173	2.2412	1.0476	0.899	1.6358	0.59745	0.01538	0.02554	0.02554	23.391	0	0	1469	LOC385530						0.9824	0.3183	0.6054	9.60285	2.08113	4.03088
Z00024130-1	0.7301	1.3949	1.8743	1.5274	2.09	1.9973	0.51086	0.02017	0.02184	0.02184	23.387	0	0	1470	Ccrl1	chemokine (C-C motif) receptor-like 1		NM_145700.1	NM_145700.1	MGI:2181676	-0.7973	-0.6951	-0.123	0.159478	0.20179	0.753356
Z00076264-1	3.1637	3.1074	2.9401	2.9815	2.9848	2.406	0.14657	0.00362	0.00627	0.00627	23.387	0	0	1471	Rnu19	Mus musculus RNA, U19 small nucleolar (RNU19) on chromosome 18	U018562	NM_010771.3	AK004333.1		0.1822	0.1226	0.5341	1.52125	1.32617	3.42058
Z00044931-1	1.7089	2.2008	2.4553	2.1336	2.6522	2.5711	0.24304	0.00941	0.01039	0.01039	23.381	0	0	1472	Syt1	synaptotagmin I	U032208		BC048187.1	MGI:99667	-0.4247	-0.4514	-0.1158	0.376097	0.353671	0.765949
Z00037355-1	3.8447	3.4029	3.8336	3.6858	3.2362	3.6419	0.11778	0.00166	0.00504	0.00504	23.38	0	0	1473	Fbxo2	F-box protein 2	U005084	NM_176848.1	NM_176848.1	MGI:2446216	0.1589	0.1667	0.1917	1.44178	1.46791	1.55489
Z00023533-1	2.9589	2.9187	2.8647	2.658	2.607	2.1309	0.19023	0.00457	0.00814	0.00814	23.373	0	0	1474	Hsd17b1	hydroxysteroid (17-beta) dehydrogenase 1	U013354	NM_010475.1	NM_010475.1	MGI:105077	0.3009	0.3117	0.7338	1.9994	2.04975	5.41751
Z00021322-1	1.971	2.591	1.9824	2.3335	2.8325	2.4258	0.2302	0.00505	0.00986	0.00986	23.351	0	0	1476	Pak3	p21 (CDKN1A)-activated kinase 3	U043797	NM_008778.2	NM_008778.2	MGI:1339656	-0.3625	-0.2415	-0.4434	0.43401	0.573456	0.360247
Z00037504-1	3.2446	3.2114	3.3787	3.3179	3.2409	3.8234	0.10637	0.00335	0.00456	0.00456	23.344	0	0	1477	Hspa1a	heat shock protein 1A	U058632	NM_010479.1	NM_010479.1	MGI:96244	-0.0733	-0.0295	-0.4447	0.844695	0.934329	0.35917
Z00023048-1	3.0498	2.227	2.5832	3.008	2.2824	2.4988	0.24755	0.01061	0.00792	0.01061	23.343	0	0	1478	Slc11a1	solute carrier family 11 (proton-coupled divalent metal ion transporters), member 1	U000449	NM_013612.1	NM_013612.1	MGI:1345275	0.0418	-0.0554	0.0844	1.10103	0.880238	1.21451
Z00025608-1	3.6041	3.7868	3.5978	3.4907	3.8511	3.1704	0.11715	0.00252	0.00502	0.00502	23.32	0	0	1479	Dll3	delta-like 3 (Drosophila)	U028319	NM_007866.2	NM_007866.2	MGI:1096877	0.1134	-0.0643	0.4274	1.29837	0.862383	2.67547
Z00018127-1	3.1552	3.2662	3.6972	3.1426	3.2176	3.623	0.12024	0.00416	0.00516	0.00516	23.306	0	0	1480	Phc2	polyhomeotic-like 2 (Drosophila)	U004850	NM_018774.1	NM_018774.1	MGI:1860454	0.0126	0.0486	0.0742	1.02944	1.11841	1.18631
Z00025028-1	2.2991	2.5754	2.6155	2.2677	3.1116	3.2706	0.3459	0.01484	0.0081	0.01484	23.304	0	0	1481	Cxcl10	chemokine (C-X-C motif) ligand 10	U026409	NM_021274.1	NM_021274.1	MGI:1352450	0.0314	-0.5362	-0.6551	1.07498	0.290938	0.221259
Z00003497-1	4.743	4.5539	4.4561	4.4776	4.2617	4.2428	0.07024	0.0016	0.00301	0.00301	23.301	0	0	1482	Ier2	immediate early response 2	U030034	NM_010499.2	NM_010499.2	MGI:104815	0.2654	0.2922	0.2133	1.84247	1.95975	1.63418
Z00057448-1	0.5664	0.7332	2.2939	0.7744	0.7841	1.5483	0.89983	0.02974	0.03864	0.03864	23.29	0	0	1483	BC053393	cDNA sequence BC053393	U043161	NM_001025435.1	NM_001025435.1	MGI:3039605	-0.208	-0.0509	0.7456	0.619441	0.889406	5.56673
Z00004749-1	3.6886	3.7736	4.0251	3.8995	3.9136	4.3288	0.10062	0.00432	0.00401	0.00432	23.266	0	0	1485	Wdr1	WD repeat domain 1	U026139	NM_011715.2	NM_011715.2	MGI:1337100	-0.2109	-0.14	-0.3037	0.615319	0.724436	0.496935
Z00025439-1	4.0703	3.8508	3.0028	3.8499	3.3752	2.8715	0.49138	0.02112	0.00487	0.02112	23.261	0	0	1486	Aass	aminoadipate-semialdehyde synthase	U027077	NM_013930.3	NM_013930.3	MGI:1353573	0.2204	0.4756	0.1313	1.66112	2.98951	1.35301
Z00043093-1	3.8481	3.9222	3.881	3.8594	4.3854	3.8284	0.09134	0.00367	0.00393	0.00393	23.244	0	0	1489	2810004A10Rik	RIKEN cDNA 2810004A10 gene	U200652	NM_027265.1	NM_027265.1	MGI:1917183	-0.0113	-0.4632	0.0526	0.974316	0.344191	1.12876
Z00034767-1	3.4109	3.5537	3.8795	3.4881	3.8457	3.9503	0.10603	0.00064	0.00456	0.00456	23.235	0	0	1490	Iqsec1	IQ motif and Sec7 domain 1	U027616		BC026481.1	MGI:1196356	-0.0772	-0.292	-0.0708	0.837144	0.510505	0.849572
Z00077117-1	1.9936	1.9608	2.0791	2.6296	2.3466	3.179	0.44642	0.01923	0.00986	0.01923	23.215	0	0	1491	A430060F13Rik	RIKEN cDNA A430060F13 gene	U254107	NM_183153.1	NM_183153.1	MGI:3026970	-0.636	-0.3858	-1.0999	0.231206	0.411339	0.0794511
Z00038456-1	2.4099	2.8952	1.5163	2.4328	2.7126	1.7552	0.58572	0.02524	0.01036	0.02524	23.209	0	0	1492	Slc23a1	solute carrier family 23 (nucleobase transporters), member 1	U038321	NM_011397.3	NM_011397.3	MGI:1341903	-0.0229	0.1826	-0.2389	0.948637	1.52265	0.576899
Z00046510-1	3.4177	3.5108	3.8601	3.2341	3.3719	3.7865	0.12011	0.00514	0.00518	0.00518	23.189	0	0	1493	2600003E23Rik	RIKEN cDNA 2600003E23 gene	U005505	NM_027373.2	NM_027373.2	MGI:1917542	0.1836	0.1389	0.0736	1.52616	1.37689	1.18468
Z00017822-1	2.5301	2.1149	2.7882	2.1009	1.8267	2.3961	0.23928	0.00689	0.01032	0.01032	23.181	0	0	1494	Slc44a1	solute carrier family 44, member 1	U004332	NM_133891.2	NM_133891.2	MGI:2140592	0.4292	0.2882	0.3921	2.68658	1.94178	2.46661
Z00022094-1	1.738	2.3339	2.3588	1.4212	1.6705	2.1663	0.30562	0.01319	0.01319	0.01319	23.17	0	0	1495	Lama4	laminin, alpha 4	U011407	NM_010681.1	NM_010681.1	MGI:109321	0.3168	0.6634	0.1925	2.07396	4.60681	1.55776
Z00039143-1	2.202	2.5258	2.8608	2.0465	2.7973	2.8713	0.25448	0.01099	0.00928	0.01099	23.156	0	0	1496	9130008F23Rik	RIKEN cDNA 9130008F23 gene	U037812	NM_027834.1	NM_027834.1	MGI:1918833	0.1555	-0.2715	-0.0105	1.43054	0.53518	0.976113
Z00074707-1	3.6312	3.5669	3.4163	3.919	3.9778	3.8975	0.10394	0.00182	0.00449	0.00449	23.141	0	0	1498	Gprasp1	G protein-coupled receptor associated sorting protein 1	U043789	NM_001004359.2	NM_001004359.2	MGI:1917418	-0.2878	-0.4109	-0.4812	0.515466	0.38824	0.330217
Z00022662-1	3.6824	3.3967	3.0893	3.4374	3.0904	3.0585	0.12828	0.00404	0.00554	0.00554	23.137	0	0	1499	Robo4	roundabout homolog 4 (Drosophila)	U010258	NM_028783.2	NM_028783.2	MGI:1921394	0.245	0.3063	0.0308	1.75792	2.02442	1.07349
Z00006908-1	1.7763	2.4327	2.8455	1.9576	2.6326	2.8018	0.39972	0.01728	0.00885	0.01728	23.129	0	0	1500	Tmprss2	transmembrane protease, serine 2	U037350	NM_015775.2	NM_015775.2	MGI:1354381	-0.1813	-0.1999	0.0437	0.658719	0.631103	1.10586
Z00025610-1	2.6932	2.5455	2.6919	3.3436	2.8073	3.0181	0.16641	0.00156	0.00721	0.00721	23.092	0	0	1501	Ela2a	elastase 2A	U025734	NM_007919.1	NM_007919.1	MGI:95316	-0.6504	-0.2618	-0.3262	0.223666	0.547268	0.471846
Z00075506-1	4.4324	4.4025	4.6873	4.2774	4.2441	4.652	0.06876	0.00222	0.00298	0.00298	23.078	0	0	1502	Syvn1	synovial apoptosis inhibitor 1, synoviolin	U019024	NM_028769.4	NM_028769.4	MGI:1921376	0.155	0.1584	0.0353	1.42889	1.44012	1.08468
Z00034443-1	4.5067	4.5622	4.1582	4.4644	4.3559	4.0784	0.07724	0.00146	0.00335	0.00335	23.062	0	0	1503	BC085271	cDNA sequence BC085271	U042274	NM_001008551.1	NM_001008551.1	MGI:3612444	0.0423	0.2063	0.0798	1.1023	1.60805	1.20171
Z00045186-1	2.986	2.7891	3.578	3.0776	3.0941	3.5487	0.20107	0.00872	0.00517	0.00872	23.052	0	0	1504	AI173486	expressed sequence AI173486	U038480	NM_178928.4	NM_178928.4	MGI:2147199	-0.0916	-0.305	0.0293	0.809841	0.49545	1.06979
Z00076985-1	2.7719	2.7894	2.873	3.0408	3.054	3.5003	0.14689	0.00637	0.0055	0.00637	23.051	0	0	1505	5830484A20Rik	RIKEN cDNA 5830484A20 gene	U273358	NM_175397.3	NM_175397.3	MGI:1923364	-0.2689	-0.2646	-0.6273	0.538394	0.543751	0.235885
Z00003848-1	2.6898	2.8046	3.1528	2.8144	3.2376	3.2649	0.12744	0.00244	0.00554	0.00554	23.023	0	0	1508	Rhoq	ras homolog gene family, member Q	U043633	NM_145491.2	NM_145491.2	MGI:1931553	-0.1246	-0.433	-0.1121	0.750585	0.368978	0.772503
Z00021745-1	3.1435	3.3311	3.5883	3.3702	3.6666	4.2524	0.30141	0.0131	0.00523	0.0131	23.013	0	0	1509	2810003C17Rik	RIKEN cDNA 2810003C17 gene	U001608	NM_145144.1	NM_145144.1	MGI:1919598	-0.2267	-0.3355	-0.6641	0.593335	0.461849	0.216721
Z00034104-1	3.4049	3.229	3.1835	3.19	2.6617	3.1803	0.12515	0.00392	0.00544	0.00544	23.001	0	0	1510	Hist1h2bc	histone cluster 1, H2bc	U014643	NM_023422.2	NM_023422.2	MGI:1915274	0.2149	0.5673	0.0032	1.64021	3.69233	1.0074
Z00026308-1	2.4247	2.3091	2.6882	1.9374	1.7308	1.9881	0.25288	0.00801	0.011	0.011	22.995	0	0	1511	Pdx1	pancreatic and duodenal homeobox 1	U006444	NM_008814.2	NM_008814.2	MGI:102851	0.4873	0.5783	0.7001	3.07114	3.78704	5.01303
Z00004899-1	4.3519	4.2828	3.6739	4.5704	4.6625	3.9323	0.2868	0.01247	0.00399	0.01247	22.992	0	0	1512	Pdk1	pyruvate dehydrogenase kinase, isoenzyme 1	U042315	NM_172665.2	NM_172665.2	MGI:1926119	-0.2185	-0.3797	-0.2584	0.604644	0.417157	0.551569
Z00018778-1	4.1214	3.9149	3.9274	4.2603	3.6637	3.8495	0.0877	0.00223	0.00382	0.00382	22.977	0	0	1513	Kifc3	kinesin family member C3	U030130	NM_010631.2	NM_010631.2	MGI:109202	-0.1389	0.2512	0.0779	0.726273	1.7832	1.19647
Z00021198-1	1.9337	2.2785	2.3578	2.1571	2.4166	2.9247	0.22007	0.00928	0.00958	0.00958	22.969	0	0	1514	3321401G04Rik	RIKEN cDNA 3321401G04 gene	U027247		AK173013.1	MGI:1914665	-0.2234	-0.1381	-0.5669	0.597861	0.727612	0.271082
Z00026139-1	2.4488	2.1505	2.5296	2.2282	1.3135	2.8194	0.53173	0.02317	0.01143	0.02317	22.954	0	0	1515	Pramel6	preferentially expressed antigen in melanoma like 6	U002055	NM_178249.2	NM_178249.2	MGI:2156390	0.2206	0.837	-0.2898	1.66188	6.87068	0.513098
Z00042429-1	2.8832	2.7244	2.4927	2.5452	2.014	2.1315	0.22559	0.00121	0.00983	0.00983	22.953	0	0	1516	1700001P01Rik	RIKEN cDNA 1700001P01 gene	U033349	NM_028156.2	NM_028156.2	MGI:1919465	0.338	0.7104	0.3612	2.17771	5.13334	2.29721
Z00074838-1	2.9256	2.3912	3.1238	2.8509	2.5857	3.048	0.15805	0.00546	0.00689	0.00689	22.949	0	0	1517	Tha1	threonine aldolase 1	U033670	NM_027919.1	NM_027919.1	MGI:1919026	0.0747	-0.1945	0.0758	1.18768	0.638999	1.19069
Z00014823-1	3.4348	3.5211	3.9123	3.4312	3.6103	3.9585	0.11047	0.00475	0.00482	0.00482	22.935	0	0	1518	Vamp8	vesicle-associated membrane protein 8	U027475	NM_016794.2	NM_016794.2	MGI:1336882	0.0036	-0.0892	-0.0462	1.00832	0.814329	0.899083
Z00042834-1	2.398	2.9624	2.6261	2.6839	3.204	2.8139	0.15719	0.00474	0.00686	0.00686	22.917	0	0	1520	Alox5	arachidonate 5-lipoxygenase	U027769	NM_009662.2	NM_009662.2	MGI:87999	-0.2859	-0.2416	-0.1878	0.517726	0.573324	0.648933
Z00057693-1	3.3653	3.2233	3.9419	3.5376	3.1149	4.0036	0.27499	0.012	0.0052	0.012	22.907	0	0	1521	Stard8	START domain containing 8	U020044	NM_199018.1	NM_199018.1	MGI:2448556	-0.1723	0.1084	-0.0617	0.672512	1.28351	0.867561
Z00074470-1	1.4117	1.2787	1.0909	2.6428	1.9808	2.3355	0.78179	0.03415	0.01745	0.03415	22.894	0	0	1523	Ms4a6d	membrane-spanning 4-domains, subfamily A, member 6D	U038830	NM_026835.2	NM_026835.2	MGI:1916024	-1.2311	-0.7021	-1.2446	0.0587354	0.198564	0.0569377
Z00022200-1	3.5832	3.5301	3.8928	3.3739	3.2022	3.7684	0.12731	0.00556	0.00523	0.00556	22.88	0	0	1524	Tmem20	transmembrane protein 20	U019424	NM_175507.3	NM_175507.3	MGI:2444789	0.2093	0.3279	0.1244	1.6192	2.12765	1.33168
Z00030585-1	2.4372	2.8168	2.0691	2.1055	2.0349	1.8783	0.23607	0.00442	0.01033	0.01033	22.857	0	0	1525	A230069A22Rik	RIKEN cDNA A230069A22 gene	U025880		AK031860.1	MGI:2444329	0.3317	0.7819	0.1908	2.14635	6.05202	1.55167
Z00036711-1	2.0623	2.3429	2.0161	2.8673	3.1969	2.5118	0.42846	0.01875	0.00851	0.01875	22.851	0	0	1526	Nkd2	naked cuticle 2 homolog (Drosophila)	U034961	NM_028186.2	NM_028186.2	MGI:1919543	-0.805	-0.854	-0.4957	0.156675	0.139959	0.319374
Z00021906-1	3.9919	4.041	3.6829	3.7227	3.6788	3.4349	0.10093	0.00432	0.00443	0.00443	22.801	0	0	1527	Nxt2	nuclear transport factor 2-like export factor 2	U020269	NM_172782.1	NM_172782.1	MGI:2147914	0.2692	0.3622	0.248	1.85866	2.3025	1.77011
Z00019732-1	3.2372	3.3206	3.7818	3.1865	3.1051	3.4552	0.11909	0.00392	0.00523	0.00523	22.788	0	0	1529	Mgst3	microsomal glutathione S-transferase 3	U022017	NM_025569.1	NM_025569.1	MGI:1913697	0.0507	0.2155	0.3266	1.12383	1.64248	2.12129
Z00005574-1	3.0782	3.1818	3.1728	3.0412	3.7253	3.2599	0.12378	0.00414	0.00544	0.00544	22.762	0	0	1530	Tapbp	TAP binding protein	U017833	NM_001025313.1	NM_001025313.1	MGI:1201689	0.037	-0.5435	-0.0871	1.08893	0.286088	0.818276
Z00024092-1	1.5302	1.3982	2.3283	1.2697	1.6793	2.2349	0.39068	0.0169	0.01717	0.01717	22.753	0	0	1531	Irf2	interferon regulatory factor 2	U009319	NM_008391.2	NM_008391.2	MGI:96591	0.2605	-0.2811	0.0934	1.8218	0.52348	1.23994
Z00077087-1	2.3657	2.7598	1.9169	2.6467	2.8438	2.2263	0.25222	0.01109	0.0096	0.01109	22.752	0	0	1532	Dtna	dystrobrevin alpha	U018474	NM_207650.3	NM_207650.3	MGI:106039	-0.281	-0.084	-0.3094	0.5236	0.824138	0.490456
Z00000954-1	2.9159	2.8356	2.4478	3.0608	3.1221	2.5251	0.15368	0.00282	0.00676	0.00676	22.723	0	0	1534	Nav2	neuron navigator 2	U361429		BC026601.1	MGI:2183691	-0.1449	-0.2865	-0.0773	0.716308	0.517011	0.836951
Z00050871-1	3.1114	2.9206	3.4445	2.9147	2.7461	3.2174	0.12576	0.00375	0.00554	0.00554	22.716	0	0	1535	Tmem53	transmembrane protein 53	U004711	NM_026837.1	NM_026837.1	MGI:1916027	0.1967	0.1745	0.2271	1.5729	1.49451	1.68694
Z00001961-1	3.0599	3.3492	3.4874	3.2765	3.1337	3.7291	0.11931	0.00198	0.00526	0.00526	22.704	0	0	1536	Cgnl1	cingulin-like 1	U031071	NM_026599.4	NM_026599.4	MGI:1915428	-0.2166	0.2155	-0.2417	0.607295	1.64248	0.573192
Z00010912-1	3.0464	2.7842	2.7148	2.8206	2.2401	2.3969	0.17551	0.00479	0.00773	0.00773	22.695	0	0	1537	Zfp57	zinc finger protein 57	U017949	NM_001013745.1	NM_001013745.1	MGI:99204	0.2258	0.5441	0.3179	1.6819	3.50026	2.07922
Z00031237-1	2.3578	2.5943	2.2173	2.7002	3.066	2.761	0.18267	0.0072	0.00805	0.00805	22.681	0	0	1538	LOC622931	similar to Spetex-2H protein	U041261		XM_899097.2		-0.3424	-0.4717	-0.5437	0.454569	0.33752	0.285957
Z00075420-1	2.6828	2.4262	2.4403	3.3274	3.0356	3.1235	0.28478	0.01256	0.00734	0.01256	22.679	0	0	1539	Dmrtc1c	DMRT-like family C1c	U346202		AK016891.1	MGI:1918333	-0.6446	-0.6094	-0.6832	0.226673	0.24581	0.207396
Z00076715-1	2.9226	2.7955	1.7057	2.9421	2.3046	1.5292	0.78649	0.03468	0.00996	0.03468	22.677	0	0	1540	Pdyn	prodynorphin	U023347	NM_018863.2	NM_018863.2	MGI:97535	-0.0195	0.4909	0.1765	0.956093	3.09671	1.50141
Z00025409-1	2.0281	1.9978	2.4163	1.6253	1.3088	2.2083	0.32273	0.01424	0.01315	0.01424	22.67	0	0	1542	Dlx2	distal-less homeobox 2	U022729	NM_010054.1	NM_010054.1	MGI:94902	0.4028	0.689	0.208	2.52813	4.88652	1.61436
Z00048493-1	1.7879	1.6629	2.5509	1.8199	1.8197	2.5114	0.31389	0.01385	0.01233	0.01385	22.658	0	0	1543	Arsi	arylsulfatase i	U018784		BC020108.1	MGI:2670959	-0.032	-0.1568	0.0395	0.928966	0.696947	1.09522
Z00074985-1	3.3373	3.0909	3.6491	3.3044	3.3887	3.7493	0.11619	0.00212	0.00513	0.00513	22.649	0	0	1544	Frmd6	FERM domain containing 6	U014041	NM_028127.3	NM_028127.3	MGI:2442579	0.0329	-0.2978	-0.1002	1.0787	0.503733	0.793963
Z00045507-1	5.6003	5.5486	5.7448	5.3631	5.2326	5.5224	0.06524	0.00105	0.00288	0.00288	22.647	0	0	1545	Cox6a1	cytochrome c oxidase, subunit VI a, polypeptide 1	U026629	NM_007748.3	NM_007748.3	MGI:103099	0.2372	0.316	0.2224	1.72663	2.07014	1.66878
Z00019665-1	3.1431	3.3658	3.1919	3.1435	3.8281	3.248	0.13772	0.00434	0.00608	0.00608	22.64	0	0	1546	Igfbp3	insulin-like growth factor binding protein 3	U032502	NM_008343.2	NM_008343.2	MGI:96438	-0.0004	-0.4623	-0.0561	0.999079	0.344905	0.87882
Z00019431-1	3.0924	2.7532	2.8198	3.0022	2.2352	2.5941	0.19002	0.0084	0.00711	0.0084	22.627	0	0	1547	1700006H03Rik	RIKEN cDNA 1700006H03 gene	U036714		AK005675.1	MGI:1921424	0.0902	0.518	0.2257	1.23084	3.2961	1.68151
Z00060875-1	3.1588	3.0398	3.2886	2.8186	2.6011	3.0789	0.12332	0.00331	0.00545	0.00545	22.622	0	0	1550	Sfi1	Sfi1 homolog, spindle assembly associated (yeast)	U032423		AK133558.1	MGI:1926137	0.3402	0.4387	0.2097	2.18877	2.746	1.62069
Z00035446-1	4.1838	4.1951	4.8	4.1508	4.2791	4.6614	0.15638	0.00692	0.00329	0.00692	22.609	0	0	1551	Cst3	cystatin C	U023470	NM_009976.2	NM_009976.2	MGI:102519	0.033	-0.084	0.1386	1.07895	0.824138	1.37594
Z00022907-1	5.1826	5.5408	5.4264	5.1418	5.4441	5.6093	0.07188	0.0015	0.00318	0.00318	22.604	0	0	1552	Tuba1	tubulin, alpha 1	U036640	NM_011653.1	NM_011653.1	MGI:98869	0.0408	0.0967	-0.1829	1.0985	1.2494	0.656296
Z00074528-1	3.1647	3.4435	3.1803	3.2133	3.7457	3.4775	0.10429	0.00192	0.00461	0.00461	22.601	0	0	1553	Mmp2	matrix metallopeptidase 2	U009639	NM_008610.2	NM_008610.2	MGI:97009	-0.0486	-0.3022	-0.2972	0.894129	0.498655	0.504429
Z00000268-1	2.1473	2.1172	2.6929	2.2601	2.4271	2.9168	0.20509	0.00079	0.00907	0.00907	22.6	0	0	1554	C1qtnf6	C1q and tumor necrosis factor related protein 6	U036384	NM_028331.2	NM_028331.2	MGI:1919959	-0.1128	-0.3099	-0.2239	0.771259	0.489892	0.597173
Z00060263-1	4.1951	4.0388	3.6956	4.4664	4.3924	3.7087	0.21896	0.00969	0.00408	0.00969	22.593	0	0	1555	Tdgf1	teratocarcinoma-derived growth factor	U031374	NM_011562.1	NM_011562.1	MGI:98658	-0.2713	-0.3536	-0.0131	0.535427	0.442996	0.970287
Z00005362-1	2.4799	2.4313	3.0419	2.3534	2.295	2.8988	0.19183	0.0083	0.00849	0.00849	22.584	0	0	1556	Cbx4	chromobox homolog 4 (Drosophila Pc class)	U033691	NM_007625.1	NM_007625.1	MGI:1195985	0.1265	0.1363	0.1431	1.33814	1.36867	1.39027
Z00007056-1	4.0986	3.9987	3.6839	3.9102	3.8063	3.5337	0.08653	0.00223	0.00383	0.00383	22.573	0	0	1557	Jarid1b	jumonji, AT rich interactive domain 1B (Rbp2 like)	U000832	NM_152895.1	NM_152895.1	MGI:1922855	0.1884	0.1924	0.1502	1.54312	1.5574	1.41319
Z00075100-1	2.2219	2.2285	1.617	2.3834	2.3597	1.5616	0.27747	0.01184	0.0123	0.0123	22.551	0	0	1558	Htr1b	5-hydroxytryptamine (serotonin) receptor 1B	U069366	NM_010482.1	NM_010482.1	MGI:96274	-0.1615	-0.1312	0.0554	0.689446	0.739265	1.13606
Z00025366-1	3.2013	3.2851	3.5964	3.1887	2.9533	2.9509	0.11493	0.0046	0.0051	0.0051	22.54	0	0	1559	Fbp1	fructose bisphosphatase 1	U275872	NM_019395.2	NM_019395.2	MGI:95492	0.0126	0.3318	0.6455	1.02944	2.14684	4.42079
Z00036519-1	3.1767	3.0535	3.493	3.0529	2.8282	3.3567	0.11311	0.00188	0.00502	0.00502	22.529	0	0	1561	Entpd7	ectonucleoside triphosphate diphosphohydrolase 7	U019480	NM_053103.3	NM_053103.3	MGI:2135885	0.1238	0.2253	0.1363	1.32984	1.67996	1.36867
Z00034397-1	2.9232	3.0188	3.4552	3.0586	3.3761	3.4794	0.12063	0.00268	0.00535	0.00535	22.527	0	0	1562	Apbb1	amyloid beta (A4) precursor protein-binding, family B, member 1	U029038	NM_009685.1	NM_009685.1	MGI:107765	-0.1354	-0.3573	-0.0242	0.73215	0.439238	0.945802
Z00075310-1	3.219	3.1916	2.7648	3.2619	3.2649	2.7319	0.1277	0.00151	0.00567	0.00567	22.526	0	0	1563	Rpl38	ribosomal protein L38	U013522		AB037665.1	MGI:1914921	-0.0429	-0.0733	0.0329	0.905941	0.844695	1.0787
Z00066226-1	2.4543	1.8741	1.921	1.9394	1.1407	1.5448	0.38665	0.00735	0.01718	0.01718	22.512	0	0	1564	LOC432488	hypothetical LOC432488	U091853		AK144329.1		0.5149	0.7334	0.3762	3.27265	5.41253	2.37794
Z00074204-1	2.7019	2.8941	3.2041	2.9755	3.3475	3.2461	0.12038	0.00295	0.00535	0.00535	22.509	0	0	1565	Stxbp5	syntaxin binding protein 5 (tomosyn)	U043865		XM_896388.2	MGI:1926058	-0.2736	-0.4534	-0.042	0.532599	0.352046	0.907821
Z00015471-1	1.5783	1.6682	1.5238	2.2579	2.458	1.6996	0.30828	0.00785	0.0137	0.0137	22.509	0	0	1566	Cd6	CD6 antigen	U038811	NM_001037801.1	NM_001037801.1	MGI:103566	-0.6796	-0.7898	-0.1758	0.209122	0.162256	0.667114
Z00034145-1	2.5813	2.7248	3.1389	2.823	3.2501	3.1527	0.14779	0.00296	0.00657	0.00657	22.504	0	0	1567	Epb4.1l3	erythrocyte protein band 4.1-like 3	U018190	NM_013813.1	NM_013813.1	MGI:103008	-0.2417	-0.5253	-0.0138	0.573192	0.298332	0.968724
Z00052573-1	3.0325	3.1493	3.532	3.2954	3.6423	3.4662	0.11041	0.00473	0.00491	0.00491	22.503	0	0	1568	Gchfr	GTP cyclohydrolase I feedback regulator	U002305	NM_177157.3	NM_177157.3	MGI:2443977	-0.2629	-0.493	0.0658	0.545884	0.321366	1.16359
Z00026598-1	3.838	3.5866	3.3	3.9003	3.4127	3.405	0.12239	0.0019	0.00544	0.00544	22.494	0	0	1569	Zbtb32	zinc finger and BTB domain containing 32	U028392	NM_021397.1	NM_021397.1	MGI:1891838	-0.0623	0.1739	-0.105	0.866363	1.49245	0.785236
Z00006398-1	3.5551	3.9153	3.7368	3.7879	4.283	3.8049	0.11895	0.00529	0.00396	0.00529	22.494	0	0	1570	Emb	embigin	U015273	NM_010330.2	NM_010330.2	MGI:95321	-0.2328	-0.3677	-0.0681	0.585059	0.428845	0.85487
Z00070842-1	1.5736	1.1097	2.2307	1.4245	1.392	2.2831	0.46038	0.01103	0.02047	0.02047	22.491	0	0	1572	Gm43						0.1491	-0.2823	-0.0524	1.40961	0.522035	0.886339
Z00034859-1	2.2669	2.6437	3.1252	2.4795	2.6775	2.7966	0.16903	0.00148	0.00752	0.00752	22.481	0	0	1573	Slc7a8	solute carrier family 7 (cationic amino acid transporter, y+ system), member 8	U035560	NM_016972.2	NM_016972.2	MGI:1355323	-0.2126	-0.0338	0.3286	0.612915	0.925124	2.13108
Z00043118-1	2.9566	3.007	2.6701	3.3692	3.2807	2.9457	0.12802	0.00128	0.0057	0.0057	22.471	0	0	1574	1110002L01Rik	RIKEN cDNA 1110002L01 gene	U033755		AK035515.1	MGI:1915821	-0.4126	-0.2737	-0.2756	0.386723	0.532476	0.530152
Z00074871-1	2.6674	2.9924	2.6684	2.9372	3.3649	2.589	0.17004	0.00504	0.00757	0.00757	22.456	0	0	1575	Hapln4	hyaluronan and proteoglycan link protein 4	U009417	NM_177900.4	NM_177900.4	MGI:2679531	-0.2698	-0.3725	0.0794	0.537279	0.424131	1.2006
Z00051582-1	2.8173	2.5159	2.344	2.8782	2.0669	2.3563	0.19058	0.00528	0.0085	0.0085	22.433	0	0	1580	Gbx1	gastrulation brain homeobox 1	U082275	NM_015739.2	NM_015739.2	MGI:95667	-0.0609	0.449	-0.0123	0.869161	2.8119	0.972076
Z00022544-1	3.9031	3.6481	3.4808	3.8234	3.3071	3.4079	0.11233	0.00319	0.00501	0.00501	22.402	0	0	1584	Cpne5	copine V	U037623	NM_153166.1	NM_153166.1	MGI:2385908	0.0797	0.341	0.0729	1.20143	2.1928	1.18277
Z00022608-1	1.5496	1.4108	1.493	2.4134	2.2531	2.3113	0.43399	0.01938	0.01316	0.01938	22.398	0	0	1585	Cysltr2	cysteinyl leukotriene receptor 2	U035761	NM_133720.1	NM_133720.1	MGI:1917336	-0.8638	-0.8423	-0.8183	0.136836	0.143781	0.15195
Z00002691-1	4.7118	4.3076	4.5105	4.6974	4.3507	4.3184	0.06976	0.00118	0.00312	0.00312	22.384	0	0	1586	Sod2	superoxide dismutase 2, mitochondrial	U017505	NM_013671.3	NM_013671.3	MGI:98352	0.0144	-0.0431	0.1921	1.03371	0.905524	1.55632
Z00035921-1	2.8342	2.6486	3.2457	3.1188	3.058	3.3099	0.12688	0.00362	0.00567	0.00567	22.378	0	0	1587	H2afy3	H2A histone family, member Y3	U031841	NM_026230.1	NM_026230.1	MGI:1914802	-0.2846	-0.4094	-0.0642	0.519278	0.389583	0.862581
Z00022015-1	3.3226	3.1733	2.8555	3.3011	2.9809	2.7087	0.12455	0.00415	0.00557	0.00557	22.374	0	0	1588	Ptch2	patched homolog 2	U004705		BC058397.1	MGI:1095405	0.0215	0.1924	0.1468	1.05075	1.5574	1.40217
Z00026020-1	2.4513	2.6783	2.5213	2.7614	3.2667	2.5688	0.17439	0.00472	0.0078	0.0078	22.37	0	0	1589	Mpp3	membrane protein, palmitoylated 3 (MAGUK p55 subfamily member 3)	U033463	NM_007863.2	NM_007863.2	MGI:1328354	-0.3101	-0.5884	-0.0475	0.489666	0.257988	0.896396
Z00042272-1	2.6304	2.614	3.3694	2.4651	2.4951	3.1604	0.28875	0.01291	0.00668	0.01291	22.365	0	0	1590	C230078M08Rik	RIKEN cDNA C230078M08 gene	U017706	NM_176995.2	NM_176995.2	MGI:2442659	0.1653	0.1189	0.209	1.46319	1.31492	1.61808
Z00036547-1	2.6023	2.697	3.2337	2.5473	2.6269	2.9958	0.14736	0.00239	0.00659	0.00659	22.363	0	0	1591	Brdt	bromodomain, testis-specific	U005927	NM_054054.2	NM_054054.2	MGI:1891374	0.055	0.0701	0.2379	1.13501	1.17517	1.72942
Z00016209-1	2.5942	1.9785	2.201	2.3262	1.9042	1.5954	0.24534	0.01046	0.01098	0.01098	22.353	0	0	1592	Fzd5	frizzled homolog 5 (Drosophila)	U355610	NM_001042659.1	NM_001042659.1	MGI:108571	0.268	0.0743	0.6056	1.85353	1.18659	4.03274
Z00073904-1	4.4538	4.5201	4.0806	4.6008	4.4058	4.2349	0.07407	0.00203	0.00331	0.00331	22.352	0	0	1593	L1td1	LINE-1 type transposase domain containing 1	U004524		AB211064.1	MGI:3578435	-0.147	0.1143	-0.1543	0.712853	1.30107	0.700971
Z00009203-1	2.6822	3.0754	3.0579	2.8238	3.3996	3.1303	0.12518	0.00265	0.00561	0.00561	22.323	0	0	1595	Limd2	LIM domain containing 2	U041149	NM_172397.1	NM_172397.1	MGI:1915053	-0.1416	-0.3242	-0.0724	0.721772	0.474024	0.846447
Z00023538-1	3.2932	3.3066	3.5908	2.9053	3.0232	3.1606	0.11657	0.00163	0.00522	0.00522	22.323	0	0	1596	Ggcx	gamma-glutamyl carboxylase	U007037	NM_019802.1	NM_019802.1	MGI:1927655	0.3879	0.2834	0.4302	2.44287	1.92044	2.69277
Z00052193-1	2.0476	2.0279	2.5546	1.5939	1.6325	2.2915	0.27679	0.00617	0.0124	0.0124	22.322	0	0	1597	Slc22a15	solute carrier family 22 (organic anion/cation transporter), member 15	U024441		AK029695.1	MGI:3607704	0.4537	0.3954	0.2631	2.8425	2.48542	1.83274
Z00025945-1	3.1274	3.1928	2.8641	3.2465	3.4983	2.8277	0.12605	0.00124	0.00565	0.00565	22.32	0	0	1598	Bahcc1	BAH domain and coiled-coil containing 1	U013654	NM_198423.2	NM_198423.2	MGI:2679272	-0.1191	-0.3055	0.0364	0.760151	0.49488	1.08743
Z00074237-1	2.8364	2.8669	2.5659	3.2661	3.1659	2.5332	0.18058	0.00809	0.00747	0.00809	22.317	0	0	1599	Myh3	myosin, heavy polypeptide 3, skeletal muscle, embryonic	U012777		XM_354614.5	MGI:1339709	-0.4297	-0.299	0.0327	0.371792	0.502343	1.0782
Z00075438-1	3.7799	3.5594	3.3584	3.7664	3.4929	3.1703	0.11159	0.00349	0.00501	0.00501	22.288	0	0	1601	Angptl4	angiopoietin-like 4	U037690	NM_020581.1	NM_020581.1	MGI:1888999	0.0135	0.0665	0.1881	1.03157	1.16547	1.54206
Z00005580-1	4.427	4.4156	4.721	4.328	4.3072	4.7344	0.0729	0.00187	0.00327	0.00327	22.265	0	0	1602	Tmed2	transmembrane emp24 domain trafficking protein 2	U006188	NM_019770.2	NM_019770.2	MGI:1929269	0.099	0.1084	-0.0134	1.25603	1.28351	0.969617
Z00022356-1	3.3027	3.1657	3.54	3.0188	2.9878	3.5327	0.11829	0.00515	0.00531	0.00531	22.262	0	0	1603	Tnfrsf1a	tumor necrosis factor receptor superfamily, member 1a	U007419	NM_011609.2	NM_011609.2	MGI:1314884	0.2839	0.1779	0.0073	1.92265	1.50626	1.01695
Z00034257-1	4.0505	3.5724	3.6133	3.995	3.5752	3.6088	0.09994	0.00312	0.00449	0.00449	22.261	0	0	1604	BC050188	cDNA sequence BC050188	U029764	NM_177742.2	NM_177742.2	MGI:2687279	0.0555	-0.0028	0.0045	1.13632	0.993574	1.01042
Z00022933-1	1.9457	2.3528	0.9534	1.2764	1.1571	0.7271	0.77286	0.03472	0.0307	0.03472	22.261	0	0	1605	Sh2d1a	SH2 domain protein 1A	U019824	NM_011364.2	NM_011364.2	MGI:1328352	0.6693	1.1957	0.2263	4.66982	15.6928	1.68384
Z00076581-1	1.8422	2.5872	2.2096	1.5974	2.1885	2.4333	0.27051	0.01216	0.01179	0.01216	22.249	0	0	1607	Afp	alpha fetoprotein	U046009	NM_007423.2	NM_007423.2	MGI:87951	0.2448	0.3987	-0.2237	1.75711	2.50438	0.597448
Z00006681-1	4.7608	4.5928	5.0659	5.0557	4.9191	5.1922	0.09819	0.00441	0.00441	0.00441	22.244	0	0	1608	Xpnpep1	X-prolyl aminopeptidase (aminopeptidase P) 1, soluble	U039146	NM_133216.2	NM_133216.2	MGI:2180003	-0.2949	-0.3263	-0.1263	0.507107	0.471737	0.747653
Z00062519-1	3.4799	3.5698	3.8423	3.744	3.8551	4.1835	0.12313	0.00554	0.00396	0.00554	22.239	0	0	1610	Baz1a	bromodomain adjacent to zinc finger domain 1A	U033953		AK135668.1	MGI:1309478	-0.2641	-0.2853	-0.3412	0.544377	0.518442	0.455827
Z00034123-1	3.8225	3.759	3.8858	3.3034	3.4719	3.498	0.10716	0.00278	0.00482	0.00482	22.227	0	0	1611	B4galt7	xylosylprotein beta1,4-galactosyltransferase, polypeptide 7 (galactosyltransferase I)	U014891		BC055703.1	MGI:2384987	0.5191	0.2871	0.3878	3.30446	1.93687	2.44231
Z00007580-1	1.4436	1.8204	2.1993	1.4541	1.4322	2.4603	0.3911	0.01208	0.0176	0.0176	22.223	0	0	1612	Frk	fyn-related kinase	U011399	NM_010237.2	NM_010237.2	MGI:103265	-0.0105	0.3882	-0.261	0.976113	2.44456	0.548277
Z00039917-1	3.3974	3.4602	3.0037	3.5171	3.2845	2.7378	0.18393	0.00828	0.00545	0.00828	22.223	0	0	1613	Kndc1	kinase non-catalytic C-lobe domain (KIND) containing 1	U008909	NM_177261.3	NM_177261.3	MGI:1923734	-0.1197	0.1757	0.2659	0.759102	1.49865	1.84459
Z00031016-1	2.1656	1.9568	2.3999	2.473	2.0986	2.9477	0.25043	0.01127	0.00951	0.01127	22.221	0	0	1614	C1s	predicted gene, EG317677	U040210	NM_173864.2	NM_173864.2	MGI:3644269	-0.3074	-0.1418	-0.5478	0.49272	0.72144	0.28327
Z00011639-1	4.1204	4.152	4.4968	4.2374	4.2981	4.6452	0.08488	0.00221	0.00383	0.00383	22.181	0	0	1616	Tspan3	tetraspanin 3		NM_019793.2	NM_019793.2	MGI:1928098	-0.117	-0.1461	-0.1484	0.763836	0.714332	0.710559
Z00001841-1	3.3562	3.5277	4.1301	3.1251	2.8413	3.8137	0.4337	0.01955	0.00527	0.01955	22.18	0	0	1617	Flrt3	fibronectin leucine rich transmembrane protein 3	U023422	NM_178382.2	NM_178382.2	MGI:1918686	0.2311	0.6864	0.3164	1.70255	4.85736	2.07205
Z00034939-1	4.462	4.4514	4.3847	4.7635	4.8938	4.7551	0.08904	0.00156	0.00401	0.00401	22.179	0	0	1618	Hmgcs1	3-hydroxy-3-methylglutaryl-Coenzyme A synthase 1	U339647	NM_145942.2	NM_145942.2	MGI:107592	-0.3015	-0.4424	-0.3704	0.499459	0.361077	0.426187
Z00028402-1	2.7856	2.3637	2.3082	2.6962	1.9312	2.11	0.21725	0.00628	0.0098	0.0098	22.176	0	0	1619	C330004M20Rik	RIKEN cDNA C330004M20 gene	U036961		AK021176.1	MGI:1924737	0.0894	0.4325	0.1982	1.22857	2.70707	1.57834
Z00078097-1	4.8891	4.9339	4.8689	5.2881	5.2724	5.3158	0.09478	0.00428	0.00398	0.00428	22.161	0	0	1621	ND1	NADH dehydrogenase subunit 1				MGI:101787	-0.399	-0.3385	-0.4469	0.399025	0.45867	0.357355
Z00074766-1	1.814	1.8396	1.775	2.544	2.4597	2.3628	0.25778	0.00783	0.01163	0.01163	22.16	0	0	1622	Ptgds	prostaglandin D2 synthase (brain)	U040951	NM_008963.2	NM_008963.2	MGI:99261	-0.73	-0.6201	-0.5878	0.186209	0.239828	0.258345
Z00005043-1	4.5099	4.0967	4.0747	4.2688	3.9373	3.9874	0.08948	0.00325	0.00404	0.00404	22.122	0	0	1623	Bmp4	bone morphogenetic protein 4	U035456		AK136527.1	MGI:88180	0.2411	0.1594	0.0873	1.74221	1.44344	1.22264
Z00045331-1	2.1131	2.2438	1.9228	1.9714	1.0678	1.49	0.38865	0.00328	0.01757	0.01757	22.116	0	0	1624	Dyrk4	dual-specificity tyrosine-(Y)-phosphorylation regulated kinase 4	U027880	NM_207210.1	NM_207210.1	MGI:1330292	0.1417	1.176	0.4328	1.3858	14.9968	2.70894
Z00015672-1	2.8215	2.9077	3.2946	2.7952	3.1241	3.3906	0.12741	0.00183	0.00576	0.00576	22.114	0	0	1625	Ube2h	ubiquitin-conjugating enzyme E2H	U110132		AK039198.1	MGI:104632	0.0263	-0.2164	-0.096	1.06243	0.607575	0.801678
Z00011463-1	4.0066	3.6649	3.6519	3.7923	3.3414	3.4971	0.10632	0.00059	0.00481	0.00481	22.114	0	0	1626	Prx	periaxin	U007854	NM_198048.1	NM_198048.1	MGI:108176	0.2143	0.3235	0.1548	1.63795	2.1062	1.42824
Z00074435-1	2.6823	2.8172	2.0894	2.6959	2.7459	2.1655	0.20268	0.00667	0.00918	0.00918	22.076	0	0	1627	Xkr5	X Kell blood group precursor-related family, member 5	U029624	NM_176951.2	NM_176951.2	MGI:2442327	-0.0136	0.0713	-0.0761	0.96917	1.17842	0.839267
Z00035227-1	3.0946	3.0481	3.1155	3.8659	3.6653	3.6423	0.2576	0.01168	0.00483	0.01168	22.048	0	0	1628	Smoc1	SPARC related modular calcium binding 1	U014157	NM_022316.1	NM_022316.1	MGI:1929878	-0.7713	-0.6172	-0.5268	0.169317	0.241435	0.297303
Z00034280-1	3.129	3.2057	2.9791	3.1998	3.6453	3.0368	0.11151	0.00036	0.00506	0.00506	22.047	0	0	1629	Parp9	poly (ADP-ribose) polymerase family, member 9	U017065	NM_030253.2	NM_030253.2	MGI:1933117	-0.0708	-0.4396	-0.0577	0.849572	0.363413	0.875588
Z00059104-1	3.1604	3.2014	2.6614	3.0658	2.9994	2.542	0.14893	0.00676	0.00637	0.00676	22.017	0	0	1630	Mybpc2	myosin binding protein C, fast-type	U028490	NM_146189.1	NM_146189.1	MGI:1336170	0.0946	0.202	0.1194	1.24337	1.59221	1.31644
Z00016379-1	2.1839	2.2996	2.7208	2.0432	1.8939	2.8126	0.27209	0.01237	0.00962	0.01237	21.999	0	0	1633	Zfp672	zinc finger protein 672	U041134	NM_178761.2	NM_178761.2	MGI:2442105	0.1407	0.4057	-0.0918	1.38261	2.54507	0.809469
Z00074928-1	2.4026	2.8045	2.9192	2.5694	3.2312	2.8372	0.16498	0.0075	0.0069	0.0075	21.991	0	0	1635	Eif4e3	eukaryotic translation initiation factor 4E member 3	U062349	NM_025829.2	NM_025829.2	MGI:1914142	-0.1668	-0.4267	0.082	0.681083	0.374369	1.20781
Z00023891-1	2.5756	2.5728	1.8283	2.6848	2.8572	1.7094	0.45988	0.02093	0.00968	0.02093	21.975	0	0	1636	Hrh3	histamine receptor H 3	U023756	NM_133849.1	NM_133849.1	MGI:2139279	-0.1092	-0.2844	0.1189	0.777678	0.519517	1.31492
Z00022780-1	3.1991	3.3268	2.9893	3.5531	3.6396	3.3984	0.11238	0.00354	0.00512	0.00512	21.964	0	0	1637	Car13	carbonic anhydrase 13	U003039	NM_024495.3	NM_024495.3	MGI:1931322	-0.354	-0.3128	-0.4091	0.442588	0.486631	0.389852
Z00073879-1	3.1039	3.1252	3.6751	3.3214	3.467	3.7716	0.15477	0.00705	0.00495	0.00705	21.954	0	0	1638	2310047D13Rik	RIKEN cDNA 2310047D13 gene	U012963	NM_027773.1	NM_027773.1	MGI:2151840	-0.2175	-0.3418	-0.0965	0.606038	0.455198	0.800756
Z00072277-1	2.154	1.2252	2.1877	2.3223	1.0344	1.2797	0.67053	0.03054	0.01905	0.03054	21.953	0	0	1639	Btnl1	butyrophilin-like 1	U017854	NM_201405.1	NM_201405.1	MGI:1932027	-0.1683	0.1908	0.908	0.678735	1.55167	8.09096
Z00003404-1	3.8936	3.9713	3.6919	3.737	3.8939	3.3641	0.09693	0.0014	0.00442	0.00442	21.95	0	0	1640	Cbx6	chromobox homolog 6	U036414	NM_028763.3	NM_028763.3	MGI:3512628	0.1566	0.0774	0.3278	1.43417	1.19509	2.12716
Z00031965-1	3.1249	3.3909	3.4503	3.5187	3.7221	3.7421	0.10517	0.0046	0.00479	0.00479	21.94	0	0	1642	Sesn3	sestrin 3	U010064	NM_030261.3	NM_030261.3	MGI:1922997	-0.3938	-0.3312	-0.2918	0.403831	0.466445	0.51074
Z00024054-1	2.3193	2.3382	2.5776	2.8362	2.9131	2.9802	0.16961	0.00359	0.00774	0.00774	21.924	0	0	1644	Man2b2	mannosidase 2, alpha B2	U026125	NM_008550.1	NM_008550.1	MGI:1195262	-0.5169	-0.5749	-0.4026	0.304159	0.266134	0.395731
Z00005105-1	2.3361	2.3611	2.747	2.239	1.9071	2.7133	0.19663	0.00306	0.00898	0.00898	21.898	0	0	1645	Snai2	snail homolog 2 (Drosophila)	U016845	NM_011415.2	NM_011415.2	MGI:1096393	0.0971	0.454	0.0337	1.25055	2.84446	1.08069
Z00036563-1	1.7583	1.6947	2.4041	1.9	1.5295	2.4153	0.28159	0.01224	0.01287	0.01287	21.873	0	0	1647	2010004A03Rik	RIKEN cDNA 2010004A03 gene	U030246	NM_029646.1	NM_029646.1	MGI:1923777	-0.1417	0.1652	-0.0112	0.721606	1.46285	0.974541
Z00036277-1	3.9826	4.1133	4.3111	3.7553	3.9428	4.2833	0.09129	0.00418	0.00402	0.00418	21.853	0	0	1649	Zfand3	zinc finger, AN1-type domain 3	U017782	NM_148926.2	NM_148926.2	MGI:1096572	0.2273	0.1705	0.0278	1.68772	1.48081	1.06611
Z00026869-1	1.5212	1.8822	1.4097	1.1615	2.0422	2.4971	0.47021	0.02154	0.0166	0.02154	21.834	0	0	1652	Cxcl5	chemokine (C-X-C motif) ligand 5	U005780	NM_009141.2	NM_009141.2	MGI:1096868	0.3597	-0.16	-1.0874	2.28929	0.691831	0.0817711
Z00015986-1	3.8083	3.6985	4.1662	3.6872	3.6062	3.9836	0.08987	0.00366	0.00412	0.00412	21.823	0	0	1654	Ephb3	Eph receptor B3	U016937	NM_010143.1	NM_010143.1	MGI:104770	0.1211	0.0923	0.1826	1.3216	1.2368	1.52265
Z00036165-1	3.8148	3.5851	3.8482	3.6972	3.2241	3.7429	0.10516	0.00167	0.00482	0.00482	21.817	0	0	1655	2310014G06Rik	RIKEN cDNA 2310014G06 gene	U035593		BC087941.1	MGI:1916876	0.1176	0.361	0.1053	1.31099	2.29615	1.27438
Z00019815-1	2.0486	1.564	2.5752	2.2378	1.7659	2.2618	0.26758	0.01227	0.01187	0.01227	21.807	0	0	1656	Ablim2	actin-binding LIM protein 2	U005504	NM_177678.4	NM_177678.4	MGI:2385758	-0.1892	-0.2019	0.3134	0.646845	0.628203	2.05779
Z00055946-1	3.0201	3.308	2.7127	2.916	3.3706	2.593	0.19474	0.00893	0.00552	0.00893	21.805	0	0	1657	Rbm35a	RNA binding motif protein 35A	U024845	NM_194055.1	NM_194055.1	MGI:1917326	0.1041	-0.0626	0.1197	1.27087	0.865765	1.31735
Z00025428-1	2.908	3.1237	2.595	2.4763	2.1469	1.7653	0.49179	0.02256	0.00866	0.02256	21.795	0	0	1658	Edn2	endothelin 2	U004747	NM_007902.1	NM_007902.1	MGI:95284	0.4317	0.9768	0.8297	2.70209	9.47982	6.75616
Z00012392-1	4.6579	4.4464	4.5313	4.326	4.1681	4.5887	0.06555	0.00198	0.00301	0.00301	21.782	0	0	1660	Tmsb4x	thymosin, beta 4, X chromosome	U039873	NM_021278.2	NM_021278.2	MGI:99510	0.3319	0.2783	-0.0574	2.14734	1.89802	0.876193
Z00035272-1	2.9718	2.3164	2.5203	2.6624	2.0701	2.1625	0.22684	0.01042	0.00992	0.01042	21.77	0	0	1661	Polr3gl	polymerase (RNA) III (DNA directed) polypeptide G like	U024389	NM_027241.1	NM_027241.1	MGI:1917120	0.3094	0.2463	0.3578	2.03892	1.76319	2.27929
Z00024611-1	2.4986	2.2919	3.0477	2.2407	2.0951	2.6338	0.23445	0.01078	0.00965	0.01078	21.739	0	0	1663	Cbfa2t3h	core-binding factor, runt domain, alpha subunit 2, translocated to, 3 homolog (human)	U030362	NM_009824.1	NM_009824.1	MGI:1338013	0.2579	0.1968	0.4139	1.81092	1.57326	2.59358
Z00025397-1	4.2057	4.2915	3.9905	4.2287	4.5401	4.0237	0.07951	0.00131	0.00366	0.00366	21.733	0	0	1664	Gstm1	glutathione S-transferase, mu 1	U024510	NM_010358.3	NM_010358.3	MGI:95860	-0.023	-0.2486	-0.0332	0.948418	0.564157	0.926403
Z00045855-1	3.7292	3.8761	3.6081	3.8286	4.1034	3.5245	0.08542	0.00056	0.00393	0.00393	21.723	0	0	1665	Rps6ka2	ribosomal protein S6 kinase, polypeptide 2	U037398	NM_011299.4	NM_011299.4	MGI:1342290	-0.0994	-0.2273	0.0836	0.795426	0.592516	1.21227
Z00055312-1	2.4358	2.6428	3.1197	2.3374	2.6461	2.9435	0.17679	0.00791	0.00815	0.00815	21.689	0	0	1667	Gpc6	glypican 6	U015959	NM_001079844.1	NM_001079844.1	MGI:1346322	0.0984	-0.0033	0.1762	1.2543	0.99243	1.50038
Z00048353-1	3.4183	2.9749	2.5196	3.2358	2.7704	2.415	0.31323	0.01444	0.00702	0.01444	21.688	0	0	1668	Chrna9	cholinergic receptor, nicotinic, alpha polypeptide 9	U005638		XM_132045.5	MGI:1202403	0.1825	0.2045	0.1046	1.5223	1.6014	1.27233
Z00074999-1	2.76	3.1852	2.9527	2.7067	3.3483	3.118	0.12583	0.00218	0.0058	0.0058	21.686	0	0	1669	Ssbp2	single-stranded DNA binding protein 2	U015096	NM_024272.2	NM_024272.2	MGI:1914220	0.0533	-0.1631	-0.1653	1.13058	0.68691	0.683439
Z00060389-1	3.1356	3.1018	3.7587	2.9697	2.5219	3.3596	0.33741	0.01557	0.0055	0.01557	21.673	0	0	1670	Akr1c12	aldo-keto reductase family 1, member C12	U034481	NM_013777.2	NM_013777.2	MGI:1351661	0.1659	0.5799	0.3991	1.46521	3.80102	2.50669
Z00035136-1	2.9856	3.0896	3.4848	3.2454	3.3366	3.81	0.17515	0.00809	0.0058	0.00809	21.659	0	0	1671	Igfbp4	insulin-like growth factor binding protein 4	U013322	NM_010517.3	NM_010517.3	MGI:96439	-0.2598	-0.247	-0.3252	0.549794	0.566239	0.472933
Z00030755-1	2.8039	2.593	2.1788	2.9233	2.3228	2.1976	0.20245	0.00935	0.00875	0.00935	21.646	0	0	1673	4930509E16Rik	RIKEN cDNA 4930509E16 gene	U031080		AK015733.1	MGI:1922365	-0.1194	0.2702	-0.0188	0.759626	1.86294	0.957635
Z00071610-1	3.5914	3.5685	3.83	3.1775	3.3803	3.3474	0.1047	0.00222	0.00484	0.00484	21.643	0	0	1674	Nrxn2	neurexin II	U038686	NM_020253.2	NM_020253.2	MGI:1096362	0.4139	0.1882	0.4826	2.59358	1.54241	3.03809
Z00023638-1	0.8562	1.1999	1.422	1.2186	2.0802	2.2257	0.58121	0.02122	0.02686	0.02686	21.637	0	0	1675	Abcg5	ATP-binding cassette, sub-family G (WHITE), member 5	U038113	NM_031884.1	NM_031884.1	MGI:1351659	-0.3624	-0.8803	-0.8037	0.43411	0.131735	0.157145
Z00074914-1	2.8413	3.0021	3.1736	3.1801	3.3405	3.5076	0.11172	0.00159	0.00517	0.00517	21.63	0	0	1676	Snx19	sorting nexin 19	U010205	NM_028874.2	NM_028874.2	MGI:1921581	-0.3388	-0.3384	-0.334	0.458353	0.458775	0.463447
Z00034641-1	4.2596	4.2987	4.9018	4.1504	4.0508	4.8325	0.26063	0.01205	0.00322	0.01205	21.623	0	0	1677	Sparc	secreted acidic cysteine rich glycoprotein	U032790	NM_009242.1	NM_009242.1	MGI:98373	0.1092	0.2479	0.0693	1.28588	1.7697	1.17301
Z00026909-1	2.0437	1.7114	2.348	1.5615	1.6163	2.4161	0.28148	0.00703	0.01302	0.01302	21.619	0	0	1678	Vax1	ventral anterior homeobox containing gene 1	U039191		XM_985377.1	MGI:1277163	0.4822	0.0951	-0.0681	3.03529	1.2448	0.85487
Z00001200-1	4.1085	4.1362	4.4534	4.1541	4.2293	4.6026	0.08106	0.002	0.00375	0.00375	21.614	0	0	1679	Lrp10	low-density lipoprotein receptor-related protein 10	U015624	NM_022993.3	NM_022993.3	MGI:1929480	-0.0456	-0.0931	-0.1492	0.900326	0.807049	0.709251
Z00071921-1	3.656	3.6762	3.213	3.6192	3.4454	3.0913	0.12285	0.00569	0.00513	0.00569	21.601	0	0	1681	OTTMUSG00000010673	predicted gene, OTTMUSG00000010673	U320874	NM_001014397.1	NM_001014397.1	MGI:3651986	0.0368	0.2308	0.1217	1.08843	1.70137	1.32343
Z00075064-1	3.748	3.4778	3.7699	3.4983	3.1475	3.7045	0.1124	0.00197	0.00521	0.00521	21.595	0	0	1682	Fcgrt	Fc receptor, IgG, alpha chain transporter	U028514	NM_010189.1	NM_010189.1	MGI:103017	0.2497	0.3303	0.0654	1.77705	2.13944	1.16252
Z00032275-1	2.2654	2.1928	2.2487	3.1482	2.5228	3.3331	0.49724	0.02305	0.00796	0.02305	21.574	0	0	1685	LOC244061	similar to Smad nuclear-interacting protein 1	U028712		XR_002789.1		-0.8828	-0.33	-1.0844	0.130978	0.467735	0.0823379
Z00075540-1	3.6273	3.3306	3.704	3.546	3.0107	3.7534	0.15686	0.00727	0.00471	0.00727	21.571	0	0	1687	Serpinb6c	serine (or cysteine) peptidase inhibitor, clade B, member 6c	U221380	NM_148942.1	NM_148942.1	MGI:2145481	0.0813	0.3199	-0.0494	1.20587	2.08882	0.892483
Z00023909-1	2.7501	2.848	3.3951	2.8061	3.0303	3.1426	0.12016	0.00297	0.00557	0.00557	21.567	0	0	1688	Col16a1	procollagen, type XVI, alpha 1	U004881	NM_028266.3	NM_028266.3	MGI:1095396	-0.056	-0.1823	0.2525	0.879023	0.657204	1.78855
Z00023979-1	2.5396	2.61	2.5655	1.9374	1.3441	1.7931	0.54238	0.0252	0.01163	0.0252	21.525	0	0	1689	Lgals7	lectin, galactose binding, soluble 7	U110672	NM_008496.4	NM_008496.4	MGI:1316742	0.6022	1.2659	0.7724	4.00129	18.4459	5.92107
Z00019370-1	3.1067	3.0878	2.8989	3.2985	3.51	2.8545	0.12172	0.00153	0.00566	0.00566	21.516	0	0	1690	Dtx1	deltex 1 homolog (Drosophila)	U026672	NM_008052.2	NM_008052.2	MGI:1352744	-0.1918	-0.4222	0.0444	0.642984	0.378268	1.10764
Z00014650-1	3.0686	3.0577	2.9772	3.3078	3.0904	3.704	0.14591	0.00678	0.00505	0.00678	21.515	0	0	1691	RP23-289L21.1	hypothetical protein LOC433719	U025188	NM_001013393.1	NM_001013393.1		-0.2392	-0.0327	-0.7268	0.576501	0.92747	0.187586
Z00064010-1	3.8752	3.9141	4.3971	3.9883	4.1712	4.7906	0.24795	0.01154	0.0038	0.01154	21.491	0	0	1692	Rec8l1	Mus musculus REC8-like 1 (yeast) (Rec8L1), mRNA	U015662	NM_020002.2	AF262055.1		-0.1131	-0.2571	-0.3935	0.770726	0.553223	0.40411
Z00071481-1	3.2291	3.167	2.8766	3.2293	2.7459	2.7062	0.11948	0.00151	0.00557	0.00557	21.44	0	0	1695	LOC433219	similar to zinc finger protein 420	U361374		XM_918949.2		-0.0002	0.4211	0.1704	0.99954	2.63694	1.48047
Z00034078-1	4.9032	4.7257	4.496	4.9314	4.6156	4.4259	0.08705	0.00191	0.00406	0.00406	21.436	0	0	1696	Rest	RE1-silencing transcription factor	U357500		AK011349.1	MGI:104897	-0.0282	0.1101	0.0701	0.93713	1.28855	1.17517
Z00025316-1	3.1326	3.3029	3.5664	3.126	3.4909	3.6533	0.10135	0.00377	0.00473	0.00473	21.434	0	0	1697	Tec	cytoplasmic tyrosine kinase, Dscr28C related (Drosophila)	U167522	NM_013689.4	NM_013689.4	MGI:98662	0.0066	-0.188	-0.0869	1.01531	0.648634	0.818653
Z00061739-1	3.021	2.9179	2.5083	3.0753	2.8452	2.4104	0.15094	0.00443	0.00705	0.00705	21.424	0	0	1698	Apobec3	apolipoprotein B editing complex 3	U016438	NM_030255.2	NM_030255.2	MGI:1933111	-0.0543	0.0727	0.0979	0.88247	1.18222	1.25285
Z00070519-1	3.0016	2.6988	2.7664	3.1116	2.3936	2.45	0.1652	0.00463	0.00771	0.00771	21.415	0	0	1700	Vwf	Von Willebrand factor homolog	U007424	NM_011708.3	NM_011708.3	MGI:98941	-0.11	0.3052	0.3164	0.776247	2.0193	2.07205
Z00012521-1	3.103	3.033	3.6127	3.1197	2.9991	3.494	0.13461	0.00629	0.00574	0.00629	21.405	0	0	1701	Atn1	atrophin 1	U027847	NM_007881.4	NM_007881.4	MGI:104725	-0.0167	0.0339	0.1187	0.962277	1.08118	1.31432
Z00005843-1	4.3459	4.3189	4.5433	3.432	3.9624	4.0011	0.31189	0.01458	0.00432	0.01458	21.395	0	0	1703	Aph1a	anterior pharynx defective 1a homolog (C. elegans)	U003582	NM_146104.1	NM_146104.1	MGI:2385110	0.9139	0.3565	0.5422	8.20163	2.27248	3.48498
Z00023325-1	2.23	2.396	2.9545	2.337	2.3035	2.86	0.19356	0.0053	0.00905	0.00905	21.385	0	0	1704	Mmp15	matrix metallopeptidase 15	U042922	NM_008609.3	NM_008609.3	MGI:109320	-0.107	0.0925	0.0945	0.781628	1.23737	1.24308
Z00023220-1	3.0171	2.7323	3.4406	3.1428	3.0342	3.5414	0.17732	0.0083	0.00527	0.0083	21.373	0	0	1705	Guca1a	guanylate cyclase activator 1a (retina)	U037881	NM_008189.2	NM_008189.2	MGI:102770	-0.1257	-0.3019	-0.1008	0.748686	0.498999	0.792866
Z00016040-1	2.6449	2.7082	2.0735	2.8126	2.8089	2.3132	0.18097	0.00287	0.00847	0.00847	21.367	0	0	1706	Evc	Ellis van Creveld gene homolog (human)	U026129	NM_021292.1	NM_021292.1	MGI:1890596	-0.1677	-0.1007	-0.2397	0.679673	0.793049	0.575838
Z00033310-1	1.2347	2.468	1.1318	0.9929	2.4984	1.0791	1.01872	0.04768	0.02316	0.04768	21.367	0	0	1707	Slitrk3	SLIT and NTRK-like family, member 3	U056430	NM_198864.2	NM_198864.2	MGI:2679447	0.2418	-0.0304	0.0527	1.74502	0.932395	1.12902
Z00012932-1	3.0403	3.0961	3.7595	3.1894	3.3026	3.9804	0.29661	0.01389	0.00475	0.01389	21.348	0	0	1708	Baiap2l1	BAI1-associated protein 2-like 1	U026933	NM_025833.3	NM_025833.3	MGI:1914148	-0.1491	-0.2065	-0.2209	0.709414	0.621584	0.601312
Z00034216-1	2.4093	1.6994	2.2637	1.985	1.0551	1.203	0.61453	0.02879	0.01735	0.02879	21.346	0	0	1709	Esrrb	estrogen related receptor, beta	U014218	NM_011934.2	NM_011934.2	MGI:1346832	0.4243	0.6443	1.0607	2.65644	4.40859	11.5001
Z00005006-1	3.1123	3.1156	3.2251	3.4832	3.5203	3.6554	0.1068	0.00445	0.00501	0.00501	21.336	0	0	1711	Fads1	fatty acid desaturase 1	U019152	NM_146094.1	NM_146094.1	MGI:1923517	-0.3709	-0.4047	-0.4303	0.425696	0.393822	0.371279
Z00020238-1	2.5295	2.8264	3.1536	2.6152	2.8794	3.2363	0.15896	0.00746	0.00737	0.00746	21.308	0	0	1712	5430421B17	hypothetical protein 5430421B17	U351543		AK030675.1		-0.0857	-0.053	-0.0827	0.820918	0.885116	0.826609
Z00023525-1	1.875	1.5748	2.0484	3.1238	2.8084	2.8624	0.79313	0.03723	0.00904	0.03723	21.306	0	0	1713	Ldhc	lactate dehydrogenase C	U116329	NM_013580.2	NM_013580.2	MGI:96764	-1.2488	-1.2336	-0.814	0.0563897	0.0583983	0.153462
Z00076669-1	3.2092	2.7868	2.4826	3.1488	2.9699	2.6991	0.1552	0.00201	0.00729	0.00729	21.279	0	0	1715	Klk1b1	kallikrein 1-related peptidase b1	U008029	NM_010645.2	NM_010645.2	MGI:892019	0.0604	-0.1831	-0.2165	1.14921	0.655994	0.607435
Z00037695-1	3.533	3.4169	3.4456	3.9286	3.8401	3.8266	0.10136	0.0026	0.00476	0.00476	21.279	0	0	1717	Cbr4	carbonyl reductase 4	U009372	NM_145595.1	NM_145595.1	MGI:2384567	-0.3956	-0.4232	-0.381	0.402161	0.377398	0.415911
Z00013373-1	2.8621	2.8956	3.1473	2.6008	2.3451	2.7296	0.15087	0.00709	0.007	0.00709	21.271	0	0	1719	Edg2	endothelial differentiation, lysophosphatidic acid G-protein-coupled receptor, 2	U025113	NM_010336.1	NM_010336.1	MGI:108429	0.2613	0.5505	0.4177	1.82516	3.55222	2.61638
Z00023347-1	1.2496	1.7851	1.9148	1.7218	2.2933	2.227	0.28904	0.00737	0.01359	0.01359	21.263	0	0	1720	Kcna1	potassium voltage-gated channel, shaker-related subfamily, member 1	U027876	NM_010595.3	NM_010595.3	MGI:96654	-0.4722	-0.5082	-0.3122	0.337132	0.310313	0.487304
Z00074206-1	3.7048	3.8578	3.4346	3.6551	3.6777	3.2088	0.1065	0.00094	0.00501	0.00501	21.256	0	0	1721	Zfp365	zinc finger protein 365	U031893	NM_178679.2	NM_178679.2	MGI:2143676	0.0497	0.1801	0.2258	1.12124	1.51391	1.6819
Z00075005-1	3.7463	3.8239	3.4155	3.9061	3.9371	3.4505	0.10334	0.00445	0.00486	0.00486	21.255	0	0	1722	Csda	cold shock domain protein A	U027935	NM_139117.2	NM_139117.2	MGI:2137670	-0.1598	-0.1132	-0.035	0.69215	0.770549	0.922571
Z00018081-1	2.6383	2.8964	3.4609	2.7271	3.1259	3.9096	0.47037	0.02214	0.00564	0.02214	21.25	0	0	1723	Tgfb1i1	transforming growth factor beta 1 induced transcript 1	U008831	NM_009365.2	NM_009365.2	MGI:102784	-0.0888	-0.2295	-0.4487	0.81508	0.589522	0.355877
Z00016542-1	3.35	3.2289	3.5959	3.197	3.0332	3.6466	0.11458	0.00061	0.00539	0.00539	21.248	0	0	1724	Pfkfb4	6-phosphofructo-2-kinase/fructose-2,6-biphosphatase 4	U011046	NM_173019.5	NM_173019.5	MGI:2687284	0.153	0.1957	-0.0507	1.42233	1.56928	0.889816
Z00007762-1	3.0988	3.4213	3.6583	3.0212	3.2606	3.5168	0.12184	0.00181	0.00573	0.00573	21.246	0	0	1725	Atf3	activating transcription factor 3	U022200	NM_007498.2	NM_007498.2	MGI:109384	0.0776	0.1607	0.1415	1.19564	1.44777	1.38516
Z00075163-1	4.1974	4.1454	4.1074	4.3998	4.5306	4.568	0.08112	0.00177	0.00382	0.00382	21.245	0	0	1726	Bex2	brain expressed X-linked 2	U039715	NM_009749.1	NM_009749.1	MGI:1338017	-0.2024	-0.3852	-0.4606	0.62748	0.411908	0.346258
Z00049685-1	2.6509	2.0973	2.2207	2.0444	1.3924	1.9272	0.33598	0.01582	0.01259	0.01582	21.238	0	0	1727	Gcnt3	glucosaminyl (N-acetyl) transferase 3, mucin type	U031053	NM_028087.1	NM_028087.1	MGI:1919327	0.6065	0.7049	0.2935	4.0411	5.06874	1.96562
Z00005842-1	3.9496	3.9867	4.2319	3.6365	3.7198	4.0159	0.09288	0.00438	0.00415	0.00438	21.215	0	0	1728	Tmem66	transmembrane protein 66	U009250	NM_026432.2	NM_026432.2	MGI:1915137	0.3131	0.2669	0.216	2.05636	1.84884	1.64437
Z00075567-1	4.0351	3.8825	3.6784	4.2783	3.921	3.6674	0.10585	0.00499	0.00422	0.00499	21.206	0	0	1729	Sox2	SRY-box containing gene 2	U003145	NM_011443.2	NM_011443.2	MGI:98364	-0.2432	-0.0385	0.011	0.571216	0.915166	1.02565
Z00054195-1	2.431	2.096	2.1771	2.0932	1.115	1.0112	0.72113	0.03401	0.01629	0.03401	21.205	0	0	1730	4921511C04Rik	RIKEN cDNA 4921511C04 gene	U000167	NM_027580.1	NM_027580.1	MGI:1918103	0.3378	0.981	1.1659	2.17671	9.57194	14.6521
Z00035235-1	2.6868	2.8366	3.3328	2.849	3.4415	3.4813	0.24766	0.01169	0.00619	0.01169	21.194	0	0	1731	Wnt4	wingless-related MMTV integration site 4	U004979		AK012727.1	MGI:98957	-0.1622	-0.6049	-0.1485	0.688335	0.24837	0.710395
Z00074791-1	3.6188	3.2067	3.3312	3.6161	3.011	3.2217	0.11753	0.00227	0.00555	0.00555	21.182	0	0	1732	2410137M14Rik	RIKEN cDNA 2410137M14 gene	U037779	NM_029747.1	NM_029747.1	MGI:1924047	0.0027	0.1957	0.1095	1.00624	1.56928	1.28677
Z00027375-1	1.6225	1.548	2.4791	1.3603	1.0682	1.8498	0.4643	0.02195	0.02042	0.02195	21.156	0	0	1733	Gm967	gene model 967, (NCBI)	U041228		XM_991368.1	MGI:2685813	0.2622	0.4798	0.6293	1.82894	3.01856	4.25893
Z00073618-1	1.9242	1.9832	1.9601	2.7413	2.5355	2.2783	0.23359	0.00492	0.01105	0.01105	21.145	0	0	1734	D5Ertd605e	DNA segment, Chr 5, ERATO Doi 605, expressed			AK038337.1	MGI:1277165	-0.8171	-0.5523	-0.3182	0.15237	0.28035	0.480618
Z00045450-1	2.1732	2.2091	1.8807	1.0257	1.0965	1.3015	0.57988	0.02744	0.02099	0.02744	21.136	0	0	1736	Rnaset2	ribonuclease T2	U322380		AK029149.1	MGI:1915445	1.1475	1.1126	0.5792	14.0443	12.9599	3.7949
Z00055842-1	1.3808	1.7561	2.0356	2.3313	2.1719	2.4114	0.30057	0.01422	0.01259	0.01422	21.132	0	0	1737	D630003M21Rik	RIKEN cDNA D630003M21 gene		NM_177657.2	NM_177657.2	MGI:3606579	-0.9505	-0.4158	-0.3758	0.112073	0.383884	0.42092
Z00027801-1	3.1433	3.3389	3.3791	3.4035	3.8352	3.5803	0.11154	0.00122	0.00528	0.00528	21.128	0	0	1738	5133401N09Rik	RIKEN cDNA 5133401N09 gene	U014917	NM_198004.2	NM_198004.2	MGI:1922981	-0.2602	-0.4963	-0.2012	0.549288	0.318933	0.629216
Z00034129-1	1.848	2.3715	2.5439	1.6666	2.4209	2.3766	0.25439	0.01204	0.01009	0.01204	21.122	0	0	1739	Pftk1	PFTAIRE protein kinase 1	U157221	NM_011074.1	NM_011074.1	MGI:894318	0.1814	-0.0494	0.1673	1.51845	0.892483	1.46994
Z00005414-1	2.4181	2.1186	2.6685	2.1006	1.6549	2.0333	0.24052	0.01106	0.01139	0.01139	21.116	0	0	1740	Hey2	hairy/enhancer-of-split related with YRPW motif 2	U031654	NM_013904.1	NM_013904.1	MGI:1341884	0.3175	0.4637	0.6352	2.0773	2.90871	4.31718
Z00073766-1	3.6661	4.1184	3.3571	3.6234	3.7832	3.2837	0.18292	0.00866	0.00476	0.00866	21.115	0	0	1741	Snurf	SNRPN upstream reading frame	U028647	NM_033174.1	NM_033174.1	MGI:1891236	0.0427	0.3352	0.0734	1.10332	2.16371	1.18413
Z00064358-1	3.2306	2.9425	2.5097	3.194	2.6056	2.6516	0.19461	0.00922	0.00733	0.00922	21.111	0	0	1743	LOC432831	BY099256 RIKEN full-length enriched, pooled tissues, adult spleen, etc. Mus musculus cDNA clone K630126K17 5', mRNA sequence	U167770				0.0366	0.3369	-0.1419	1.08793	2.1722	0.721274
Z00013000-1	3.2826	3.3359	3.6921	3.0989	3.0979	3.55	0.11521	0.00272	0.00546	0.00546	21.1	0	0	1744	Calm1	calmodulin 1	U043305	NM_009790.4	NM_009790.4	MGI:88251	0.1837	0.238	0.1421	1.52651	1.72982	1.38708
Z00075012-1	3.1596	3.1939	3.6354	3.1355	3.2636	3.7408	0.13926	0.00661	0.00491	0.00661	21.059	0	0	1747	Timp2	tissue inhibitor of metalloproteinase 2	U033681	NM_011594.3	NM_011594.3	MGI:98753	0.0241	-0.0697	-0.1054	1.05706	0.851726	0.784513
Z00026129-1	1.6907	1.5318	1.5458	2.1952	1.9763	2.4257	0.26955	0.00716	0.01281	0.01281	21.042	0	0	1748	Cml2	camello-like 2	U027559	NM_053096.3	NM_053096.3	MGI:2136446	-0.5045	-0.4445	-0.8799	0.312968	0.359335	0.131856
Z00074585-1	3.1606	3.3211	3.4799	3.2397	3.164	3.7585	0.10684	0.00348	0.00508	0.00508	21.033	0	0	1749	1110032E23Rik	RIKEN cDNA 1110032E23 gene	U042440	NM_133187.1	NM_133187.1	MGI:1915909	-0.0791	0.1571	-0.2786	0.833489	1.43582	0.526502
Z00036294-1	2.5868	2.8688	2.7064	2.9989	3.2877	3.0907	0.1319	0.00233	0.00627	0.00627	21.02	0	0	1750	Vash2	vasohibin 2	U022196	NM_144879.1	NM_144879.1	MGI:2444826	-0.4121	-0.4189	-0.3843	0.387168	0.381154	0.412762
Z00002762-1	3.855	3.7999	4.3728	3.7743	3.8759	4.2114	0.12362	0.00588	0.00408	0.00588	21.019	0	0	1751	Hs6st1	heparan sulfate 6-O-sulfotransferase 1	U000154	NM_015818.1	NM_015818.1	MGI:1354958	0.0807	-0.076	0.1614	1.2042	0.83946	1.45011
Z00031053-1	1.8634	2.1437	2.0779	1.2468	1.1987	1.9772	0.35361	0.01238	0.01682	0.01682	21.019	0	0	1752	E330016L19Rik	RIKEN cDNA E330016L19 gene	U339870		AK054333.1	MGI:3041207	0.6166	0.945	0.1007	4.13619	8.81049	1.26096
Z00048113-1	2.0695	1.8985	2.7193	1.5264	1.371	1.8966	0.44731	0.02128	0.01313	0.02128	21.016	0	0	1753	Npal1	NIPA-like domain containing 1	U005673		AK014427.1	MGI:1917951	0.5431	0.5275	0.8227	3.49221	3.36899	6.64814
Z00076964-1	2.1396	2.0301	2.1263	1.2021	0.8337	1.1916	0.66577	0.03169	0.02224	0.03169	21.006	0	0	1754	Ces5	carboxylesterase 5	U135117	NM_172759.1	NM_172759.1	MGI:2443170	0.9375	1.1964	0.9347	8.65964	15.7181	8.60399
Z00074456-1	1.9452	1.8888	2.3475	1.8187	1.5014	2.5187	0.27463	0.00806	0.01308	0.01308	21.002	0	0	1755	Fxyd3	FXYD domain-containing ion transport regulator 3	U028412	NM_008557.1	NM_008557.1	MGI:107497	0.1265	0.3874	-0.1712	1.33814	2.44006	0.674217
Z00021108-1	2.6981	2.6922	0.7824	1.8241	1.233	0.9796	1.43012	0.06812	0.01921	0.06812	20.993	0	0	1756	LOC629147	similar to Cortexin-1	U018757		AK042789.1		0.874	1.4592	-0.1972	7.4817	28.7872	0.635038
Z00041545-1	2.7181	2.2642	3.0051	2.8286	2.4036	2.9034	0.17123	0.00519	0.00816	0.00816	20.983	0	0	1757	Ppp1r14d	protein phosphatase 1, regulatory (inhibitor) subunit 14D	U023223	NM_028104.2	NM_028104.2	MGI:1919362	-0.1105	-0.1394	0.1017	0.775354	0.725437	1.26386
Z00030940-1	1.8623	1.9334	2.1024	2.2828	1.7725	2.6798	0.22436	0.00272	0.0107	0.0107	20.961	0	0	1759	Speer4b	spermatogenesis associated glutamate (E)-rich protein 4b	U095762	NM_028561.1	NM_028561.1	MGI:1920776	-0.4205	0.1609	-0.5774	0.379752	1.44844	0.264606
Z00060288-1	4.3463	3.881	3.8037	4.255	3.7036	3.8057	0.14249	0.0068	0.00381	0.0068	20.95	0	0	1760	1700029P11Rik	RIKEN cDNA 1700029P11 gene	U040100	NM_025503.1	NM_025503.1	MGI:1913596	0.0913	0.1774	-0.002	1.23396	1.50453	0.995405
Z00064121-1	3.3178	3.1494	3.4967	3.0921	2.804	3.208	0.10804	0.0028	0.00516	0.00516	20.944	0	0	1762	Zfp64	Mus musculus zinc finger protein 64 (Zfp64), mRNA	U023698	NM_009564.1	AK010444.1		0.2257	0.3454	0.2887	1.68151	2.21513	1.94402
Z00074743-1	3.2459	3.2444	3.1337	3.2438	3.6235	2.8587	0.12098	0.00085	0.00578	0.00578	20.94	0	0	1763	Etv2	ets variant gene 2	U028395	NM_007959.2	NM_007959.2	MGI:99253	0.0021	-0.3791	0.275	1.00485	0.417734	1.88365
Z00030287-1	1.6099	1.7652	2.475	1.5661	1.179	2.7481	0.71327	0.03407	0.01238	0.03407	20.934	0	0	1764	Rgs5	regulator of G-protein signaling 5	U001065	NM_009063.2	NM_009063.2	MGI:1098434	0.0438	0.5862	-0.2731	1.10611	3.85656	0.533212
Z00066235-1	2.4743	2.5705	3.0368	2.2855	2.5466	2.9285	0.16293	0.00276	0.00778	0.00778	20.93	0	0	1765	LOC433045	Mus musculus adult male hypothalamus cDNA, RIKEN full-length enriched library, clone:A230074D02 product:weakly similar to SUPER CYSTEINE RICH PROTEIN (FRAGMENT) [Homo sapiens], full insert sequence	U037236		AK038908.1		0.1888	0.0239	0.1083	1.54454	1.05657	1.28322
Z00075667-1	3.5569	3.4266	3.729	3.3288	3.1166	3.6826	0.10659	0.00496	0.0051	0.0051	20.915	0	0	1767	Shf	Src homology 2 domain containing F		NM_001013829.2	NM_001013829.2	MGI:3613669	0.2281	0.31	0.0464	1.69083	2.04174	1.11276
Z00074970-1	4.0068	4.1464	4.5078	3.9435	4.3771	4.2786	0.09509	0.00455	0.00363	0.00455	20.915	0	0	1768	Gpc1	glypican 1	U000620	NM_016696.1	NM_016696.1	MGI:1194891	0.0633	-0.2307	0.2292	1.15691	0.587895	1.69512
Z00022178-1	3.9627	3.9382	3.6428	4.0915	3.9561	3.5762	0.08288	0.00316	0.00396	0.00396	20.904	0	0	1769	Plekhg5	pleckstrin homology domain containing, family G (with RhoGef domain) member 5	U042601	NM_001004156.2	NM_001004156.2	MGI:2652860	-0.1288	-0.0179	0.0666	0.743361	0.959622	1.16574
Z00000936-1	3.9107	3.8637	3.4818	3.7244	3.4344	3.4062	0.10095	0.00403	0.00483	0.00483	20.902	0	0	1770	6820424L24Rik	RIKEN cDNA 6820424L24 gene	U026140		XM_144310.7	MGI:2140750	0.1863	0.4293	0.0756	1.53568	2.6872	1.19015
Z00035253-1	3.7559	3.8495	3.5558	3.9866	4.1263	3.6751	0.08689	0.00416	0.0041	0.00416	20.885	0	0	1772	2010204K13Rik	RIKEN cDNA 2010204K13 gene	U039225		AF038507.1	MGI:1922859	-0.2307	-0.2768	-0.1193	0.587895	0.528689	0.759801
Z00026206-1	1.7888	2.553	2.4515	2.3344	3.07	2.9297	0.41806	0.02002	0.00905	0.02002	20.884	0	0	1773	Setbp1	Mus musculus SET binding protein 1 (Setbp1), mRNA	U038589	NM_053099.1	AB015614.1		-0.5456	-0.517	-0.4782	0.284708	0.304089	0.332506
Z00016247-1	2.2426	1.7668	2.2166	2.1192	1.3584	2.3184	0.27492	0.00625	0.01317	0.01317	20.871	0	0	1774	Zfhx1a	zinc finger homeobox 1a	U018368	NM_011546.2	NM_011546.2	MGI:1344313	0.1234	0.4084	-0.1018	1.32862	2.56094	0.791043
Z00062732-1	4.1278	4.481	4.0112	3.9182	4.2651	3.937	0.09497	0.00433	0.00455	0.00455	20.862	0	0	1775	Zfp36l2	zinc finger protein 36, C3H type-like 2	U038105	NM_001001806.2	NM_001001806.2	MGI:107945	0.2096	0.2159	0.0742	1.62032	1.64399	1.18631
Z00023254-1	2.5487	1.9556	2.8076	2.1479	1.5584	2.1757	0.38615	0.01851	0.01005	0.01851	20.859	0	0	1776	Wnt3a	wingless-related MMTV integration site 3A	U032842	NM_009522.1	NM_009522.1	MGI:98956	0.4008	0.3972	0.6319	2.51652	2.49574	4.2845
Z00023453-1	2.5665	2.3958	3.0594	2.3373	2.4807	2.896	0.16865	0.00556	0.00809	0.00809	20.85	0	0	1777	B4galnt1	beta-1,4-N-acetyl-galactosaminyl transferase 1	U012139	NM_008080.4	NM_008080.4	MGI:1342057	0.2292	-0.0849	0.1634	1.69512	0.822432	1.4568
Z00074079-1	2.1441	2.3999	2.7819	2.2225	2.8129	2.783	0.18707	0.00796	0.00898	0.00898	20.835	0	0	1778	Zfp36l3	zinc finger protein 36, C3H type-like 3	U104801	NM_001009549.1	NM_001009549.1	MGI:3525151	-0.0784	-0.413	-0.0011	0.834834	0.386367	0.99747
Z00018265-1	3.7106	3.7118	3.9426	4.1901	4.0712	4.3385	0.13029	0.00626	0.00393	0.00626	20.829	0	0	1779	Anxa2	annexin A2	U010696	NM_007585.3	NM_007585.3	MGI:88246	-0.4795	-0.3594	-0.3959	0.331513	0.437119	0.401883
Z00010227-1	0.9968	1.6652	1.5502	0.8084	2.2046	1.8326	0.54708	0.02595	0.02627	0.02627	20.829	0	0	1780	Tmem16e	transmembrane protein 16E	U008139	NM_177694.5	NM_177694.5	MGI:3576659	0.1884	-0.5394	-0.2824	1.54312	0.288802	0.521915
Z00075132-1	4.4645	4.0566	3.984	4.2722	4.0062	3.8897	0.09201	0.00205	0.00442	0.00442	20.819	0	0	1781	1190003J15Rik	RIKEN cDNA 1190003J15 gene	U040692	NM_029821.1	NM_029821.1	MGI:1916142	0.1923	0.0504	0.0943	1.55704	1.12305	1.24251
Z00030435-1	3.0851	3.0345	3.1881	2.5733	2.6427	2.5995	0.15436	0.006	0.00742	0.00742	20.806	0	0	1782	Hnrpul2	heterogeneous nuclear ribonucleoprotein U-like 2	U019128		XM_980053.1	MGI:1915943	0.5118	0.3918	0.5886	3.24938	2.4649	3.87793
Z00022040-1	3.801	3.9147	3.4349	3.8657	3.9981	3.6033	0.08924	0.00429	0.00418	0.00429	20.798	0	0	1783	5033413D16Rik	RIKEN cDNA 5033413D16 gene	U015955		AK053349.1	MGI:1923207	-0.0647	-0.0834	-0.1684	0.861589	0.825277	0.678578
Z00041311-1	3.1497	2.9481	2.2801	2.6872	1.7303	1.9402	0.64019	0.03085	0.00961	0.03085	20.752	0	0	1785	9330159F19Rik	RIKEN cDNA 9330159F19 gene	U011375		AK034141.1	MGI:3036239	0.4625	1.2178	0.3399	2.90068	16.512	2.18726
Z00073868-1	2.5547	2.6762	3.1359	2.5366	2.4822	3.0461	0.15867	0.0053	0.00765	0.00765	20.752	0	0	1786	Slc37a2	solute carrier family 37 (glycerol-3-phosphate transporter), member 2	U030684	NM_020258.2	NM_020258.2	MGI:1929693	0.0181	0.194	0.0898	1.04256	1.56315	1.2297
Z00009741-1	3.1794	3.2375	3.5116	3.4421	3.652	3.7838	0.10903	0.0037	0.00526	0.00526	20.748	0	0	1787	Cyba	cytochrome b-245, alpha polypeptide	U030350	NM_007806.1	NM_007806.1	MGI:1316658	-0.2627	-0.4145	-0.2722	0.546135	0.385035	0.534318
Z00020839-1	3.7948	3.5532	3.5267	3.6582	3.3434	3.171	0.09916	0.00333	0.00478	0.00478	20.742	0	0	1788	Nmnat2	nicotinamide nucleotide adenylyltransferase 2	U000925	NM_175460.3	NM_175460.3	MGI:2444155	0.1366	0.2098	0.3557	1.36962	1.62106	2.2683
Z00067697-1	2.6615	2.3815	1.8607	2.9461	2.4012	1.8654	0.37212	0.01795	0.01004	0.01795	20.726	0	0	1792	1700108F19Rik	RIKEN cDNA 1700108F19 gene	U015872		AK007133.1	MGI:1920814	-0.2846	-0.0197	-0.0047	0.519278	0.955652	0.989236
Z00075492-1	2.5895	2.632	2.9987	2.6353	2.871	3.262	0.14069	0.00114	0.00679	0.00679	20.723	0	0	1793	Senp7	SUMO1/sentrin specific peptidase 7	U043535	NM_025483.3	NM_025483.3	MGI:1913565	-0.0458	-0.239	-0.2633	0.899912	0.576766	0.545381
Z00013450-1	3.7104	3.6974	3.6138	4.1169	4.0236	3.8874	0.08038	0.00296	0.00388	0.00388	20.721	0	0	1794	Slc25a1	solute carrier family 25 (mitochondrial carrier, citrate transporter), member 1	U036853	NM_153150.1	NM_153150.1	MGI:1345283	-0.4065	-0.3262	-0.2736	0.392193	0.471846	0.532599
Z00052897-1	3.1477	3.3278	3.0518	3.1903	3.4816	2.818	0.1043	0.00393	0.00504	0.00504	20.711	0	0	1795	Spry1	sprouty homolog 1 (Drosophila)	U042423	NM_011896.1	NM_011896.1	MGI:1345139	-0.0426	-0.1538	0.2338	0.906567	0.701778	1.71317
Z00005499-1	3.2375	2.9058	3.1702	2.9012	2.5139	3.0521	0.13403	0.00383	0.00647	0.00647	20.706	0	0	1796	Wnt6	wingless-related MMTV integration site 6	U042178	NM_009526.3	NM_009526.3	MGI:98960	0.3363	0.3919	0.1181	2.1692	2.46547	1.3125
Z00012149-1	3.6135	3.4048	3.8562	3.6467	3.2822	3.8043	0.09953	0.00211	0.00481	0.00481	20.697	0	0	1798	Lepre1	leprecan 1	U004736	NM_019782.2	NM_019782.2	MGI:1888921	-0.0332	0.1226	0.0519	0.926403	1.32617	1.12694
Z00023814-1	2.5695	2.1792	2.099	2.4084	1.7704	1.6851	0.24025	0.0109	0.01161	0.01161	20.689	0	0	1799	Oas2	2'-5' oligoadenylate synthetase 2	U026673	NM_145227.1	NM_145227.1	MGI:2180852	0.1611	0.4088	0.4139	1.44911	2.5633	2.59358
Z00008198-1	4.53	4.7457	4.5148	4.2634	4.6776	4.3457	0.06872	0.00332	0.00326	0.00332	20.685	0	0	1800	Fat1	FAT tumor suppressor homolog 1 (Drosophila)	U009299		XM_885736.2	MGI:109168	0.2666	0.0681	0.1691	1.84757	1.16977	1.47605
Z00026715-1	2.413	2.663	2.9319	2.2222	2.8227	2.8714	0.15903	0.00364	0.0077	0.0077	20.663	0	0	1802	Gats	opposite strand transcription unit to Stag3	U358087		AK035431.1	MGI:1933384	0.1908	-0.1597	0.0605	1.55167	0.692309	1.14948
Z00075272-1	4.228	4.1732	4.033	4.2157	4.2664	3.7113	0.08729	0.00254	0.00423	0.00423	20.657	0	0	1804	X99384	cDNA sequence X99384	U031836	NM_013753.1	NM_013753.1	MGI:1351623	0.0123	-0.0932	0.3217	1.02873	0.806863	2.09749
Z00075835-1	4.1038	4.0072	4.5463	3.9451	3.7773	4.5653	0.21305	0.01032	0.00411	0.01032	20.646	0	0	1805	Ggta1	glycoprotein galactosyltransferase alpha 1, 3	U022545	NM_010283.1	NM_010283.1	MGI:95704	0.1587	0.2299	-0.019	1.44112	1.69785	0.957194
Z00025519-1	2.0693	2.3425	1.7564	2.1451	2.143	1.3274	0.26705	0.01251	0.01294	0.01294	20.643	0	0	1806	Dgkg	diacylglycerol kinase, gamma	U036912	NM_138650.1	NM_138650.1	MGI:105060	-0.0758	0.1995	0.429	0.839847	1.58307	2.68534
Z00072947-1	2.3881	2.4674	2.8704	2.5987	2.6276	3.1752	0.16834	0.00544	0.00816	0.00816	20.635	0	0	1807	Etohi1	ethanol induced 1	U020964		AK005093.1	MGI:1261426	-0.2106	-0.1602	-0.3048	0.615744	0.691512	0.495678
Z00003693-1	4.4095	4.5226	4.4606	4.1052	4.4569	4.1114	0.06946	0.00091	0.00337	0.00337	20.631	0	0	1809	St14	suppression of tumorigenicity 14 (colon carcinoma)	U030643	NM_011176.4	NM_011176.4	MGI:1338881	0.3043	0.0657	0.3492	2.01512	1.16332	2.2346
Z00017675-1	2.7605	2.9138	3.0528	2.7023	2.4411	3.2834	0.17183	0.00834	0.00735	0.00834	20.605	0	0	1811	2210419I08Rik	RIKEN cDNA 2210419I08 gene	U264259		AK008987.1	MGI:1920913	0.0582	0.4727	-0.2306	1.1434	2.96961	0.588031
Z00038833-1	2.763	2.768	3.3706	2.7746	2.7674	3.063	0.12627	0.00174	0.00613	0.00613	20.604	0	0	1812	Mgst2	microsomal glutathione S-transferase 2	U168215	NM_174995.2	NM_174995.2	MGI:2448481	-0.0116	0.0006	0.3076	0.973644	1.00138	2.03049
Z00076282-1	2.1158	2.1153	2.3292	2.5982	2.2345	2.985	0.23026	0.01118	0.00933	0.01118	20.598	0	0	1813	5031415C07Rik	RIKEN cDNA 5031415C07 gene			XM_001005045.1	MGI:1926064	-0.4824	-0.1192	-0.6558	0.329306	0.759976	0.220902
Z00036037-1	1.8499	1.9398	2.566	2.04	2.4043	2.8063	0.29264	0.01421	0.01102	0.01421	20.594	0	0	1815	Bach2	BTB and CNC homology 2	U041319	NM_007521.2	NM_007521.2	MGI:894679	-0.1901	-0.4645	-0.2403	0.645506	0.343163	0.575043
Z00024765-1	3.1521	2.9156	2.8705	2.7148	2.5075	2.3196	0.17953	0.00872	0.00708	0.00872	20.586	0	0	1816	Crhr2	corticotropin releasing hormone receptor 2	U027347	NM_009953.1	NM_009953.1	MGI:894312	0.4373	0.4081	0.5509	2.73716	2.55918	3.55549
Z00073936-1	2.0335	2.3824	2.4299	1.6362	2.2819	2.5186	0.2155	0.00197	0.01047	0.01047	20.582	0	0	1817	4930523C07Rik	RIKEN cDNA 4930523C07 gene	U000976	NM_001024470.1	NM_001024470.1	MGI:1914897	0.3973	0.1005	-0.0887	2.49632	1.26038	0.815267
Z00075902-1	1.3118	2.1563	1.7504	1.256	2.3072	1.457	0.39447	0.01917	0.01862	0.01917	20.576	0	0	1818	Cacnb2	calcium channel, voltage-dependent, beta 2 subunit	U001410	NM_023116.1	NM_023116.1	MGI:894644	0.0558	-0.1509	0.2934	1.1371	0.70648	1.96517
Z00031556-1	3.7993	4.1661	4.1475	3.863	4.2632	4.2788	0.08429	0.00174	0.0041	0.0041	20.57	0	0	1819	Tmem132a	transmembrane protein 132A	U038812	NM_133804.2	NM_133804.2	MGI:2147810	-0.0637	-0.0971	-0.1313	0.863575	0.79965	0.739095
Z00012134-1	4.7334	4.7588	5.2171	4.7803	4.8353	5.1428	0.08997	0.00131	0.00438	0.00438	20.558	0	0	1820	Tmem59	transmembrane protein 59	U004598	NM_029565.2	NM_029565.2	MGI:1929278	-0.0469	-0.0765	0.0743	0.897635	0.838494	1.18659
Z00036928-1	3.8185	3.7367	3.9931	3.7215	3.4219	3.9588	0.08489	0.00135	0.00413	0.00413	20.532	0	0	1825	Brp44	brain protein 44	U001033	NM_027430.1	NM_027430.1	MGI:1917706	0.097	0.3148	0.0343	1.25026	2.06443	1.08218
Z00022758-1	3.9155	3.8964	3.6734	3.8967	3.451	3.4493	0.09927	0.00095	0.00484	0.00484	20.523	0	0	1827	Ptprv	protein tyrosine phosphatase, receptor type, V	U021791	NM_007955.2	NM_007955.2	MGI:108027	0.0188	0.4454	0.2241	1.04424	2.78869	1.67533
Z00000949-1	2.8383	3.1094	2.8727	2.8615	3.3797	2.6231	0.13726	0.00092	0.00669	0.00669	20.508	0	0	1828	Wipf3	WAS/WASL interacting protein family, member 3	U006891		AK078889.1	MGI:3044681	-0.0232	-0.2703	0.2496	0.947982	0.536661	1.77664
Z00074823-1	3.2536	3.2431	2.7784	3.1825	2.957	2.7187	0.11355	0.00482	0.00554	0.00554	20.506	0	0	1829	Rnf138	ring finger protein 138	U018467	NM_207623.1	NM_207623.1	MGI:1929211	0.0711	0.2861	0.0597	1.17788	1.93241	1.14736
Z00034391-1	3.2093	3.6979	3.3586	3.183	3.6162	3.1699	0.10763	0.00525	0.0046	0.00525	20.497	0	0	1830	Cnksr3	Cnksr family member 3	U031504	NM_172546.1	NM_172546.1	MGI:2674130	0.0263	0.0817	0.1887	1.06243	1.20698	1.54419
Z00025004-1	2.6459	1.9935	2.8892	2.4786	2.4048	2.6478	0.18403	0.00454	0.00898	0.00898	20.495	0	0	1832	Prss16	protease, serine, 16 (thymus)	U034579	NM_019429.1	NM_019429.1	MGI:1859181	0.1673	-0.4113	0.2414	1.46994	0.387882	1.74341
Z00031324-1	2.5724	2.2956	2.8	2.094	1.8441	2.4545	0.2348	0.01146	0.00938	0.01146	20.492	0	0	1833	6030419C18Rik	RIKEN cDNA 6030419C18 gene	U010570	NM_176921.2	NM_176921.2	MGI:2442108	0.4784	0.4515	0.3455	3.00885	2.82813	2.21564
Z00075017-1	2.5509	2.4371	2.9528	2.1919	2.1922	2.729	0.18129	0.00272	0.00886	0.00886	20.473	0	0	1834	Isl1	ISL1 transcription factor, LIM/homeodomain	U035209	NM_021459.2	NM_021459.2	MGI:101791	0.359	0.2449	0.2238	2.2856	1.75752	1.67417
Z00060388-1	3.7145	3.4921	3.5881	3.6708	3.0909	3.5389	0.10014	0.00198	0.00489	0.00489	20.463	0	0	1835	Brp44l	brain protein 44-like	U017467	NM_018819.3	NM_018819.3	MGI:1915240	0.0437	0.4012	0.0492	1.10586	2.51884	1.11995
Z00023640-1	2.6279	2.5806	3.3328	2.207	2.1441	3.043	0.43119	0.02108	0.00756	0.02108	20.452	0	0	1836	Lhx2	LIM homeobox protein 2	U001694	NM_010710.2	NM_010710.2	MGI:96785	0.4209	0.4365	0.2898	2.63572	2.73212	1.94895
Z00074019-1	3.1465	3.0093	2.9704	3.3804	3.1461	3.5606	0.10297	0.0013	0.00504	0.00504	20.448	0	0	1837	Kif14	kinesin family member 14	U000858		XM_989909.1	MGI:1098226	-0.2339	-0.1368	-0.5902	0.583579	0.729794	0.256921
Z00036681-1	2.6468	2.6556	2.2659	2.973	2.9043	2.3668	0.15818	0.00386	0.00774	0.00774	20.44	0	0	1838	Lrrc27	leucine rich repeat containing 27	U040691	NM_027164.1	NM_027164.1	MGI:1923862	-0.3262	-0.2487	-0.1009	0.471846	0.564027	0.792684
Z00041170-1	3.3193	3.3013	3.8245	3.333	3.4559	3.6867	0.09642	0.00201	0.00472	0.00472	20.421	0	0	1839	Large	like-glycosyltransferase	U043860	NM_010687.1	NM_010687.1	MGI:1342270	-0.0137	-0.1546	0.1378	0.968947	0.700487	1.37341
Z00050730-1	3.1858	3.7269	3.279	3.4384	3.9944	3.3794	0.18473	0.00905	0.005	0.00905	20.42	0	0	1840	Arhgap22	Rho GTPase activating protein 22	U015487	NM_153800.2	NM_153800.2	MGI:2443418	-0.2526	-0.2675	-0.1004	0.558985	0.540132	0.793597
Z00018588-1	4.691	4.6449	4.3154	4.7279	4.6936	4.329	0.07333	0.00182	0.00359	0.00359	20.407	0	0	1841	Hirip3	HIRA interacting protein 3	U008786	NM_172746.2	NM_172746.2	MGI:2142364	-0.0369	-0.0487	-0.0136	0.918544	0.893923	0.96917
Z00076313-1	1.8562	1.8647	2.0437	2.2618	1.5725	2.6318	0.27301	0.01339	0.01191	0.01339	20.387	0	0	1843	Speer4c	spermatogenesis associated glutamate (E)-rich protein 4c	U095762		XM_890800.2	MGI:1914023	-0.4056	0.2922	-0.5881	0.393007	1.95975	0.258167
Z00049336-1	2.8567	2.7956	2.7224	3.3346	3.1561	3.1017	0.11434	0.00368	0.00561	0.00561	20.384	0	0	1844	C330016K18Rik	RIKEN cDNA C330016K18 gene	U007081		AK049140.1	MGI:2443220	-0.4779	-0.3605	-0.3793	0.332736	0.436014	0.417542
Z00025951-1	1.7582	2.4208	1.6507	1.8816	2.5095	1.9161	0.25404	0.00882	0.01247	0.01247	20.368	0	0	1845	AI504432	expressed sequence AI504432	U003709		AK030783.1	MGI:2139742	-0.1234	-0.0887	-0.2654	0.752662	0.815267	0.54275
Z00072401-1	1.423	1.5207	1.5742	2.2675	1.9723	2.7565	0.53973	0.02652	0.01331	0.02652	20.354	0	0	1846	EG668777	predicted gene, EG668777	U151746		XM_001003556.1	MGI:3648411	-0.8445	-0.4516	-1.1823	0.143054	0.353509	0.0657204
Z00023923-1	3.6362	3.5928	3.5561	3.7678	4.1281	3.5519	0.09834	0.00298	0.00484	0.00484	20.339	0	0	1847	Ppp1r1a	protein phosphatase 1, regulatory (inhibitor) subunit 1A	U036716	NM_021391.2	NM_021391.2	MGI:1889595	-0.1316	-0.5353	0.0042	0.738584	0.291541	1.00972
Z00019703-1	3.5206	3.2637	3.719	3.3754	3.0893	3.3001	0.09562	0.00295	0.0047	0.0047	20.337	0	0	1848	4932417I16Rik	RIKEN cDNA 4932417I16 gene	U030273	NM_001033321.1	NM_001033321.1	MGI:2685024	0.1452	0.1744	0.4189	1.39701	1.49417	2.62361
Z00010743-1	2.5718	2.9032	2.12	2.1845	2.4346	2.179	0.18306	0.00607	0.00901	0.00901	20.327	0	0	1849	Pla2g4a	phospholipase A2, group IVA (cytosolic, calcium-dependent)	U021869	NM_008869.2	NM_008869.2	MGI:1195256	0.3873	0.4686	-0.059	2.4395	2.94171	0.872971
Z00074476-1	2.8154	2.3764	1.9438	2.65	1.9806	2.03	0.27829	0.0137	0.00945	0.0137	20.313	0	0	1851	Klk1b5	kallikrein 1-related peptidase b5	U008034	NM_008456.2	NM_008456.2	MGI:892020	0.1654	0.3958	-0.0862	1.46352	2.48771	0.819974
Z00034769-1	3.2665	3.3107	3.7444	3.3893	3.6465	3.7989	0.10764	0.0053	0.00514	0.0053	20.311	0	0	1852	D8Ertd354e	DNA segment, Chr 8, ERATO Doi 354, expressed	U029674	NM_029884.1	NM_029884.1	MGI:1196297	-0.1228	-0.3358	-0.0545	0.753703	0.46153	0.882064
Z00019499-1	2.3065	2.3507	2.845	2.7696	2.9255	2.9069	0.15793	0.0051	0.00778	0.00778	20.294	0	0	1853	Rab3b	RAB3B, member RAS oncogene family	U004632	NM_023537.5	NM_023537.5	MGI:1917158	-0.4631	-0.5748	-0.0619	0.344271	0.266195	0.867162
Z00024698-1	3.2421	3.3301	2.9032	3.0829	3.0726	2.5107	0.17006	0.00839	0.00551	0.00839	20.277	0	0	1854	Tcfap4	transcription factor AP4	U036740	NM_031182.2	NM_031182.2	MGI:103239	0.1592	0.2575	0.3925	1.44278	1.80926	2.46888
Z00074472-1	2.3805	2.4377	2.5526	2.5122	2.6217	3.1616	0.15986	0.00662	0.00788	0.00788	20.275	0	0	1855	Lsp1	lymphocyte specific 1	U199741	NM_019391.1	NM_019391.1	MGI:96832	-0.1317	-0.184	-0.609	0.738414	0.654636	0.246037
Z00003159-1	1.399	1.9464	1.0488	1.8145	2.247	0.9278	0.54914	0.0271	0.02331	0.0271	20.263	0	0	1856	BC013672	cDNA sequence BC013672	U042906		XM_358375.4	MGI:2384570	-0.4155	-0.3006	0.121	0.384149	0.500495	1.3213
Z00050044-1	3.6362	3.4878	3.0191	3.4657	3.2639	3.1027	0.11592	0.00458	0.00573	0.00573	20.242	0	0	1857	2410116G06Rik	RIKEN cDNA 2410116G06 gene	U023612	NM_026630.1	NM_026630.1	MGI:1915486	0.1705	0.2239	-0.0836	1.48081	1.67456	0.824898
Z00056863-1	1.5325	1.8252	2.0918	1.8934	2.3388	2.4998	0.25118	0.00472	0.01242	0.01242	20.23	0	0	1858	Ugcgl2	UDP-glucose ceramide glucosyltransferase-like 2	U035928		XM_979812.1	MGI:1913685	-0.3609	-0.5136	-0.408	0.435612	0.306478	0.390841
Z00014022-1	4.1306	4.073	3.7849	4.0267	3.9489	3.5912	0.08243	0.00262	0.00408	0.00408	20.208	0	0	1860	2410008K03Rik	RIKEN cDNA 2410008K03 gene	U012270	NM_028022.1	NM_028022.1	MGI:1919212	0.1039	0.1241	0.1937	1.27028	1.33076	1.56207
Z00008719-1	3.4844	3.4813	3.2411	3.6882	3.7743	3.2537	0.09518	0.00423	0.00471	0.00471	20.204	0	0	1861	Chek2	CHK2 checkpoint homolog (S. pombe)	U005982	NM_016681.2	NM_016681.2	MGI:1355321	-0.2038	-0.293	-0.0126	0.625461	0.509331	0.971404
Z00032919-1	2.5841	2.3809	2.425	1.9649	1.7177	2.2674	0.208	0.0085	0.0103	0.0103	20.201	0	0	1862	Xlr	X-linked lymphocyte-regulated complex	U163836	NM_011725.2	NM_011725.2	MGI:98976	0.6192	0.6632	0.1576	4.16102	4.60469	1.43747
Z00076588-1	1.8702	2.2126	2.5788	1.6985	1.8048	2.3283	0.23731	0.01005	0.01175	0.01175	20.198	0	0	1863	Capn6	calpain 6	U039757	NM_007603.2	NM_007603.2	MGI:1100850	0.1717	0.4078	0.2505	1.48491	2.55741	1.78033
Z00059662-1	3.7907	3.7442	4.0495	3.5624	3.5875	3.9984	0.08227	0.00081	0.00407	0.00407	20.196	0	0	1864	Ppp2r5b	protein phosphatase 2, regulatory subunit B (B56), beta isoform	U019016	NM_198168.2	NM_198168.2	MGI:2388480	0.2283	0.1567	0.0511	1.69161	1.4345	1.12486
Z00036407-1	4.7756	4.7447	5.1673	4.8046	4.8028	5.2034	0.088	0.0028	0.00436	0.00436	20.194	0	0	1865	Erp29	endoplasmic reticulum protein 29		NM_026129.2	NM_026129.2	MGI:1914647	-0.029	-0.0581	-0.0361	0.935406	0.874782	0.920238
Z00000391-1	4.8934	4.9194	5.2467	4.7475	4.9158	5.2754	0.09016	0.00283	0.00447	0.00447	20.192	0	0	1866	Flnb	filamin, beta	U015289		XM_904364.2	MGI:2446089	0.1459	0.0036	-0.0287	1.39927	1.00832	0.936052
Z00030471-1	2.4034	2.4426	2.9596	2.2985	2.4065	2.9335	0.17128	0.00849	0.00836	0.00849	20.171	0	0	1867	Smarca2	SWI/SNF related, matrix associated, actin dependent regulator of chromatin, subfamily a, member 2	U043718	NM_011416.2	NM_011416.2	MGI:99603	0.1049	0.0361	0.0261	1.27321	1.08668	1.06194
Z00023616-1	3.3859	3.165	3.8652	3.051	3.1165	3.1478	0.18523	0.00919	0.00569	0.00919	20.166	0	0	1868	Jundm2	Jun dimerization protein 2	U014212	NM_030887.2	NM_030887.2	MGI:1932093	0.3349	0.0485	0.7174	2.16222	1.11815	5.21675
Z00030559-1	3.1447	3.0871	3.7314	3.2331	2.5677	3.738	0.38932	0.01931	0.00537	0.01931	20.165	0	0	1869	Sox7	SRY-box containing gene 7	U015758	NM_011446.1	NM_011446.1	MGI:98369	-0.0884	0.5194	-0.0066	0.815831	3.30674	0.984918
Z00057214-1	0.8699	1.0905	0.8278	1.8933	1.9804	1.8411	0.59086	0.01211	0.0293	0.0293	20.164	0	0	1870	D030011N01Rik	RIKEN cDNA D030011N01 gene	U020168		XM_973136.1	MGI:2685226	-1.0234	-0.8899	-1.0133	0.0947545	0.128855	0.096984
Z00043703-1	2.1886	2.4286	2.5747	2.6704	2.9232	2.8946	0.15775	0.00121	0.00783	0.00783	20.153	0	0	1871	Slc2a6	solute carrier family 2 (facilitated glucose transporter), member 6	U022437	NM_172659.1	NM_172659.1	MGI:2443286	-0.4818	-0.4946	-0.3199	0.329762	0.320184	0.47874
Z00016223-1	3.9193	3.941	3.789	3.9468	3.883	3.4225	0.08138	0.00114	0.00404	0.00404	20.141	0	0	1872	Cars	cysteinyl-tRNA synthetase	U029512	NM_013742.2	NM_013742.2	MGI:1351477	-0.0275	0.058	0.3665	0.938642	1.14288	2.32541
Z00016617-1	3.1479	3.4945	3.0204	3.2088	3.8101	3.2282	0.16429	0.00816	0.00612	0.00816	20.139	0	0	1873	Mapk12	mitogen-activated protein kinase 12	U036521	NM_013871.2	NM_013871.2	MGI:1353438	-0.0609	-0.3156	-0.2078	0.869161	0.483504	0.619726
Z00030630-1	2.3971	2.4502	2.2585	2.3992	2.9989	2.0852	0.18975	0.00425	0.00942	0.00942	20.134	0	0	1874	9630019K15Rik	RIKEN cDNA 9630019K15 gene	U017470	NM_178774.3	NM_178774.3	MGI:2443403	-0.0021	-0.5487	0.1733	0.995176	0.282683	1.49039
Z00024330-1	2.8571	2.5986	2.7308	2.4494	1.8899	2.1554	0.26685	0.01326	0.00983	0.01326	20.13	0	0	1875	Extl1	exostoses (multiple)-like 1	U025640	NM_019578.1	NM_019578.1	MGI:1888742	0.4077	0.7087	0.5754	2.55682	5.11329	3.76184
Z00034415-1	1.9234	2.1784	2.4881	2.1513	2.7386	2.5821	0.18983	0.00944	0.00938	0.00944	20.117	0	0	1876	Wnt5b	wingless-related MMTV integration site 5B	U027798	NM_009525.2	NM_009525.2	MGI:98959	-0.2279	-0.5602	-0.094	0.591698	0.275296	0.805378
Z00036197-1	3.3381	3.2105	3.6553	3.3256	3.1804	3.7541	0.11336	0.00564	0.00494	0.00564	20.111	0	0	1877	Slc37a4	solute carrier family 37 (glycerol-6-phosphate transporter), member 4	U010386	NM_008063.2	NM_008063.2	MGI:1316650	0.0125	0.0301	-0.0988	1.0292	1.07177	0.796526
Z00025317-1	2.7246	2.4874	2.721	2.3326	1.9327	2.3425	0.1756	0.00443	0.00873	0.00873	20.11	0	0	1879	Ap3m2	adaptor-related protein complex 3, mu 2 subunit	U029641	NM_029505.1	NM_029505.1	MGI:1929214	0.392	0.5547	0.3785	2.46604	3.58674	2.39056
Z00034088-1	3.5669	3.6972	3.7024	3.9392	4.143	3.9797	0.09404	0.00468	0.00384	0.00468	20.107	0	0	1880	Tspan4	tetraspanin 4	U008964		BC003482.1	MGI:1928097	-0.3723	-0.4458	-0.2773	0.424326	0.358261	0.52808
Z00035137-1	4.7442	4.4134	4.6733	4.7558	4.3317	4.429	0.07034	0.00139	0.0035	0.0035	20.106	0	0	1881	Ulk1	Unc-51 like kinase 1 (C. elegans)	U026567	NM_009469.3	NM_009469.3	MGI:1270126	-0.0116	0.0817	0.2443	0.973644	1.20698	1.75509
Z00055553-1	3.2566	2.9252	2.8833	3.1383	2.9615	2.5027	0.13383	0.00128	0.00667	0.00667	20.075	0	0	1884	Cnnm1	cyclin M1	U019477	NM_031396.1	NM_031396.1	MGI:1891366	0.1183	-0.0363	0.3806	1.31311	0.919814	2.40215
Z00016475-1	3.134	3.2293	2.7051	3.3347	3.165	2.844	0.11709	0.00584	0.00552	0.00584	20.056	0	0	1885	EG237412	predicted gene, EG237412	U043094		XM_989062.1	MGI:3643133	-0.2007	0.0643	-0.1389	0.629941	1.15958	0.726273
Z00017700-1	3.9941	4.1589	4.3599	3.7682	4.1207	4.2418	0.08501	0.00295	0.00424	0.00424	20.051	0	0	1886	Marcks	myristoylated alanine rich protein kinase C substrate	U031689	NM_008538.2	NM_008538.2	MGI:96907	0.2259	0.0382	0.1181	1.68229	1.09194	1.3125
Z00023999-1	3.2394	3.0361	2.6205	3.1093	2.9241	2.6507	0.12518	0.00332	0.00625	0.00625	20.045	0	0	1887	Elavl3	ELAV (embryonic lethal, abnormal vision, Drosophila)-like 3 (Hu antigen C)	U362371	NM_010487.1	NM_010487.1	MGI:109157	0.1301	0.112	-0.0302	1.34927	1.2942	0.932825
Z00075287-1	2.7877	2.2199	2.8937	2.8201	2.2789	2.78	0.17778	0.00887	0.00811	0.00887	20.04	0	0	1888	Lims2	LIM and senescent cell antigen like domains 2	U018514	NM_144862.1	NM_144862.1	MGI:2385067	-0.0324	-0.059	0.1137	0.928111	0.872971	1.29927
Z00058296-1	3.9086	3.6636	3.9874	3.6831	3.3735	3.6082	0.09705	0.002	0.00484	0.00484	20.033	0	0	1890	Zfhx2	zinc finger homeobox 2	U141685	NM_001039198.1	NM_001039198.1	MGI:2686934	0.2255	0.2901	0.3792	1.68074	1.95029	2.39442
Z00034608-1	2.8228	2.9641	3.3165	3.0693	3.1391	3.4874	0.11526	0.00355	0.00575	0.00575	20.028	0	0	1891	Eps8l2	EPS8-like 2	U008957	NM_133191.2	NM_133191.2	MGI:2138828	-0.2465	-0.175	-0.1709	0.566892	0.668344	0.674683
Z00040114-1	3.2047	3.2695	2.9315	3.1625	3.1443	2.6292	0.11377	0.00304	0.00569	0.00569	19.995	0	0	1893	Bcat2	branched chain aminotransferase 2, mitochondrial	U008081	NM_009737.1	NM_009737.1	MGI:1276534	0.0422	0.1252	0.3023	1.10205	1.33414	2.00586
Z00049105-1	2.4698	2.6124	3.0336	2.4535	2.7611	3.0934	0.15314	0.00155	0.00766	0.00766	19.993	0	0	1894	Mrg2	myeloid ecotropic viral integration site-related gene 2	U007703	NM_008627.2	NM_008627.2	MGI:108519	0.0163	-0.1487	-0.0598	1.03825	0.710068	0.871365
Z00046691-1	3.0652	3.1565	3.7385	3.1367	2.9196	3.6366	0.21963	0.01099	0.00544	0.01099	19.987	0	0	1895	AA986860	expressed sequence AA986860	U000772	NM_177604.2	NM_177604.2	MGI:2138143	-0.0715	0.2369	0.1019	0.848203	1.72544	1.26445
Z00076792-1	2.7889	3.0767	2.9392	2.7555	3.3856	3.1445	0.11287	0.00504	0.00565	0.00565	19.983	0	0	1896	Rhobtb3	Rho-related BTB domain containing 3	U034979	NM_028493.1	NM_028493.1	MGI:1920546	0.0334	-0.3089	-0.2053	1.07994	0.491021	0.623304
Z00045097-1	1.2044	1.2403	2.2281	1.6061	1.5657	2.5817	0.61262	0.03066	0.01739	0.03066	19.981	0	0	1897	Wfikkn1	WAP, FS, Ig, KU, and NTR-containing protein 1	U049812		XM_128578.5	MGI:2670967	-0.4017	-0.3254	-0.3536	0.396552	0.472716	0.442996
Z00035588-1	3.6579	3.8892	3.3198	3.3869	3.6276	3.0723	0.16822	0.00842	0.0047	0.00842	19.98	0	0	1898	BC053440	cDNA sequence BC053440	U009388		XM_134209.7	MGI:2682306	0.271	0.2616	0.2475	1.86638	1.82642	1.76807
Z00060822-1	3.7526	3.9741	3.5931	3.8475	4.079	3.5647	0.08433	0.00416	0.00422	0.00422	19.979	0	0	1899	Nudt19	nudix (nucleoside diphosphate linked moiety X)-type motif 19	U007970	NM_033080.2	NM_033080.2	MGI:94203	-0.0949	-0.1049	0.0284	0.803711	0.785416	1.06758
Z00038176-1	1.7721	2.2277	1.6426	2.0312	2.3545	1.4128	0.26034	0.00553	0.01304	0.01304	19.969	0	0	1902	Hlf	hepatic leukemia factor	U033262	NM_172563.2	NM_172563.2	MGI:96108	-0.2591	-0.1268	0.2298	0.550681	0.746793	1.69746
Z00024258-1	1.8685	1.8242	2.3938	2.1149	2.1982	2.6933	0.21496	0.00263	0.01077	0.01077	19.968	0	0	1903	Adcy2	adenylate cyclase 2	U034933	NM_153534.1	NM_153534.1	MGI:99676	-0.2464	-0.374	-0.2995	0.567022	0.422669	0.501765
Z00024969-1	2.7315	2.9048	2.3603	2.6954	2.7698	2.168	0.15683	0.00057	0.00786	0.00786	19.963	0	0	1905	Bcl6b	B-cell CLL/lymphoma 6, member B	U032995	NM_007528.1	NM_007528.1	MGI:1278332	0.0361	0.135	0.1923	1.08668	1.36458	1.55704
Z00063064-1	2.0526	2.3929	2.3579	2.0772	2.9269	2.5859	0.21556	0.0108	0.00907	0.0108	19.957	0	0	1906	Colec12	collectin sub-family member 12	U018393		BC057936.1	MGI:2152907	-0.0246	-0.534	-0.228	0.944931	0.292415	0.591562
Z00003613-1	3.3584	3.3104	3.7863	3.1969	3.2776	3.6084	0.1022	0.00439	0.00513	0.00513	19.937	0	0	1907	Slc7a6	solute carrier family 7 (cationic amino acid transporter, y+ system), member 6	U009769	NM_178798.3	NM_178798.3	MGI:2142598	0.1615	0.0328	0.1779	1.45044	1.07845	1.50626
Z00023847-1	4.7343	4.5644	4.8188	4.5091	4.4333	4.9686	0.0834	0.00379	0.00418	0.00418	19.934	0	0	1908	Rhoc	ras homolog gene family, member C	U003683	NM_007484.1	NM_007484.1	MGI:106028	0.2252	0.1311	-0.1498	1.67958	1.35238	0.708272
Z00024241-1	1.5403	2.0218	1.7498	2.1707	2.488	2.2826	0.24434	0.001	0.01226	0.01226	19.934	0	0	1909	Trim21	tripartite motif protein 21	U028946	NM_009277.2	NM_009277.2	MGI:106657	-0.6304	-0.4662	-0.5328	0.234207	0.341822	0.293224
Z00031551-1	2.906	3.038	3.3211	2.9967	3.1418	3.5265	0.10663	0.00206	0.00535	0.00535	19.928	0	0	1910	Crim1	cysteine rich transmembrane BMP regulator 1 (chordin like)	U018233		AK159603.1	MGI:1354756	-0.0907	-0.1038	-0.2054	0.811521	0.787408	0.623161
Z00049364-1	4.7488	4.7203	4.4777	5.0326	5.0016	4.7637	0.08336	0.0025	0.00418	0.00418	19.924	0	0	1911	Ccdc58	coiled-coil domain containing 58	U017070	NM_198645.1	NM_198645.1	MGI:2146423	-0.2838	-0.2813	-0.286	0.520236	0.523239	0.517607
Z00055137-1	2.2233	2.5028	2.5723	1.6559	2.8448	2.2066	0.33381	0.01676	0.00989	0.01676	19.919	0	0	1913	Wnt3	wingless-related MMTV integration site 3	U013423	NM_009521.1	NM_009521.1	MGI:98955	0.5674	-0.342	0.3657	3.69318	0.454988	2.32113
Z00011277-1	3.5162	3.876	3.3172	3.7453	3.7838	3.4512	0.09554	0.00318	0.0048	0.0048	19.915	0	0	1914	4921511K06Rik	RIKEN cDNA 4921511K06 gene	U006613		XM_485735.4	MGI:1918128	-0.2291	0.0922	-0.134	0.590065	1.23652	0.734514
Z00076126-1	2.9672	3.0718	2.5517	3.1247	3.2272	2.7322	0.13139	0.00486	0.0066	0.0066	19.901	0	0	1915	A630033E08Rik	RIKEN cDNA A630033E08 gene	U147341	NM_177358.2	NM_177358.2	MGI:2445132	-0.1575	-0.1554	-0.1805	0.695825	0.699198	0.659933
Z00010928-1	4.0776	4.1376	3.9371	3.5694	3.7024	3.644	0.11396	0.00573	0.00398	0.00573	19.9	0	0	1916	Dync1li1	dynein cytoplasmic 1 light intermediate chain 1	U011105		AK159702.1	MGI:2135610	0.5082	0.4352	0.2931	3.22255	2.72396	1.96381
Z00019504-1	4.7567	4.366	4.5422	4.7526	4.321	4.5024	0.0687	0.00232	0.00345	0.00345	19.899	0	0	1917	Slc29a1	solute carrier family 29 (nucleoside transporters), member 1	U037837		AK146265.1	MGI:1927073	0.0041	0.045	0.0398	1.00949	1.10917	1.09597
Z00010725-1	4.1722	4.0507	3.8792	4.1498	3.8246	3.6915	0.0745	0.00088	0.00375	0.00375	19.879	0	0	1918	Zfp710	zinc finger protein 710	U008275	NM_175433.4	NM_175433.4	MGI:1921747	0.0224	0.2261	0.1877	1.05293	1.68306	1.54064
Z00022176-1	2.8	2.826	3.3528	2.7845	2.6931	3.3064	0.16793	0.00845	0.0064	0.00845	19.868	0	0	1919	Efnb1	ephrin B1	U020045	NM_010110.2	NM_010110.2	MGI:102708	0.0155	0.1329	0.0464	1.03633	1.358	1.11276
Z00074099-1	3.5147	3.556	3.1817	2.8321	3.1083	2.5614	0.29783	0.01499	0.00575	0.01499	19.866	0	0	1920	Sall3	sal-like 3 (Drosophila)	U038616	NM_178280.3	NM_178280.3	MGI:109295	0.6826	0.4477	0.6203	4.81504	2.8035	4.17157
Z00025680-1	2.7888	2.39	3.1417	2.4326	2.2794	3.1216	0.28996	0.01461	0.00813	0.01461	19.849	0	0	1922	Entpd3	ectonucleoside triphosphate diphosphohydrolase 3	U011158	NM_178676.2	NM_178676.2	MGI:1321386	0.3562	0.1106	0.0201	2.27091	1.29003	1.04737
Z00035404-1	4.2806	4.0123	3.9703	4.3134	3.8215	3.904	0.08155	0.00118	0.00411	0.00411	19.832	0	0	1923	Rmnd5b	required for meiotic nuclear division 5 homolog B (S. cerevisiae)	U032740	NM_025346.1	NM_025346.1	MGI:1913339	-0.0328	0.1908	0.0663	0.927257	1.55167	1.16493
Z00061760-1	2.8733	3.0187	2.8775	3.1409	3.474	2.8915	0.11001	0.00409	0.00556	0.00556	19.779	0	0	1926	Aifm3	apoptosis-inducing factor, mitochondrion-associated 3	U016873	NM_175178.3	NM_175178.3	MGI:1919418	-0.2676	-0.4553	-0.014	0.540008	0.35051	0.968278
Z00009446-1	3.5344	3.719	3.4585	3.9343	4.2988	3.7378	0.18484	0.00935	0.00399	0.00935	19.776	0	0	1927	Bok	Bcl-2-related ovarian killer protein	U000634	NM_016778.2	NM_016778.2	MGI:1858494	-0.3999	-0.5798	-0.2793	0.398199	0.263148	0.525654
Z00055483-1	4.82	4.7144	5.4585	4.9058	4.913	5.4585	0.21547	0.0109	0.0042	0.0109	19.767	0	0	1928	Lama1	laminin, alpha 1	U018186	NM_008480.2	NM_008480.2	MGI:99892	-0.0858	-0.1986	0	0.820729	0.632995	1
Z00040044-1	2.4205	2.6186	2.327	2.3793	2.7786	1.9106	0.17466	0.00399	0.00884	0.00884	19.762	0	0	1929	1500016O10Rik	RIKEN cDNA 1500016O10 gene	U008783		AK005271.1	MGI:1916202	0.0412	-0.16	0.4164	1.09951	0.691831	2.60856
Z00062404-1	2.622	2.5585	2.7605	3.2424	3.2781	3.1284	0.20788	0.01052	0.00628	0.01052	19.759	0	0	1930	Atp8b3	ATPase, Class I, type 8B, member 3	U032012	NM_026094.3	NM_026094.3	MGI:1914581	-0.6204	-0.7196	-0.3679	0.239662	0.190722	0.428647
Z00062013-1	2.5481	2.5078	2.3884	1.6109	2.201	1.9283	0.26886	0.01361	0.01	0.01361	19.757	0	0	1931	2010106G01Rik	RIKEN cDNA 2010106G01 gene	U023311		AK150366.1	MGI:1913802	0.9372	0.3068	0.4601	8.65366	2.02675	2.8847
Z00034208-1	3.1007	3.2735	3.1926	3.4475	3.5891	3.6103	0.09003	0.00144	0.00456	0.00456	19.753	0	0	1932	1200003I07Rik	RIKEN cDNA 1200003I07 gene	U029901	NM_001039965.1	NM_001039965.1	MGI:1914119	-0.3468	-0.3156	-0.4177	0.449987	0.483504	0.382208
Z00034310-1	3.4318	3.5485	3.9955	3.438	3.8538	4.2216	0.21303	0.01079	0.00445	0.01079	19.75	0	0	1933	Csrp1	cysteine and glycine-rich protein 1	U000842	NM_007791.2	NM_007791.2	MGI:88549	-0.0062	-0.3053	-0.2261	0.985825	0.495108	0.594155
Z00021747-1	2.4569	2.8201	2.7589	2.7013	3.2306	2.9596	0.13511	0.003	0.00685	0.00685	19.737	0	0	1934	AI838057	expressed sequence AI838057	U360703		AK145182.1	MGI:2141478	-0.2444	-0.4105	-0.2007	0.569639	0.388597	0.629941
Z00011926-1	3.5708	3.6212	3.1501	3.6538	3.6341	3.2201	0.10335	0.00524	0.00505	0.00524	19.729	0	0	1935	Armcx1	armadillo repeat containing, X-linked 1	U020201	NM_030066.2	NM_030066.2	MGI:1925498	-0.083	-0.0129	-0.07	0.826038	0.970733	0.851138
Z00058060-1	2.68	2.554	2.5649	3.1003	2.8308	3.1397	0.13437	0.0045	0.00681	0.00681	19.718	0	0	1936	Snip1	Smad nuclear interacting protein 1	U004796		AK040571.1	MGI:2156003	-0.4203	-0.2768	-0.5748	0.379927	0.528689	0.266195
Z00025269-1	4.1332	3.781	3.844	3.9461	3.7612	3.5537	0.07554	0.00165	0.00383	0.00383	19.712	0	0	1937	Osbpl10	oxysterol binding protein-like 10	U011109	NM_148958.2	NM_148958.2	MGI:1921736	0.1871	0.0198	0.2903	1.53851	1.04665	1.95119
Z00075595-1	3.0155	3.6021	3.8617	3.1894	4.0678	3.711	0.32237	0.01636	0.00544	0.01636	19.708	0	0	1938	Pitx2	paired-like homeodomain transcription factor 2	U003838	NM_001042502.1	NM_001042502.1	MGI:109340	-0.1739	-0.4657	0.1507	0.670039	0.342216	1.41482
Z00059334-1	2.7508	2.3054	2.1766	2.0768	1.5658	1.8165	0.33458	0.01698	0.01148	0.01698	19.704	0	0	1939	Nut	nuclear protein in testis	U023169	NM_172521.1	NM_172521.1	MGI:2661384	0.674	0.7396	0.3601	4.72063	5.49035	2.2914
Z00070787-1	1.6066	1.4913	1.3772	2.7233	2.2089	3.0342	0.96211	0.04884	0.012	0.04884	19.699	0	0	1940	EG668730	predicted gene, EG668730	U360675		XM_001003370.1	MGI:3647967	-1.1167	-0.7176	-1.657	0.0764364	0.191602	0.0220293
Z00007249-1	1.3648	1.4904	2.2411	1.6263	1.0868	2.2039	0.43147	0.02191	0.02049	0.02191	19.693	0	0	1941	Akp5	alkaline phosphatase 5	U021564	NM_007433.2	NM_007433.2	MGI:108009	-0.2615	0.4036	0.0372	0.547646	2.53279	1.08943
Z00034523-1	3.0096	2.9865	3.4135	3.1624	3.1768	3.5974	0.11349	0.0004	0.00576	0.00576	19.69	0	0	1942	Tirap	toll-interleukin 1 receptor (TIR) domain-containing adaptor protein	U030662		AK081514.1	MGI:2152213	-0.1528	-0.1903	-0.1839	0.703396	0.645208	0.654787
Z00070216-1	3.6955	3.9311	3.8096	3.4957	3.941	3.4294	0.09469	0.00139	0.00481	0.00481	19.685	0	0	1944	5033414K04Rik	RIKEN cDNA 5033414K04 gene	U021543	NM_001003948.1	NM_001003948.1	MGI:2138391	0.1998	-0.0099	0.3802	1.58416	0.977462	2.39994
Z00052575-1	3.4178	3.5486	3.8785	3.3698	3.3574	3.8247	0.10753	0.00334	0.00547	0.00547	19.664	0	0	1946	Snx7	sorting nexin 7	U024581		XM_912676.2	MGI:1923811	0.048	0.1912	0.0538	1.11686	1.5531	1.13188
Z00030377-1	2.1771	2.7368	2.5332	2.191	2.8047	2.9824	0.22095	0.01124	0.00844	0.01124	19.65	0	0	1947	Rcbtb2	regulator of chromosome condensation (RCC1) and BTB (POZ) domain containing protein 2	U015841	NM_134083.2	NM_134083.2	MGI:1917200	-0.0139	-0.0679	-0.4492	0.968501	0.855264	0.355468
Z00023304-1	2.1065	2.1852	1.4281	1.8201	1.6056	0.8614	0.47799	0.02433	0.02053	0.02433	19.648	0	0	1948	Anxa10	annexin A10	U029867	NM_011922.1	NM_011922.1	MGI:1347090	0.2864	0.5796	0.5667	1.93375	3.79839	3.68723
Z00036503-1	1.4076	2.0593	1.6482	1.4425	2.3704	1.2103	0.3889	0.01032	0.01979	0.01979	19.647	0	0	1949	Bcl11b	B-cell leukemia/lymphoma 11B	U034331	NM_001079883.1	NM_001079883.1	MGI:1929913	-0.0349	-0.3111	0.4379	0.922784	0.48854	2.74094
Z00018258-1	1.7976	2.5214	2.4216	2.056	3.0941	2.885	0.47596	0.02423	0.00976	0.02423	19.644	0	0	1950	Arl4c	ADP-ribosylation factor-like 4C		NM_177305.3	NM_177305.3	MGI:2445172	-0.2584	-0.5727	-0.4634	0.551569	0.267485	0.344033
Z00074486-1	4.0005	4.0061	4.1143	3.834	3.8539	4.3682	0.07693	0.00143	0.00392	0.00392	19.642	0	0	1951	Capn2	calpain 2	U022163	NM_009794.1	NM_009794.1	MGI:88264	0.1665	0.1522	-0.2539	1.46724	1.41971	0.557314
Z00025646-1	1.8129	2.5306	1.6542	1.7051	2.0113	1.3652	0.31398	0.01599	0.01417	0.01599	19.635	0	0	1952	A2bp1	ataxin 2 binding protein 1	U016775	NM_183188.1	NM_183188.1	MGI:1926224	0.1078	0.5193	0.289	1.28174	3.30598	1.94536
Z00061135-1	2.2177	2.3533	2.4857	2.5132	3.0475	2.7178	0.17205	0.00383	0.00876	0.00876	19.63	0	0	1953	1700003F12Rik	RIKEN cDNA 1700003F12 gene	U002688	NM_029305.1	NM_029305.1	MGI:1922730	-0.2955	-0.6942	-0.2321	0.506407	0.202209	0.586003
Z00042830-1	2.9658	2.8077	2.5512	2.9114	2.8142	2.2303	0.15266	0.00399	0.00778	0.00778	19.628	0	0	1954	D19Ertd652e	DNA segment, Chr 19, ERATO Doi 652, expressed	U039140		AK015217.1	MGI:1289258	0.0544	-0.0065	0.3209	1.13344	0.985145	2.09363
Z00051254-1	2.3671	2.9142	2.7732	2.5529	3.1095	2.8029	0.13798	0.00307	0.00703	0.00703	19.621	0	0	1955	Marveld2	MARVEL (membrane-associating) domain containing 2	U035111	NM_001038602.1	NM_001038602.1	MGI:2446166	-0.1858	-0.1953	-0.0297	0.651929	0.637823	0.933899
Z00018190-1	3.7863	3.5001	3.2961	3.7837	3.4646	3.2924	0.09833	0.00479	0.00501	0.00501	19.62	0	0	1956	Hsf2bp	heat shock transcription factor 2 binding protein	U037657		AK016553.1	MGI:1921627	0.0026	0.0355	0.0037	1.006	1.08518	1.00856
Z00044597-1	1.2133	2.0736	1.6302	1.5555	2.3607	1.6218	0.33359	0.0168	0.017	0.017	19.619	0	0	1957	Tmem100	transmembrane protein 100	U013179	NM_026433.1	NM_026433.1	MGI:1915138	-0.3422	-0.2871	0.0084	0.454779	0.516297	1.01953
Z00050062-1	1.7059	1.8683	2.7116	1.801	2.4426	3.0901	0.63876	0.03257	0.01127	0.03257	19.609	0	0	1958	D830007B15Rik	RIKEN cDNA D830007B15 gene	U133942		AK077061.1	MGI:3041225	-0.0951	-0.5743	-0.3785	0.803341	0.266502	0.418312
Z00073950-1	2.8943	2.3199	1.8947	2.8562	1.953	2.0486	0.40252	0.02055	0.00969	0.02055	19.586	0	0	1961	Klk1b26	kallikrein 1-related petidase b26	U008026	NM_010644.1	NM_010644.1	MGI:891981	0.0381	0.3669	-0.1539	1.09169	2.32756	0.701617
Z00000626-1	3.766	3.8089	4.1778	3.8669	3.8678	4.2234	0.07763	0.00146	0.00396	0.00396	19.585	0	0	1962	Crry	complement receptor related protein	U022232	NM_013499.2	NM_013499.2	MGI:88513	-0.1009	-0.0589	-0.0456	0.792684	0.873172	0.900326
Z00004780-1	3.1914	3.2027	3.6451	3.1898	3.2854	3.6287	0.09647	0.00147	0.00493	0.00493	19.578	0	0	1964	Snx9	sorting nexin 9	U037368	NM_025664.3	NM_025664.3	MGI:1913866	0.0016	-0.0827	0.0164	1.00369	0.826609	1.03848
Z00008434-1	2.349	2.6451	2.8327	2.4349	3.2332	2.8572	0.20768	0.01061	0.00763	0.01061	19.577	0	0	1965	D5Ertd593e	DNA segment, Chr 5, ERATO Doi 593, expressed	U005808	NM_175096.2	NM_175096.2	MGI:1261768	-0.0859	-0.5881	-0.0245	0.82054	0.258167	0.945148
Z00074551-1	3.411	3.4512	3.3066	3.7976	3.8895	3.5329	0.10556	0.00065	0.00539	0.00539	19.576	0	0	1966	Pnma2	paraneoplastic antigen MA2	U015790	NM_175498.3	NM_175498.3	MGI:2444129	-0.3866	-0.4383	-0.2263	0.410582	0.364502	0.593882
Z00047941-1	4.4514	4.2855	4.3209	4.2224	3.9552	3.9758	0.0783	0.00301	0.00401	0.00401	19.545	0	0	1969	Ssbp4	single stranded DNA binding protein 4	U029923	NM_133772.1	NM_133772.1	MGI:1924150	0.229	0.3303	0.3451	1.69434	2.13944	2.2136
Z00074518-1	3.5601	3.5088	3.4981	3.4098	3.2318	3.0107	0.08864	0.00214	0.00454	0.00454	19.535	0	0	1971	Reep6	receptor accessory protein 6	U011750	NM_139292.1	NM_139292.1	MGI:1917585	0.1503	0.277	0.4874	1.41351	1.89234	3.07185
Z00025421-1	2.9051	2.7896	2.4874	2.466	2.135	2.2718	0.17362	0.00347	0.00889	0.00889	19.525	0	0	1972	Robo3	roundabout homolog 3 (Drosophila)	U030688		AF060570.1	MGI:1343102	0.4391	0.6546	0.2156	2.74853	4.5144	1.64286
Z00004750-1	3.8481	3.7026	4.1006	3.8278	3.5957	4.0695	0.07903	0.00351	0.00405	0.00405	19.5	0	0	1974	2610024B07Rik	RIKEN cDNA 2610024B07 gene	U008647		BC049153.1	MGI:1917551	0.0203	0.1069	0.0311	1.04785	1.27909	1.07424
Z00022697-1	2.8151	2.2787	2.1469	2.4764	2.2517	1.9061	0.19075	0.00978	0.00947	0.00978	19.499	0	0	1975	Lyl1	lymphoblastomic leukemia	U009573	NM_008535.2	NM_008535.2	MGI:96891	0.3387	0.027	0.2408	2.18122	1.06414	1.741
Z00071874-1	0.7978	1.6062	1.0477	1.7401	2.2842	1.3138	0.56358	0.00174	0.02895	0.02895	19.469	0	0	1977	Frmd7	FERM domain containing 7	U053729	NM_001037750.1	NM_001037750.1	MGI:2686379	-0.9423	-0.678	-0.2661	0.114209	0.209894	0.541876
Z00026911-1	3.0206	3.2374	2.6175	2.9057	3.0871	2.5422	0.14848	0.00763	0.00642	0.00763	19.466	0	0	1978	Tmprss13	transmembrane protease, serine 13	U010413	NM_001013373.2	NM_001013373.2	MGI:2682935	0.1149	0.1503	0.0753	1.30287	1.41351	1.18932
Z00004951-1	5.2452	5.2962	4.9495	5.4474	5.454	5.1839	0.07058	0.00181	0.00363	0.00363	19.451	0	0	1979	Pkm2	pyruvate kinase, muscle	U010583	NM_011099.2	NM_011099.2	MGI:97591	-0.2022	-0.1578	-0.2344	0.627769	0.695344	0.582908
Z00059146-1	1.4019	2.1096	1.3347	1.5922	2.3621	1.6386	0.33371	0.0113	0.01716	0.01716	19.444	0	0	1980	6330503C03Rik	RIKEN cDNA 6330503C03 gene	U027237	NM_029528.2	NM_029528.2	MGI:1923406	-0.1903	-0.2525	-0.3039	0.645208	0.559114	0.496707
Z00019256-1	4.5496	4.2472	4.4657	4.3577	4.0309	4.3901	0.06669	0.00274	0.00343	0.00343	19.432	0	0	1981	Pdgfa	platelet derived growth factor, alpha	U026873	NM_008808.3	NM_008808.3	MGI:97527	0.1919	0.2163	0.0756	1.55561	1.64551	1.19015
Z00053850-1	2.9175	3.4449	1.9305	2.7905	2.8722	2.5765	0.49158	0.02531	0.00713	0.02531	19.424	0	0	1982	Rxrg	retinoid X receptor gamma	U001058	NM_009107.2	NM_009107.2	MGI:98216	0.127	0.5727	-0.646	1.33968	3.73852	0.225944
Z00022498-1	4.1587	4.0674	3.7222	4.07	3.9813	3.5969	0.09899	0.0051	0.0039	0.0051	19.423	0	0	1983	Ephx2	epoxide hydrolase 2, cytoplasmic	U035700	NM_007940.3	NM_007940.3	MGI:99500	0.0887	0.0861	0.1253	1.22659	1.21927	1.33444
Z00026265-1	2.486	1.9235	1.97	2.3096	1.8156	1.4637	0.2641	0.00688	0.0136	0.0136	19.419	0	0	1984	Pla2g4e	phospholipase A2, group IVE	U023240	NM_177845.4	NM_177845.4	MGI:1919144	0.1764	0.1079	0.5063	1.50107	1.28204	3.20848
Z00020566-1	4.026	3.912	4.3809	3.9582	3.9883	4.319	0.08009	0.00172	0.00412	0.00412	19.418	0	0	1985	Rcor1	REST corepressor 1	U014421	NM_198023.2	NM_198023.2	MGI:106340	0.0678	-0.0763	0.0619	1.16896	0.83888	1.15319
Z00033738-1	4.4826	4.4548	4.64	4.1895	4.3829	4.6435	0.05819	0.0025	0.003	0.003	19.409	0	0	1986	Fkbp2	FK506 binding protein 2	U063543	NM_008020.2	NM_008020.2	MGI:95542	0.2931	0.0719	-0.0035	1.96381	1.18005	0.991973
Z00077029-1	2.8157	3.1739	2.8089	2.9816	3.4073	2.8914	0.1111	0.00089	0.00573	0.00573	19.39	0	0	1987	Arrdc1	arrestin domain containing 1	U022370	NM_178408.2	NM_178408.2	MGI:2446136	-0.1659	-0.2334	-0.0825	0.682496	0.584252	0.82699
Z00048595-1	3.6896	3.7664	3.3515	3.635	3.7294	3.2141	0.10268	0.0014	0.0053	0.0053	19.38	0	0	1988	Pir	pirin	U020384	NM_027153.2	NM_027153.2	MGI:1916906	0.0546	0.037	0.1374	1.13397	1.08893	1.37214
Z00054217-1	4.4471	4.425	4.6256	4.6207	4.6952	4.9701	0.0782	0.00091	0.00404	0.00404	19.375	0	0	1989	Arpc2	actin related protein 2/3 complex, subunit 2	U000441	NM_029711.1	NM_029711.1	MGI:1923959	-0.1736	-0.2702	-0.3445	0.670502	0.536785	0.452376
Z00075878-1	3.9329	3.7254	3.5846	3.9419	3.57	3.4215	0.08843	0.00066	0.00456	0.00456	19.373	0	0	1990	B3gnt2	UDP-GlcNAc:betaGal beta-1,3-N-acetylglucosaminyltransferase 2	U147308	NM_016888.4	NM_016888.4	MGI:1889505	-0.009	0.1554	0.1631	0.97949	1.43021	1.45579
Z00054430-1	2.656	2.7651	2.1598	2.8208	2.681	2.141	0.1866	0.00874	0.00963	0.00963	19.372	0	0	1991	Serpini1	serine (or cysteine) peptidase inhibitor, clade I, member 1	U003338		AK032152.1	MGI:1194506	-0.1648	0.0841	0.0188	0.684227	1.21367	1.04424
Z00045485-1	2.3142	2.5529	2.6977	2.4228	3.0554	2.8346	0.14976	0.00559	0.00774	0.00774	19.361	0	0	1992	Adamts15	a disintegrin-like and metallopeptidase (reprolysin type) with thrombospondin type 1 motif, 15	U030640	NM_001024139.1	NM_001024139.1	MGI:2449569	-0.1086	-0.5025	-0.1369	0.778753	0.314413	0.729625
Z00025730-1	2.7806	2.7391	3.4863	2.8324	2.6889	3.1657	0.19573	0.01011	0.00665	0.01011	19.361	0	0	1993	Gfra3	glial cell line derived neurotrophic factor family receptor alpha 3	U038312	NM_010280.2	NM_010280.2	MGI:1201403	-0.0518	0.0502	0.3206	0.887565	1.12254	2.09218
Z00048863-1	3.3844	3.1915	3.3384	3.8413	3.4234	3.5926	0.10275	0.00469	0.00531	0.00531	19.359	0	0	1994	Ccbl2	cysteine conjugate-beta lyase 2	U003926	NM_173763.2	NM_173763.2	MGI:2677849	-0.4569	-0.2319	-0.2542	0.349221	0.586273	0.556929
Z00064158-1	3.116	3.1276	3.0196	2.8446	2.4415	2.7016	0.14469	0.0053	0.00747	0.00747	19.358	0	0	1995	Mib2	Mus musculus mindbomb homolog 2 (Drosophila) (Mib2), mRNA	U025876	NM_145124.1	AB063290.1		0.2714	0.6861	0.318	1.8681	4.854	2.0797
Z00020142-1	3.2978	3.3777	3.3515	3.4553	3.5761	3.9275	0.10736	0.00555	0.00504	0.00555	19.357	0	0	1996	Ankrd1	ankyrin repeat domain 1 (cardiac muscle)	U038994	NM_013468.2	NM_013468.2	MGI:1097717	-0.1575	-0.1984	-0.576	0.695825	0.633286	0.265461
Z00060299-1	1.482	1.4119	1.9868	1.8194	1.4259	2.4277	0.32436	0.01656	0.01677	0.01677	19.347	0	0	1999	4921521F21Rik	RIKEN cDNA 4921521F21 gene	U021411	NM_027582.1	NM_027582.1	MGI:1918111	-0.3374	-0.014	-0.4409	0.459833	0.968278	0.362326
Z00074211-1	3.2692	3.0955	3.143	3.7467	3.42	3.2986	0.11053	0.00469	0.00572	0.00572	19.33	0	0	2001	Ccdc112	coiled-coil domain containing 112	U038401		XM_140320.6	MGI:1918800	-0.4775	-0.3245	-0.1556	0.333043	0.473696	0.698876
Z00060168-1	0.828	0.7788	1.9692	0.6954	0.6377	1.8374	0.7401	0.03443	0.03829	0.03829	19.329	0	0	2002	Spint4	serine protease inhibitor, Kunitz type 4	U002814	NM_030058.2	NM_030058.2	MGI:1925489	0.1326	0.1411	0.1318	1.35706	1.38388	1.35457
Z00031201-1	3.5213	3.7291	3.2057	3.4806	3.5413	3.1384	0.09915	0.00289	0.00513	0.00513	19.326	0	0	2003	Slc1a3	solute carrier family 1 (glial high affinity glutamate transporter), member 3	U043878	NM_148938.2	NM_148938.2	MGI:99917	0.0407	0.1878	0.0673	1.09825	1.54099	1.16762
Z00028082-1	3.6066	3.2485	3.2562	3.4054	3.0329	3.0209	0.10003	0.00349	0.00518	0.00518	19.312	0	0	2004	1700013B16Rik	RIKEN cDNA 1700013B16 gene	U034862	NM_028157.1	NM_028157.1	MGI:1919469	0.2012	0.2156	0.2353	1.58928	1.64286	1.7191
Z00022711-1	2.5545	2.8209	2.4017	2.804	3.1625	2.5361	0.1501	0.003	0.00777	0.00777	19.311	0	0	2005	2610018G03Rik	RIKEN cDNA 2610018G03 gene	U043758	NM_133729.1	NM_133729.1	MGI:1917665	-0.2495	-0.3416	-0.1344	0.562989	0.455407	0.733838
Z00025578-1	2.2964	2.3215	0.8409	2.2304	1.9548	0.8355	1.02423	0.05304	0.0166	0.05304	19.309	0	0	2006	Spna1	spectrin alpha 1	U001136	NM_011465.3	NM_011465.3	MGI:98385	0.066	0.3667	0.0054	1.16413	2.32648	1.01251
Z00035612-1	3.3327	3.4232	3.8104	3.254	3.6523	3.9993	0.17045	0.00883	0.00506	0.00883	19.309	0	0	2007	3110001A13Rik	RIKEN cDNA 3110001A13 gene	U001332	NM_025626.3	NM_025626.3	MGI:1913790	0.0787	-0.2291	-0.1889	1.19867	0.590065	0.647292
Z00074154-1	3.1567	3.2393	2.937	3.1083	3.4559	2.7471	0.12004	0.00262	0.00622	0.00622	19.302	0	0	2008	Sept3	septin 3	U313958		AK019418.1	MGI:1345148	0.0484	-0.2166	0.1899	1.11789	0.607295	1.54846
Z00034226-1	3.1433	3.4531	3.5458	3.3786	3.7039	3.7008	0.09087	0.00161	0.00471	0.00471	19.287	0	0	2009	Cgrrf1	cell growth regulator with ring finger domain 1	U015539	NM_026832.2	NM_026832.2	MGI:1916368	-0.2353	-0.2508	-0.155	0.581701	0.561306	0.699842
Z00014703-1	3.2664	3.021	3.2142	3.0017	2.7332	2.7163	0.10743	0.00179	0.00557	0.00557	19.281	0	0	2010	Rhov	ras homolog gene family, member V	U023225	NM_145530.1	NM_145530.1	MGI:2444227	0.2647	0.2878	0.4979	1.8395	1.93999	3.14702
Z00072951-1	3.2645	2.7525	2.883	2.8836	2.1414	2.7071	0.26782	0.01389	0.00697	0.01389	19.279	0	0	2011	Fbxo24	F-box protein 24	U026850		AK016870.1	MGI:1918426	0.3809	0.6111	0.1759	2.40381	4.08413	1.49934
Z00039445-1	3.7118	3.7558	4.0979	3.7862	3.7828	4.1846	0.08079	0.0037	0.00419	0.00419	19.275	0	0	2013	Tmem150	transmembrane protein 150	U007036	NM_144916.1	NM_144916.1	MGI:2385244	-0.0744	-0.027	-0.0867	0.842558	0.939723	0.81903
Z00076687-1	3.0203	2.7123	3.1561	2.9913	2.4276	2.7264	0.14184	0.00441	0.00736	0.00736	19.261	0	0	2014	St8sia1	ST8 alpha-N-acetyl-neuraminide alpha-2,8-sialyltransferase 1	U028008	NM_011374.2	NM_011374.2	MGI:106011	0.029	0.2847	0.4297	1.06905	1.92619	2.68968
Z00050174-1	2.0234	1.9814	2.4124	2.352	2.2329	2.8207	0.18755	0.00787	0.00975	0.00975	19.236	0	0	2015	Tbc1d12	TBC1D12: TBC1 domain family, member 12	U054448	NM_145952.3	NM_145952.3	MGI:2384803	-0.3286	-0.2515	-0.4083	0.469245	0.560402	0.390571
Z00074107-1	2.0683	2.0923	2.7795	2.1558	1.6787	2.5495	0.3032	0.01576	0.01012	0.01576	19.235	0	0	2016	6430548M08Rik	RIKEN cDNA 6430548M08 gene	U009885		AK122299.1	MGI:2443793	-0.0875	0.4136	0.23	0.817523	2.59179	1.69824
Z00010649-1	3.3087	3.4438	3.8636	3.4437	3.6812	3.7754	0.09575	0.00183	0.00498	0.00498	19.211	0	0	2018	Rnf130	ring finger protein 130	U012542	NM_021540.2	NM_021540.2	MGI:1891717	-0.135	-0.2374	0.0882	0.732825	0.578895	1.22518
Z00034626-1	3.74	3.7001	4.1816	3.9333	4.3107	4.7125	0.29739	0.01549	0.0041	0.01549	19.199	0	0	2019	Krt19	keratin 19	U013334	NM_008471.2	NM_008471.2	MGI:96693	-0.1933	-0.6106	-0.5309	0.640767	0.245132	0.29451
Z00064100-1	3.3923	3.4435	3.0947	3.4466	3.6679	3.0511	0.11018	0.00575	0.00523	0.00575	19.177	0	0	2020	Rps4x	Mus musculus ribosomal protein S4, X-linked (Rps4x), mRNA	U022801	NM_009094.1	AK002445.1		-0.0543	-0.2244	0.0436	0.88247	0.596486	1.10561
Z00016045-1	1.8053	1.8006	2.4586	1.8788	1.8974	2.5605	0.24021	0.0083	0.01253	0.01253	19.169	0	0	2021	Itga11	integrin, alpha 11	U010599	NM_176922.4	NM_176922.4	MGI:2442114	-0.0735	-0.0968	-0.1019	0.844306	0.800203	0.790861
Z00000696-1	3.3823	3.3806	3.7592	3.3582	3.3235	3.9453	0.13647	0.00713	0.00504	0.00713	19.152	0	0	2022	Tmem37	transmembrane protein 37	U021702	NM_019432.2	NM_019432.2	MGI:2157899	0.0241	0.0571	-0.1861	1.05706	1.14051	0.651478
Z00022444-1	3.2632	3.2169	3.1767	2.8112	2.9007	2.7203	0.10797	0.00421	0.00564	0.00564	19.151	0	0	2023	Tekt2	tektin 2	U025519	NM_011902.1	NM_011902.1	MGI:1346335	0.452	0.3162	0.4564	2.83139	2.07109	2.86022
Z00018634-1	2.4426	2.7151	2.7061	2.702	3.1268	3.0448	0.12778	0.00479	0.00667	0.00667	19.148	0	0	2024	Vasn	vasorin	U016760	NM_139307.2	NM_139307.2	MGI:2177651	-0.2594	-0.4117	-0.3387	0.550301	0.387525	0.458458
Z00010932-1	3.7556	3.8299	3.828	3.4213	4.0115	3.5992	0.08447	0.0004	0.00441	0.00441	19.14	0	0	2025	Igf2bp3	insulin-like growth factor 2 mRNA binding protein 3	U027280	NM_023670.2	NM_023670.2	MGI:1890359	0.3343	-0.1816	0.2288	2.15924	0.658264	1.69356
Z00031583-1	3.531	3.0365	2.8104	3.4424	2.6787	2.8365	0.25047	0.01309	0.00569	0.01309	19.138	0	0	2026	Ntn1	netrin 1	U032941	NM_008744.2	NM_008744.2	MGI:105088	0.0886	0.3578	-0.0261	1.22631	2.27929	0.941673
Z00035002-1	4.6944	4.584	4.232	4.8838	4.6521	4.4745	0.09703	0.00507	0.00385	0.00507	19.138	0	0	2027	Tfrc	transferrin receptor	U017025	NM_011638.3	NM_011638.3	MGI:98822	-0.1894	-0.0681	-0.2425	0.646547	0.85487	0.572137
Z00055525-1	2.7342	3.0123	2.658	3.012	3.3679	2.9037	0.12653	0.00047	0.00662	0.00662	19.125	0	0	2028	Spire1	spire homolog 1 (Drosophila)	U038521	NM_194355.2	NM_194355.2	MGI:1915416	-0.2778	-0.3556	-0.2457	0.527473	0.440961	0.567937
Z00042616-1	3.6053	3.5754	3.2314	3.7111	3.6006	3.2169	0.08928	0.00249	0.00467	0.00467	19.11	0	0	2029	5730528L13Rik	RIKEN cDNA 5730528L13 gene	U004306	NM_028137.1	NM_028137.1	MGI:1913915	-0.1058	-0.0252	0.0145	0.783791	0.943626	1.03395
Z00074372-1	3.9404	3.8589	4.2508	3.8967	3.8706	4.2712	0.07441	0.00047	0.00389	0.00389	19.105	0	0	2030	Dpagt1	dolichyl-phosphate (UDP-N-acetylglucosamine) acetylglucosaminephosphotransferase 1 (GlcNAc-1-P transferase)	U010381	NM_007875.2	NM_007875.2	MGI:1196396	0.0437	-0.0117	-0.0204	1.10586	0.973419	0.954113
Z00026926-1	3.0837	3.2083	3.6217	3.3383	3.3998	3.5885	0.08841	0.00292	0.00463	0.00463	19.105	0	0	2031	Atg16l2	autophagy related 16 like 2 (S. cerevisiae)	U354043		XM_905729.2	MGI:1920933	-0.2546	-0.1915	0.0332	0.556416	0.643428	1.07944
Z00019400-1	4.223	4.3794	3.8639	4.108	4.3569	4.0333	0.07893	0.00101	0.00413	0.00413	19.101	0	0	2032	1700034H14Rik	RIKEN cDNA 1700034H14 gene	U038648	NM_025969.1	NM_025969.1	MGI:1920595	0.115	0.0225	-0.1694	1.30317	1.05317	0.677018
Z00015060-1	4.0476	3.9235	3.9498	3.8538	3.4902	3.7849	0.07508	0.00096	0.00393	0.00393	19.097	0	0	2033	4930504E06Rik	RIKEN cDNA 4930504E06 gene	U003565	NM_133858.2	NM_133858.2	MGI:1922257	0.1938	0.4333	0.1649	1.56243	2.71206	1.46184
Z00039006-1	1.7365	1.8838	2.3236	2.0798	2.7306	2.5033	0.28701	0.01504	0.01042	0.01504	19.087	0	0	2034	BC062109	cDNA sequence BC062109	U026445	NM_182841.1	NM_182841.1	MGI:3041258	-0.3433	-0.8468	-0.1797	0.453628	0.142298	0.66115
Z00063093-1	2.2366	1.9335	2.1863	2.4257	1.925	2.7944	0.21492	0.00581	0.01126	0.01126	19.081	0	0	2035	LOC631390	similar to Protein BAT4 (HLA-B-associated transcript 4) (G5)	U355091		XM_905180.2		-0.1891	0.0085	-0.6081	0.646994	1.01976	0.246547
Z00007816-1	3.5456	3.2434	3.6509	3.3561	3.0944	3.0857	0.10914	0.00374	0.00572	0.00572	19.078	0	0	2037	Pcsk6	proprotein convertase subtilisin/kexin type 6	U042815		XM_355911.4	MGI:102897	0.1895	0.149	0.5652	1.54703	1.40929	3.67451
Z00050225-1	2.6522	2.6377	2.5624	2.2333	2.0478	2.8045	0.16549	0.00145	0.00867	0.00867	19.078	0	0	2038	Ulbp1	UL16 binding protein 1		NM_029975.1	NM_029975.1	MGI:1925027	0.4189	0.5899	-0.2421	2.62361	3.88956	0.572664
Z00030450-1	3.23	3.5262	3.3581	3.6137	3.876	3.6289	0.10225	0.00414	0.00536	0.00536	19.07	0	0	2040	Gbe1	glucan (1,4-alpha-), branching enzyme 1	U017263	NM_028803.3	NM_028803.3	MGI:1921435	-0.3837	-0.3498	-0.2708	0.413333	0.446889	0.536043
Z00039076-1	2.2796	2.3809	2.6045	2.6188	2.6734	3.1083	0.16562	0.00869	0.00788	0.00869	19.069	0	0	2041	Igsf10	immunoglobulin superfamily, member 10	U024093		XM_887155.2	MGI:1923481	-0.3392	-0.2925	-0.5038	0.457931	0.509918	0.313473
Z00051533-1	4.7639	5.1194	4.7074	4.5668	4.7452	4.5899	0.07908	0.0035	0.00415	0.00415	19.046	0	0	2042	Slc38a2	solute carrier family 38, member 2	U036597	NM_175121.3	NM_175121.3	MGI:1915010	0.1971	0.3742	0.1175	1.57435	2.36701	1.31069
Z00074136-1	0.8314	0.7902	1.5512	1.1182	1.3556	2.3114	0.63902	0.00933	0.03357	0.03357	19.038	0	0	2043	Pcdh12	protocadherin 12	U038357	NM_017378.2	NM_017378.2	MGI:1855700	-0.2868	-0.5654	-0.7602	0.516654	0.272019	0.1737
Z00002306-1	2.7379	2.4355	2.8499	2.8553	2.2338	2.8774	0.14378	0.0047	0.00755	0.00755	19.037	0	0	2044	Zfyve28	zinc finger, FYVE domain containing 28	U026098	NM_001015039.1	NM_001015039.1	MGI:2684992	-0.1174	0.2017	-0.0275	0.763133	1.59111	0.938642
Z00000369-1	3.5431	3.2419	4.0372	3.4509	3.2405	3.7148	0.18572	0.00977	0.00535	0.00977	19.007	0	0	2048	Gjb3	gap junction membrane channel protein beta 3	U025533	NM_008126.1	NM_008126.1	MGI:95721	0.0922	0.0014	0.3224	1.23652	1.00323	2.10087
Z00044071-1	1.132	1.4131	1.9164	0.8672	1.7303	2.0888	0.44515	0.01197	0.02345	0.02345	18.985	0	0	2050	Slc8a1	solute carrier family 8 (sodium/calcium exchanger), member 1	U038091		AF004666.1	MGI:107956	0.2648	-0.3172	-0.1724	1.83992	0.481726	0.672357
Z00039023-1	3.3926	3.5273	3.3097	3.5195	3.9043	3.3331	0.09607	0.0038	0.00506	0.00506	18.978	0	0	2052	Klc3	kinesin light chain 3	U028224	NM_146182.1	NM_146182.1	MGI:1277971	-0.1269	-0.377	-0.0234	0.746621	0.419759	0.947545
Z00011984-1	3.2351	3.248	3.5111	3.2218	3.2978	3.7489	0.08935	0.00212	0.00471	0.00471	18.978	0	0	2053	9530068E07Rik	RIKEN cDNA 9530068E07 gene	U012586	NM_153117.1	NM_153117.1	MGI:2654705	0.0133	-0.0498	-0.2378	1.0311	0.891661	0.578362
Z00023410-1	3.1632	3.7499	3.2794	2.8337	3.3407	2.9201	0.2164	0.0114	0.00544	0.0114	18.977	0	0	2054	Chst7	carbohydrate (N-acetylglucosamino) sulfotransferase 7	U019739	NM_021715.1	NM_021715.1	MGI:1891767	0.3295	0.4092	0.3593	2.1355	2.56567	2.28718
Z00006161-1	4.9725	5.1731	4.6997	5.0444	5.2731	4.9038	0.08237	0.00163	0.00434	0.00434	18.969	0	0	2055	Mif	macrophage migration inhibitory factor	U031935	NM_010798.2	NM_010798.2	MGI:96982	-0.0719	-0.1	-0.2041	0.847423	0.794328	0.625029
Z00030685-1	2.7866	2.4229	3.1223	2.691	2.3601	2.6714	0.1502	0.00539	0.00792	0.00792	18.956	0	0	2057	Saa1	serum amyloid A 1	U028562	NM_009117.3	NM_009117.3	MGI:98221	0.0956	0.0628	0.4509	1.24624	1.15558	2.82423
Z00008537-1	2.7759	3.0624	3.1931	2.5396	2.5914	2.9783	0.13911	0.00457	0.00734	0.00734	18.95	0	0	2059	D230004J03Rik	RIKEN cDNA D230004J03 gene	U027527		XM_886913.2	MGI:2446229	0.2363	0.471	0.2148	1.72306	2.95801	1.63983
Z00075884-1	2.7404	2.6457	3.0711	3.2511	2.9571	3.1662	0.11431	0.00486	0.00603	0.00603	18.947	0	0	2060	Selenbp2	selenium binding protein 2	U003550		S56599.1	MGI:104859	-0.5107	-0.3114	-0.0951	0.308532	0.488203	0.803341
Z00024808-1	3.152	3.6742	3.5334	3.2015	3.8531	3.8815	0.19895	0.0105	0.00527	0.0105	18.946	0	0	2061	Fzd2	frizzled homolog 2 (Drosophila)	U013394	NM_020510.1	NM_020510.1	MGI:1888513	-0.0495	-0.1789	-0.3481	0.892278	0.662369	0.448642
Z00050679-1	4.1881	3.9448	4.1329	3.9235	3.6332	3.59	0.12284	0.00648	0.00419	0.00648	18.945	0	0	2062	Trak1	trafficking protein, kinesin binding 1	U011163		BC058971.1	MGI:1914345	0.2646	0.3116	0.5429	1.83908	2.04927	3.4906
Z00048352-1	2.9641	3.1974	3.4119	3.0893	3.4343	3.5306	0.09863	0.00295	0.00521	0.00521	18.944	0	0	2063	Lrrfip1	leucine rich repeat (in FLII) interacting protein 1	U000598	NM_008515.1	NM_008515.1	MGI:1342770	-0.1252	-0.2369	-0.1187	0.749549	0.579562	0.760852
Z00056216-1	2.8112	2.191	2.5924	2.756	2.044	2.5849	0.19258	0.01017	0.00853	0.01017	18.932	0	0	2065	Bcl3	B-cell leukemia/lymphoma 3	U028242	NM_033601.1	NM_033601.1	MGI:88140	0.0552	0.147	0.0075	1.13553	1.40281	1.01742
Z00074736-1	4.2924	4.3588	4.6698	4.3971	4.5533	4.7188	0.06126	0.00285	0.00324	0.00324	18.912	0	0	2069	Txndc5	thioredoxin domain containing 5	U034699	NM_145367.3	NM_145367.3	MGI:2145316	-0.1047	-0.1945	-0.049	0.785778	0.638999	0.893305
Z00008106-1	2.2873	2.6293	2.8817	2.6505	3.0714	2.8204	0.14396	0.0027	0.00761	0.00761	18.911	0	0	2070	Cugbp2	CUG triplet repeat, RNA binding protein 2	U022268	NM_010160.1	NM_010160.1	MGI:1338822	-0.3632	-0.4421	0.0613	0.433311	0.361327	1.1516
Z00016081-1	3.3465	3.5876	3.7977	3.3695	3.7414	3.8369	0.09269	0.00153	0.00491	0.00491	18.884	0	0	2074	Ptpn14	protein tyrosine phosphatase, non-receptor type 14	U042245	NM_008976.2	NM_008976.2	MGI:102467	-0.023	-0.1538	-0.0392	0.948418	0.701778	0.913692
Z00036930-1	3.0518	3.4519	3.4667	3.4899	3.8403	3.5567	0.12802	0.00678	0.005	0.00678	18.882	0	0	2075	Tmem158	transmembrane protein 158	U031471	NM_001002267.2	NM_001002267.2	MGI:1919559	-0.4381	-0.3884	-0.09	0.36467	0.408884	0.812831
Z00007008-1	3.7385	3.7042	3.43	4.0472	3.9347	3.5974	0.09999	0.0053	0.00454	0.0053	18.881	0	0	2076	Shmt1	serine hydroxymethyl transferase 1 (soluble)	U032873	NM_009171.2	NM_009171.2	MGI:98299	-0.3087	-0.2305	-0.1674	0.491247	0.588166	0.680143
Z00007224-1	4.0556	4.131	3.9868	3.7968	3.8501	3.5856	0.07885	0.00173	0.00418	0.00418	18.881	0	0	2077	Xpot	exportin, tRNA (nuclear export receptor for tRNAs)			XM_125902.8	MGI:1920442	0.2588	0.2809	0.4012	1.81468	1.90941	2.51884
Z00018030-1	3.1976	3.2042	3.0415	3.1632	3.0851	2.5953	0.10657	0.00386	0.00565	0.00565	18.876	0	0	2078	Pycr1	pyrroline-5-carboxylate reductase 1			BC006727.1	MGI:2384795	0.0344	0.1191	0.4462	1.08243	1.31553	2.79383
Z00030455-1	4.3112	4.2136	4.1447	4.3516	3.9293	3.855	0.08199	0.00247	0.00434	0.00434	18.876	0	0	2079	Epb4.9	erythrocyte protein band 4.9	U035751	NM_013514.2	NM_013514.2	MGI:99670	-0.0404	0.2843	0.2897	0.911171	1.92442	1.9485
Z00025438-1	3.4342	3.4651	3.5591	3.4954	3.5722	4.0215	0.0945	0.00141	0.00501	0.00501	18.871	0	0	2080	St3gal5	ST3 beta-galactoside alpha-2,3-sialyltransferase 5	U007029	NM_001035228.1	NM_001035228.1	MGI:1339963	-0.0612	-0.1071	-0.4624	0.86856	0.781448	0.344826
Z00075057-1	3.4782	3.4084	3.3839	3.8197	3.8221	3.7845	0.09135	0.00225	0.00485	0.00485	18.823	0	0	2081	Pdk3	pyruvate dehydrogenase kinase, isoenzyme 3	U039532	NM_145630.2	NM_145630.2	MGI:2384308	-0.3415	-0.4137	-0.4006	0.455512	0.385745	0.397558
Z00035009-1	3.3567	3.4218	3.1659	3.2325	3.0842	2.8064	0.09655	0.00387	0.00513	0.00513	18.822	0	0	2082	A030007L17Rik	RIKEN cDNA A030007L17 gene	U027346	NM_026637.2	NM_026637.2	MGI:1915502	0.1242	0.3376	0.3595	1.33107	2.1757	2.28823
Z00023986-1	1.3049	1.5123	2.6129	1.3068	1.4273	2.8241	0.96549	0.0514	0.01579	0.0514	18.785	0	0	2084	Arg1	arginase 1, liver	U031620	NM_007482.2	NM_007482.2	MGI:88070	-0.0019	0.085	-0.2112	0.995635	1.21619	0.614894
Z00025638-1	2.5336	2.3859	3.0638	2.5591	2.5175	2.9453	0.14628	0.00185	0.00779	0.00779	18.78	0	0	2085	Cryga	crystallin, gamma A	U268958	NM_007774.3	NM_007774.3	MGI:88521	-0.0255	-0.1316	0.1185	0.942975	0.738584	1.31371
Z00074648-1	4.4359	4.5244	4.0471	4.4298	4.7154	3.896	0.19006	0.01012	0.00343	0.01012	18.778	0	0	2086	Hmga1	high mobility group AT-hook 1	U017728	NM_001025427.2	NM_001025427.2	MGI:96160	0.0061	-0.191	0.1511	1.01414	0.644169	1.41612
Z00071489-1	1.8275	1.9156	1.9721	2.5417	2.4478	2.563	0.23228	0.01237	0.01049	0.01237	18.777	0	0	2087	B230314M03Rik	RIKEN cDNA B230314M03 gene	U147497	NM_001033800.1	NM_001033800.1	MGI:3588233	-0.7142	-0.5322	-0.5909	0.193108	0.29363	0.256507
Z00001016-1	3.1857	3.1195	3.684	3.0785	3.284	3.6071	0.133	0.00709	0.00571	0.00709	18.758	0	0	2088	Rhou	ras homolog gene family, member U	U009945	NM_133955.1	NM_133955.1	MGI:1916831	0.1072	-0.1645	0.0769	1.27997	0.684699	1.19371
Z00011904-1	3.8267	3.8337	4.2104	3.8994	3.8544	4.2457	0.07634	0.00061	0.00407	0.00407	18.738	0	0	2089	Fez2	fasciculation and elongation protein zeta 2 (zygin II)	U038063	NM_199448.2	NM_199448.2	MGI:2675856	-0.0727	-0.0207	-0.0353	0.845863	0.953455	0.921934
Z00075097-1	2.5351	2.5939	2.9266	2.6404	2.6019	3.1977	0.13443	0.00655	0.00717	0.00717	18.737	0	0	2090	D12Ertd647e	DNA segment, Chr 12, ERATO Doi 647, expressed	U040769	NM_026790.1	NM_026790.1	MGI:1277180	-0.1053	-0.008	-0.2711	0.784693	0.981748	0.535673
Z00038975-1	2.2956	2.486	2.8281	2.4376	2.2941	2.9991	0.17025	0.00909	0.00864	0.00909	18.736	0	0	2091	Fndc1	fibronectin type III domain containing 1	U037391		XM_909373.2	MGI:1915905	-0.142	0.1919	-0.171	0.721107	1.55561	0.674528
Z00042912-1	2.4524	2.2792	2.2695	2.6777	2.9823	2.7265	0.15784	0.00522	0.00843	0.00843	18.722	0	0	2092	Klk1b24	kallikrein 1-related peptidase b24	U217286	NM_010643.1	NM_010643.1	MGI:892021	-0.2253	-0.7031	-0.457	0.595251	0.198107	0.34914
Z00045512-1	3.228	3.4751	3.2995	3.6046	3.8153	3.3488	0.09572	0.0046	0.00511	0.00511	18.715	0	0	2093	Frmd5	FERM domain containing 5	U023267		AK030883.1	MGI:2442557	-0.3766	-0.3402	-0.0493	0.420146	0.456878	0.892689
Z00061029-1	2.0306	2.4795	1.9495	1.5716	1.7873	1.5522	0.2387	0.00965	0.01276	0.01276	18.705	0	0	2094	Il1rl2	interleukin 1 receptor-like 2	U000196		AK085780.1	MGI:1913107	0.459	0.6922	0.3973	2.8774	4.92266	2.49632
Z00035653-1	2.9751	3.1399	2.6741	2.71	2.9321	2.4344	0.1282	0.00395	0.00686	0.00686	18.701	0	0	2095	0610033I05Rik	RIKEN cDNA 0610033I05 gene	U022616	NM_030243.2	NM_030243.2	MGI:1918934	0.2651	0.2078	0.2397	1.8412	1.61362	1.7366
Z00024204-1	1.6205	1.9776	2.2278	1.1099	1.0796	1.3829	0.43538	0.0179	0.02329	0.02329	18.697	0	0	2096	Lhx9	LIM homeobox protein 9	U021832	NM_001025565.2	NM_001025565.2	MGI:1316721	0.5106	0.898	0.8449	3.24041	7.90679	6.99681
Z00060898-1	2.7125	2.8884	2.298	2.769	3.0038	2.9606	0.13244	0.0068	0.00709	0.00709	18.689	0	0	2097	LOC672094	hypothetical protein LOC672094	U097500		XM_992677.1		-0.0565	-0.1154	-0.6626	0.878011	0.766655	0.21747
Z00008478-1	3.7912	3.5684	4.0538	3.7224	3.5316	4.1416	0.12516	0.0067	0.00421	0.0067	18.689	0	0	2098	1110003E01Rik	RIKEN cDNA 1110003E01 gene	U026245	NM_133697.2	NM_133697.2	MGI:1915802	0.0688	0.0368	-0.0878	1.17166	1.08843	0.816959
Z00075456-1	3.5557	3.4972	3.4339	3.7795	4.1418	3.5988	0.13532	0.00724	0.00472	0.00724	18.687	0	0	2099	2810046M22Rik	RIKEN cDNA 2810046M22 gene	U026004	NM_026621.1	NM_026621.1	MGI:1915466	-0.2238	-0.6446	-0.1649	0.59731	0.226673	0.684069
Z00074349-1	2.2752	2.2505	2.5546	2.7978	2.914	3.1033	0.24249	0.01298	0.00755	0.01298	18.685	0	0	2100	Tpcn2	two pore segment channel 2	U029530	NM_146206.2	NM_146206.2	MGI:2385297	-0.5226	-0.6635	-0.5487	0.300193	0.21702	0.282683
Z00033939-1	4.2719	4.3603	4.0293	4.7922	4.9681	4.4171	0.24006	0.01285	0.00305	0.01285	18.682	0	0	2101	LOC624309		U138530				-0.5203	-0.6078	-0.3878	0.301787	0.246718	0.409449
Z00027176-1	3.1849	2.9362	3.0166	3.1548	2.5915	2.6865	0.11877	0.00295	0.00636	0.00636	18.675	0	0	2104	Grhl3	grainyhead-like 3 (Drosophila)	U138529	NM_001013756.1	NM_001013756.1	MGI:2655333	0.0301	0.3447	0.3301	1.07177	2.21157	2.13845
Z00030927-1	3.2587	2.906	3.221	3.1991	2.4923	3.273	0.19041	0.0102	0.00565	0.0102	18.672	0	0	2105	RP23-3N21.1	similar to Serpinb6c protein	U332293	NM_001076790.1	NM_001076790.1		0.0596	0.4137	-0.052	1.1471	2.59239	0.887156
Z00071826-1	2.5056	2.4941	2.2589	2.1616	1.8212	1.7778	0.20046	0.00424	0.01075	0.01075	18.655	0	0	2106	Gm514	gene model 514, (NCBI)	U121672		XM_146931.5	MGI:2685360	0.344	0.6729	0.4811	2.208	4.70869	3.02761
Z00005973-1	3.4747	3.3293	3.0128	3.3572	3.0818	2.9287	0.09577	0.00503	0.00513	0.00513	18.654	0	0	2107	Ddx58	DEAD (Asp-Glu-Ala-Asp) box polypeptide 58	U024953		AK049305.1	MGI:2442858	0.1175	0.2475	0.0841	1.31069	1.76807	1.21367
[truncated: 23,455 more rows]

## Sheet: Pan_Significant_Genes
FeatureID	Mean(BPTF_KO_LIFplus)	Mean(BPTF_KO_LIFminus)	Mean(BPTF_KO_RA)	Mean(Ctrl_LIFplus)	Mean(Ctrl_LIFminus)	Mean(Ctrl_RA)	Var(Factor)	Var(Err)	SmoothVar(Err)	FinalMSE	F	P	FDR	rank	geneSymbol	Annotation	GeneIndex 'U' Cluster	RefSeq Accession	GenBank Accession	MGI
[truncated: 5,015 more rows]

[truncated: 6 more sheets: LIF+_Significant_Genes, LIF-_Significant_genes, RA_Significant_Genes, Manual Clustering, Manual Clustering 2, ChrLoc]
